# Supplementary material for: Characterization of growth and development of sorghum genotypes with differential susceptibility to Striga hermonthica
Source: J Exp Bot. 2021 Aug 19;72(22):7970–83. doi: 10.1093/jxb/erab380 (PMC8643648; doi:10.1093/jxb/erab380)
Supplement: erab380_suppl_Supplementary_Dataset_S1 [file erab380_suppl_supplementary_dataset_s1.xlsx]

## Sheet: RSA-day-1-7
Root system architecture of Shanqui Red (SQR) and SRN39 1-7 days post germination
Sample	Genotype	Day	Replicate	MRL	MRA	#LR	LRL	TRS	LRD	aLRL
SQR.1d.2	SQR	1	2	4.8	8.6	0	0	4.8	0	0
SQR.1d.3	SQR	1	3	4.8	20.4	0	0	4.8	0	0
SQR.1d.4	SQR	1	4	4.2	35.7	0	0	4.2	0	0
SQR.1d.5	SQR	1	5	4.8	0.74	0	0	4.8	0	0
SQR.1d.6	SQR	1	6	3.08	14.113	0	0	3.08	0	0
SQR.1d.7	SQR	1	7	3.339	29.05	0	0	3.339	0	0
SQR.1d.8	SQR	1	8	3.498	36.196	0	0	3.498	0	0
SQR.1d.9	SQR	1	9	3.045	15.195	0	0	3.045	0	0
SQR.1d.10	SQR	1	10	3.344	27.016	0	0	3.344	0	0
SQR.2d.2	SQR	2	2	6.4	6.8	7	3.217	9.617	1.09375	0.459571
SQR.2d.3	SQR	2	3	6.7	13.8	0	0	6.7	0	0
SQR.2d.4	SQR	2	4	5.8	35.7	5	1.007	6.807	0.862069	0.2014
SQR.2d.5	SQR	2	5	7.622	7.032	5	1.815	9.437	0.655996	0.363
SQR.2d.6	SQR	2	6	4.885	6.245	3	1.16	6.045	0.614125	0.386667
SQR.2d.7	SQR	2	7	5.179	15.493	0	0	5.179	0	0
SQR.2d.8	SQR	2	8	5.111	31.402	5	1.233	6.344	0.978282	0.2466
SQR.2d.9	SQR	2	9	4.778	11.29	2	0.448	5.226	0.418585	0.224
SQR.2d.10	SQR	2	10	4.885	21.828	3	0.789	5.674	0.614125	0.263
SQR.3d.2	SQR	3	2	8.2	7.8	19	10.053	18.253	2.31707	0.529105
SQR.3d.3	SQR	3	3	7.6	5.6	8	2.7	10.3	1.05263	0.3375
SQR.3d.4	SQR	3	4	7	27.4	14	7.403	14.403	2	0.528786
SQR.3d.5	SQR	3	5	8.671	10.309	9	5.292	13.963	1.03794	0.588
SQR.3d.6	SQR	3	6	5.531	9.081	9	3.991	9.522	1.62719	0.443444
SQR.3d.7	SQR	3	7	6.504	17.912	7	1.957	8.461	1.07626	0.279571
SQR.3d.8	SQR	3	8	5.812	28.039	12	6.75	12.562	2.06469	0.5625
SQR.3d.9	SQR	3	9	5.986	10.321	10	4.736	10.722	1.67056	0.4736
SQR.3d.10	SQR	3	10	6.385	11.337	6	4.127	10.512	0.939702	0.687833
SQR.4d.2	SQR	4	2	9.687	9.1	19	15.1	24.787	1.96139	0.794737
SQR.4d.3	SQR	4	3	8.2	3	20	9.72	17.92	2.43902	0.486
SQR.4d.4	SQR	4	4	7.413	25.358	29	16.708	24.121	3.91205	0.576138
SQR.4d.5	SQR	4	5	9.054	8.538	23	15.401	24.455	2.54031	0.669609
SQR.4d.6	SQR	4	6	5.757	10.199	15	10.307	16.064	2.60552	0.687133
SQR.4d.7	SQR	4	7	7.832	14.75	10	5.186	13.018	1.27681	0.5186
SQR.4d.8	SQR	4	8	6.663	16.356	16	11.753	18.416	2.40132	0.734563
SQR.4d.9	SQR	4	9	6.684	10.506	15	9.576	16.26	2.24417	0.6384
SQR.4d.10	SQR	4	10	6.921	9.266	17	8.324	15.245	2.45629	0.489647
SQR.5d.2	SQR	5	2	10.918	8.827	32	29.947	40.865	2.93094	0.935844
SQR.5d.3	SQR	5	3	8.91	5.43	24	18.21	27.12	2.6936	0.75875
SQR.5d.4	SQR	5	4	8.164	20.918	40	34.604	42.768	4.89956	0.8651
SQR.5d.5	SQR	5	5	9.941	9.302	28	26.95	36.891	2.81662	0.9625
SQR.5d.6	SQR	5	6	6.412	14.171	28	22.396	28.808	4.36681	0.799857
SQR.5d.7	SQR	5	7	9.491	11.887	24	15.56	25.051	2.52871	0.648333
SQR.5d.8	SQR	5	8	7.69	11.724	21	18.198	25.888	2.73082	0.866571
SQR.5d.9	SQR	5	9	7.756	8.647	20	16.878	24.634	2.57865	0.8439
SQR.5d.10	SQR	5	10	7.706	4.969	19	15.371	23.077	2.46561	0.809
SQR.6d.2	SQR	6	2	11.957	6.172	35	44.209	56.166	2.92716	1.26311
SQR.6d.3	SQR	6	3	9.65	5.51	26	22.92	32.57	2.6943	0.881538
SQR.6d.4	SQR	6	4	8.961	19.883	47	54.227	63.188	5.24495	1.15377
SQR.6d.5	SQR	6	5	10.809	7.647	39	45.213	56.022	3.6081	1.15931
SQR.6d.6	SQR	6	6	6.871	10.075	30	37.789	44.66	4.36618	1.25963
SQR.6d.7	SQR	6	7	10.508	10.077	36	28.551	39.059	3.42596	0.793083
SQR.6d.8	SQR	6	8	8.295	11.602	26	23.733	32.028	3.13442	0.912808
SQR.6d.9	SQR	6	9	8.368	8.412	24	23.125	31.493	2.86807	0.963542
SQR.6d.10	SQR	6	10	8.392	4.517	35	24.264	32.656	4.17064	0.693257
SRN39.1d.1	SRN39	1	1	5.913	16.998	0	0	5.913	0	0
SRN39.1d.2	SRN39	1	2	5.91	1.629	0	0	5.91	0	0
SRN39.1d.3	SRN39	1	3	5.724	3.288	0	0	5.724	0	0
SRN39.1d.4	SRN39	1	4	6.78	10.451	0	0	6.78	0	0
SRN39.1d.5	SRN39	1	5	6.478	11.411	0	0	6.478	0	0
SRN39.1d.6	SRN39	1	6	5.273	1.709	0	0	5.273	0	0
SRN39.1d.7	SRN39	1	7	5.945	13.981	0	0	5.945	0	0
SRN39.1d.8	SRN39	1	8	4.392	4.322	0	0	4.392	0	0
SRN39.1d.9	SRN39	1	9	5.369	6.122	0	0	5.369	0	0
SRN39.1d.10	SRN39	1	10	5.737	10.52	0	0	5.737	0	0
SRN39.2d.1	SRN39	2	1	7.675	18.136	6	1.877	9.552	0.781759	0.312833
SRN39.2d.2	SRN39	2	2	8.474	0.634	7	3.436	11.91	0.826056	0.490857
SRN39.2d.3	SRN39	2	3	8.312	2.729	5	1.134	9.446	0.60154	0.2268
SRN39.2d.4	SRN39	2	4	9.731	10.837	5	1.392	11.123	0.513822	0.2784
SRN39.2d.5	SRN39	2	5	9.853	13.35	5	2.071	11.924	0.50746	0.4142
SRN39.2d.6	SRN39	2	6	8.114	4.8	4	1.463	9.577	0.492975	0.36575
SRN39.2d.7	SRN39	2	7	7.975	13.817	3	1.884	9.859	0.376176	0.628
SRN39.2d.8	SRN39	2	8	5.934	2.948	14	3.568	9.502	2.35929	0.254857
SRN39.2d.9	SRN39	2	9	6.834	3.94	4	0.581	7.415	0.585309	0.14525
SRN39.2d.10	SRN39	2	10	8.439	9.544	12	2.28	10.719	1.42197	0.19
SRN39.3d.1	SRN39	3	1	8.166	16.724	16	7.982	16.148	1.95934	0.498875
SRN39.3d.2	SRN39	3	2	9.605	0.888	16	9.338	18.943	1.6658	0.583625
SRN39.3d.3	SRN39	3	3	11.091	1.784	9	5.447	16.538	0.811469	0.605222
SRN39.3d.4	SRN39	3	4	10.45	11.11	11	5.022	15.472	1.05263	0.456545
SRN39.3d.5	SRN39	3	5	12.892	12.452	14	7.697	20.589	1.08594	0.549786
SRN39.3d.6	SRN39	3	6	10.948	1.888	16	9.345	20.293	1.46145	0.584063
SRN39.3d.7	SRN39	3	7	9.973	10.976	8	6.558	16.531	0.802166	0.81975
SRN39.3d.8	SRN39	3	8	7.632	1.102	22	12.496	20.128	2.8826	0.568
SRN39.3d.9	SRN39	3	9	8.166	0.18	14	5.15	13.316	1.71443	0.367857
SRN39.3d.10	SRN39	3	10	9.805	5.104	21	9.969	19.774	2.14176	0.474714
SRN39.4d.1	SRN39	4	1	8.883	16.25	24	17.856	26.739	2.70179	0.744
SRN39.4d.2	SRN39	4	2	10.825	0.746	30	19.005	29.83	2.77136	0.6335
SRN39.4d.3	SRN39	4	3	13.993	3.951	13	12.95	26.943	0.929036	0.996154
SRN39.4d.4	SRN39	4	4	11.785	11.52	19	16.798	28.583	1.61222	0.884105
SRN39.4d.5	SRN39	4	5	15.516	7.22	18	14.177	29.693	1.16009	0.787611
SRN39.4d.6	SRN39	4	6	13.518	1.487	21	19.256	32.774	1.55348	0.916952
SRN39.4d.7	SRN39	4	7	12.486	4.144	12	12.6	25.086	0.961076	1.05
SRN39.4d.8	SRN39	4	8	10.334	9.053	24	24.919	35.253	2.32243	1.03829
SRN39.4d.9	SRN39	4	9	10.949	6.481	24	18.671	29.62	2.19198	0.777958
SRN39.4d.10	SRN39	4	10	10.548	2.479	29	20.817	31.365	2.74934	0.717828
SRN39.5d.1	SRN39	5	1	10.396	14.479	36	27.882	38.278	3.46287	0.7745
SRN39.5d.2	SRN39	5	2	12.67	4.929	41	35.445	48.115	3.23599	0.864512
SRN39.5d.3	SRN39	5	3	17.258	1.562	18	23.471	40.729	1.04299	1.30394
SRN39.5d.4	SRN39	5	4	14.428	9.075	21	36.609	51.037	1.4555	1.74329
SRN39.5d.5	SRN39	5	5	18.623	8.684	38	29.068	47.691	2.04049	0.764947
SRN39.5d.6	SRN39	5	6	17.076	0.491	30	34.322	51.398	1.75685	1.14407
SRN39.5d.7	SRN39	5	7	15.563	0.968	17	21.55	37.113	1.09233	1.26765
SRN39.5d.8	SRN39	5	8	13.905	7.302	31	42.937	56.842	2.22941	1.38506
SRN39.5d.9	SRN39	5	9	14.593	4.167	38	43.642	58.235	2.60399	1.14847
SRN39.5d.10	SRN39	5	10	12.384	4.132	47	39.74	52.124	3.79522	0.845532
SRN39.6d.1	SRN39	6	1	11.176	11.687	42	40.602	51.778	3.75805	0.966714
SRN39.6d.2	SRN39	6	2	14.439	7.683	41	46.965	61.404	2.83953	1.14549
SRN39.6d.3	SRN39	6	3	20.23	2.969	33	32.622	52.852	1.63124	0.988545
SRN39.6d.4	SRN39	6	4	16.831	8.423	26	50.465	67.296	1.54477	1.94096
SRN39.6d.5	SRN39	6	5	21.128	8.578	46	40.611	61.739	2.17721	0.882848
SRN39.6d.6	SRN39	6	6	19.71	1.136	39	47.986	67.696	1.97869	1.23041
SRN39.6d.7	SRN39	6	7	17.625	0.006	24	28.429	46.054	1.3617	1.18454
SRN39.6d.8	SRN39	6	8	16.897	7.25	34	52.592	69.489	2.01219	1.54682
SRN39.6d.9	SRN39	6	9	17.335	3.207	46	63.633	80.968	2.65359	1.38333
SRN39.6d.10	SRN39	6	10	13.334	3.2	59	56.551	69.885	4.42478	0.958492

## Sheet: RSA-day-7
Root system architecture of Shanqui Red (SQR) sorghum varieties with the lgs1 mutation, 7 day old seedlings
Genotype	LGS1var	Replicate	MRL_7	NoLR_7	LRL_7	TRS_7	aLRL_7	LRD_7
Gobiye	lgs1	1	10.525	39	36.496	47.021	0.935795	3.70546
Gobiye	lgs1	2	10.049	29	34.46	44.509	1.18828	2.88586
Gobiye	lgs1	3	11.31	42	29.887	41.197	0.711595	3.71353
Gobiye	lgs1	4	9.396	31	32.605	42.001	1.05177	3.29928
Birhan	lgs1	1	7.175	34	53.293	60.468	1.56744	4.73868
Birhan	lgs1	2	8.248	42	55.578	63.826	1.32329	5.09214
Birhan	lgs1	3	7.436	41	41.555	48.991	1.01354	5.51372
Birhan	lgs1	4	7.506	36	42.988	50.494	1.19411	4.79616
SRN39	lgs1	1	10.403	55	50.035	60.438	0.909727	5.28694
SRN39	lgs1	2	7.291	49	35	42.291	0.714286	6.72061
SRN39	lgs1	3	9.078	35	25.662	34.74	0.7332	3.85547
SRN39	lgs1	4	9.82	43	31.936	41.756	0.742698	4.37882
Framida	lgs1	1	7.679	37	45.369	53.048	1.22619	4.81834
Framida	lgs1	2	NA	NA	NA	NA	NA	NA
Framida	lgs1	3	8.486	52	88.078	96.564	1.69381	6.12774
Framida	lgs1	4	9.034	63	84.163	93.197	1.33592	6.97366
SQR	WT	1	8.154	29	11.479	19.633	0.395828	3.55654
SQR	WT	2	10.149	31	15.614	25.763	0.503677	3.05449
SQR	WT	3	7.452	23	13.566	21.018	0.589826	3.08642

## Sheet: Height
Vegetative growth of SRN39 and Shanqui Red (SQR) -plant height
Genotype	Pot	Day 4	Day 6	Day 8	Day 10	Day 12	Day 14	Day 16	Day 18	Day 20	Day 22	Day 24	Day 26	Day 28	Day 30	Day 32	Day 34	Day 36	Day 38	Day 40	Day 42	Day 44	Day 46	Day 48	Day 50	Day 52	Day 54	Day 56	Day 58	Day 60	Day 62	Day 64	Day 66	Day 68	Day 70	Day 72	Day 74	Day 76	Day 78	Day 80	Day 82	Day 84	Day 86	Day 88	Day 90	Day 92	Day 94	Day 96	Day 98
SQR	1	2	5	8	15	20.5	23	25	27	36	40	46	47	47	48	51	52	53	51	55	58	58	61	72	72	75	81	85	84	92	97	100	107	110	105	115	111	109	111	112	116	122	128	130
SQR	2	2.5	6	8.5	10	16.5	21	27	29	32	37	42	48	52	54	55	61	66	65	67	74	66	78	83	84	96	108	115	118	120	118	128	110	117	125	133	141	147
SQR	3	3	8	11	17	23.5	26	30	32	39	42	49	53	58	62	64	71	83	90	94	96	102	105	110	112	113	120	128	129	132	133	135	134	133	135	134	129	138	144
SQR	4	3	8	10.5	19.5	22.5	27	33	35	43	46	45	48	50	56	63	68	68	71	74	75	78	89	93	98	103	107	112	110	114	117	123	121	117	115	118	127	137	146
SQR	5	3	7	10	16	22	25	26	28	31	37	42	47	50	53	62	67	68	70	81	87	90	92	95	98	91	91	97	98	101	101	112	115	115	113	119	116	123	132	140	143
SQR	6	2.5	6.5	10	14	21	25	29	30	3	42	48	46	51	55	57	61	63	73	79	82	84	89	91	93	88	92	101	104	106	109	109	117	118	123	128	138	149
SQR	7	2.5	7	9.5	17	21	25	28	33.5	50	45	47	51	54	56	60	62	63	63	69	72	74	78	86	91	95	101	108	106	105	120	120	118	117	116	124	131	142	148
SQR	8	3	7	8	11	14.5	18	22	23	25	29	34	40	39	40	42	46	45	45	48	58	64	67	69	71	75	76	84	87	89	95	101	102	114	115	117	115	127	135	141	142
SQR	9	3.5	8	10	19.5	24	27	35	36	43	45	48	59	67	70	73	75	75	77	82	82	92	101	107	110	115	116	120	115	119	115	119	120	127	134	141	152
SQR	10	2	5.5	9	16.5	24	29	30	33	39	41	45	51	59	62	67	69	71	72	74	81	84	88	94	100	102	106	113	115	122	125	127	132	132	128	135	127	136	144
SRN39	1	2	4	10	11	12.5	17	21	21	28	31	35	42	44	44	50	59	63	67	70	76	81	83	94	99	101	102	104	106	108	106	112	115	113	113	112	110	110	110	102	115	120	123
SRN39	2	2	4.5	9.5	10	11	12.5	17	17	20	23	23	25	25	33	38	43	45	45	46	45	45	45	46	47	45	47	49	50	52	56	58	61	60	66	62	65	66	66	65	66	67	70	72	68	66	70	73	79
SRN39	3	3	5	9.5	9	14	16	17	20	24	36	30	39	43	48	63	68	70	70	70	67	70	76	77	84	85	85	93	94	99	102	103	106	119	119	110	118	114	119	109	109	113	115	117	120
SRN39	4	2.5	5	9	9	9.5	12	17	17	17	17	18	24	26	30	30	31	30	27	30	32	30	37	40	42	43	44	50	47	53	53	54	56	54	55	56	57	59	62	64	65	66	67	69	70	66	69	71	79
SRN39	5	1.5	4.5	8.5	9	10	15	16	19	25	28	33	38	41	59	62	62	64	64	58	53	64	71	78	83	93	97	109	110	116	105	105	109	112	110	113	112	112	114	121	124	127	125
SRN39	6	3	6	10	10	14	16	19	21	27	31	39	40	40	43	47	57	61	64	66	70	73	79	89	94	106	115	116	120	127	127	127	124	126	126	125	122	122	130	137	139	140
SRN39	7	3.5	6.5	9	10.5	17.5	18	19	27	28	31.5	53	37	60	62	63	75	80	83	86	86	89	90	97	95	101	103	108	107	110	114	115	117	118	118	119	111	117	121	117	120	122
SRN39	8	2	3.5	5.5	7.5	9.5	10	13.5	14	12.5	12	15	17	18	20	21	31	35	37	38	39	38	40	46	48	44	48	54	56	58	58	59	61	63	64	67	71	76	77	81	81	83	80	84	84	91	87	95	108
SRN39	9	3	5.5	9.5	9.5	12.5	15	18	19	26	28	35	39	39	56	61	66	68	67	70	73	82	86	91	92	95	96	97	97	98	105	115	113	114	114	110	116	109	111	112	116	123	127	130	136
SRN39	10	2.5	4.5	9	9	11	16	17	18	23	27	31	37	41	43	44	50	54	56	65	72	74	75	73	73	75	79	81	85	86	93	99	99	99	109	98	109	104	109	107	110	109	110	122	122	122
[truncated: 6 more columns]

## Sheet: Leaf-emergence-day
Vegetative growth of SRN39 and Shanqui Red (SQR)- days to emergence of each constitutive leaf
Genotype	Pot	Leaf1	Leaf2	Leaf3	Leaf4	Leaf5	Leaf6	Leaf7	Leaf8	Leaf9	Leaf10	Leaf11	Leaf12	Leaf13	Leaf14	Leaf15
SQR	1	6	9	15	24	32	42	52	60	66	72	76	80	82
SQR	2	6	11	16	22	30	36	46	52	56	62	66	68	70
SQR	3	5	9	13	19	24	34	42	50	56	62	66	68	70	72
SQR	4	5	9	13	19	26	32	44	50	56	62	64	68	72	74
SQR	5	5	9	15	22	28	36	46	54	60	66	70	74	75	76
SQR	6	6	9	15	22	28	36	44	50	56	60	62	67	68	70
SQR	7	5	9	14	20	26	34	44	52	56	62	66	68	70	72
SQR	8	5	9	19	26	32	40	46	54	62	64	68	74	76
SQR	9	5	9	13	19	26	34	40	50	54	60	62	66	68	70
SQR	10	6	9	13	19	24	34	42	48	54	58	62	68	71	72	74
SRN39	1	6	12	17	22	26	32	40	46	52	58	62	70	74	78	80
SRN39	2	7	13	19	28	36	46	56	68	78	90	94	98	102
SRN39	3	5	11	16	22	28	36	44	50	56	62	70	76	82	84
SRN39	4	6	13	22	32	40	50	60	72	80	90	94	98	102
SRN39	5	6	12	17	22	28	32	38	42	52	56	62	68	74	78	80
SRN39	6	6	11	16	20	26	32	38	44	52	56	62	66	72	76	78
SRN39	7	5	10	16	20	26	32	40	46	54	58	64	70	76	78
SRN39	8	7	12	24	32	40	48	58	68	78	84	90	96	98
SRN39	9	6	11	16	22	28	34	42	50	58	62	72	76	80	82
SRN39	10	7	12	19	22	30	38	46	54	60	66	76	80	84	86

## Sheet: Number-of-leaves
Vegetative growth of SRN39 and Shanqui Red (SQR) -number of leaves
Genotype	Pot	Day 4	Day 6	Day 8	Day 10	Day 12	Day 14	Day 16	Day 18	Day 20	Day 22	Day 24	Day 26	Day 28	Day 30	Day 32	Day 34	Day 36	Day 38	Day 40	Day 42	Day 44	Day 46	Day 48	Day 50	Day 52	Day 54	Day 56	Day 58	Day 60	Day 62	Day 64	Day 66	Day 68	Day 70	Day 72	Day 74	Day 76	Day 78	Day 80	Day 82	Day 84	Day 86	Day 88	Day 90	Day 92	Day 94	Day 96	Day 98
SQR	1	0	1	1	2	2	2	3	3	3	3	4	4	4	4	5	5	5	5	5	6	6	6	6	6	7	7	7	7	8	8	8	9	9	9	10	10	11	11	12	13	13	13	13
SQR	2	0	1	1	1	2	2	3	3	3	4	4	4	4	5	5	5	6	6	6	6	6	7	7	7	8	8	9	9	9	10	10	11	12	13	13	13	13
SQR	3	0	1	1	2	2	3	3	3	4	4	5	5	5	5	5	6	6	6	6	7	7	7	7	8	8	8	9	9	9	10	10	11	12	13	14	14	14	14
SQR	4	0	1	1	2	2	3	3	3	4	4	4	5	5	5	6	6	6	6	6	6	7	7	7	8	8	8	9	9	9	10	11	11	12	12	13	14	14	14
SQR	5	0	1	1	2	2	2	3	3	3	4	4	4	5	5	5	5	6	6	6	6	6	7	7	7	7	8	8	8	9	9	9	10	10	11	11	12	14	14	14	14
SQR	6	0	1	1	2	2	2	3	3	3	4	4	4	5	5	5	5	6	6	6	6	7	7	7	8	8	8	9	9	10	11	11	11	13	14	14	14	14
SQR	7	0	1	1	2	2	3	3	3	4	4	4	5	5	5	5	6	6	6	6	6	7	7	7	7	8	8	9	9	9	10	10	11	12	13	14	14	14	13
SQR	8	0	1	1	2	2	2	2	2	3	3	3	4	4	4	5	5	5	5	6	6	6	7	7	7	7	8	8	8	8	9	10	10	11	11	11	12	13	13	13	13
SQR	9	0	1	1	2	2	3	3	3	4	4	4	5	5	5	5	6	6	6	7	7	7	7	7	8	8	9	9	9	10	11	11	12	13	14	14	14
SQR	10	0	1	1	2	2	3	3	3	4	4	5	5	5	5	5	6	5	6	6	7	7	7	8	8	8	9	9	10	10	11	11	11	12	12	14	15	15	15
SRN39	1	0	1	1	1	2	2	2	3	3	4	4	5	5	5	6	6	6	6	7	7	7	8	8	8	9	9	9	10	10	11	11	11	11	12	12	13	13	14	15	15	15	15
SRN39	2	0	0	1	1	1	2	2	2	3	3	3	3	4	4	4	4	5	5	5	5	5	6	6	6	6	6	7	7	7	7	7	7	8	8	8	8	8	9	9	9	9	9	9	10	10	11	11	12
SRN39	3	0	1	1	1	2	2	3	3	3	4	4	4	5	5	5	5	6	6	6	6	7	7	7	8	8	8	9	9	9	10	10	10	10	11	11	11	12	12	12	13	14	14	14	14
SRN39	4	0	1	1	1	1	2	2	2	2	3	3	3	3	3	4	4	4	4	5	5	5	5	5	6	6	6	6	6	7	7	7	7	7	7	8	8	8	8	9	9	9	9	9	10	10	11	11	12
SRN39	5	0	1	1	1	2	2	2	3	3	4	4	4	5	5	6	6	6	7	7	8	8	8	8	8	9	9	10	10	10	11	11	11	12	12	12	13	13	14	15	15	15	15
SRN39	6	0	1	1	1	2	2	3	3	4	4	4	5	5	5	6	6	6	7	7	7	8	8	8	8	9	9	10	10	10	11	11	12	12	12	13	13	14	15	15	15	15
SRN39	7	0	1	1	2	2	2	3	3	4	4	4	5	5	5	6	6	6	6	7	7	7	8	8	8	8	9	9	10	10	10	11	11	11	12	12	12	13	14	14	14	14
SRN39	8	0	0	1	1	2	2	2	2	2	2	3	3	3	3	4	4	4	4	5	5	5	5	6	6	6	6	6	7	7	7	7	7	8	8	8	8	8	9	9	9	10	10	10	11	11	11	12	13
SRN39	9	0	1	1	1	2	2	3	3	3	4	4	4	5	5	5	6	6	6	6	7	7	7	7	8	8	8	8	9	9	10	10	10	10	10	11	11	12	12	13	14	14	14	14	14
SRN39	10	0	0	1	1	2	2	2	2	3	4	4	4	4	5	5	5	5	6	6	6	6	7	7	7	7	8	8	8	9	9	9	10	10	10	10	10	11	11	12	12	13	14	14	14	14
[truncated: 6 more columns]

## Sheet: Flowering-time
Flowering time of SRN39 and Shanqui Red (SQR).
Genotype	Pot	Flowering-day
SQR	1	88
SQR	2	76
SQR	3	78
SQR	4	78
SQR	5	82
SQR	6	76
SQR	7	78
SQR	8	82
SQR	9	74
SQR	10	78
SRN39	1	86
SRN39	2	110
SRN39	3	90
SRN39	4	110
SRN39	5	86
SRN39	6	84
SRN39	7	84
SRN39	8	106
SRN39	9	90
SRN39	10	92

## Sheet: Weight
Biomass of SRN39 and Shanqui Red (SQR).
Genotype	Pot	FW_shoot	FW_root	DW_shoot	DW_root
SQR	1	44.98	41.42	11.6	7.3
SQR	2	75	69.4	18.7	13.1
SQR	3	75.5	52.4	19.8	15.3
SQR	4	65.8	42.6	16	11.2
SQR	5	64.02	40.1	16.3	12.5
SQR	6	72.6	37.2	18.4	11.4
SQR	7	73.4	36.4	18.8	11.4
SQR	8	50.6	30	20.2	9.3
SQR	9	73.3	46.1	18.8	11.5
SQR	10	80.8	50.9	20.1	15.1
SRN-39	1	73.7	48.9	22.6	15.4
SRN-39	2	49.9	43.5	8.99	12.55
SRN-39	3	61.2	41.7	20.3	13.9
SRN-39	4	64.3	45.8	13.4	12
SRN-39	5	79.1	64.8	23.7	20.9
SRN-39	6	101.3	50	28.7	16.1
SRN-39	7	71.9	49.8	21	15.4
SRN-39	8	93.5	87	19.35	23.92
SRN-39	9	85.6	81.1	23.9	28.8
SRN-39	10	74.8	68.9	20.5	22.2

## Sheet: RSA-28-35-days
Phenotypic characterization of 28 and 35 day old plants of Shanqui Red (SQR) and SRN39-root system architecture
Genotype	time	replicates	root_system_depth	FW	crown_FW	Seminals_FW	FW_ratio_c_s	crown_DW	seminals_DW	DW	DW_ratio_c_s	water_content	plant_height	Seminal_Mean_network_diameter	Seminal_Area	Seminal_Length	Crown_Mean_network_diameter	Crown_Area	Crown_Length	Total_Area	Total_Length	Total_Mean_network_diameter	Area_c_s_ratio	Length_c_s_ratio
SQR	28 days-old	R1	32	1.06	0.39	0.67	0.58209	0.015	0.0171	0.0321	0.877193	1.0279	38	6.30842	5114.97	810.816	11.6973	1399.88	119.675	6514.85	930.491	7.00152	0.273683	0.147599
SQR	28 days-old	R2	39.5	1.02	0.36	0.66	0.545455	0.014	0.018	0.032	0.777778	0.988	40	7.61547	4251.97	558.333	8.53469	NA	NA	6767.74	853.103	7.93309	0.591672	0.527947
SQR	28 days-old	R3	45	NA	0.08	2.01	0.039801	0.0145	NA	NA	NA	2.0331	42	6.95887	8850.73	1271.86	13.2449	803.497	60.6647	9654.23	NA	7.24504	0.0907832	0.0476975
SQR	28 days-old	R4	28	0.52	0.1	0.42	0.238095	0.0069	0.0115	0.0184	0.6	0.5016	33.5	7.14551	3061.61	428.466	15.5703	405.965	26.0731	3467.58	454.539	7.62877	0.132598	0.0608522
SQR	28 days-old	R5	24	0.71	0.01	0.7	0.0142857	0.0062	0.0209	0.0271	0.296651	0.6829	32	7.37243	6306.28	855.386	15.1834	233.95	15.4083	6540.23	870.795	7.51064	0.0370979	0.0180132
SQR	28 days-old	R6	19.5	0.59	0.1	0.49	0.204082	0.0065	0.0093	0.0158	0.698925	0.5742	32.5	5.71769	3158.27	552.367	11.5342	505.076	43.7896	3663.34	596.157	6.14493	0.159922	0.0792762
SRN39	28 days-old	R1	18.5	0.34	0	0.34	0	0	0.0136	0.0136	0	0.3264	17	6.97438	2672.65	383.21	0	0	0	2672.65	383.21	6.97438	0	0
SRN39	28 days-old	R2	21.5	0.58	0	0.58	0	0	0.0121	0.0121	0	0.5679	16.5	6.84482	3469.78	506.921	0	0	0	3469.78	506.921	6.84482	0	0
SRN39	28 days-old	R3	17	0.49	NA	0.32	0.53125	0.0032	0.0141	0.0173	0.22695	0.4727	20.5	6.7227	2242.2	333.527	13.7467	594.935	43.2784	2837.14	376.806	7.52944	0.265335	0.12976
SRN39	28 days-old	R4	19.5	0.43	0.05	0.38	0.131579	0.0032	0.0124	0.0156	0.258065	0.4144	14	7.57047	2903.24	383.496	14.9517	336.385	22.498	3239.63	405.994	7.9795	0.115865	0.0586657
SRN39	28 days-old	R5	22.5	0.55	0.04	0.51	0.0784314	0.0013	0.0154	0.0167	0.0844156	0.5333	20	6.40143	4045.46	631.962	15.437	161.839	10.4839	4207.3	642.445	6.54888	0.0400052	0.0165894
SRN39	28 days-old	R6	NA	NA	NA	NA	NA	NA	NA	NA	NA	NA	NA	6.51287	NA	NA	12.9448	179.524	13.8684	NA	NA	6.60127	0.0276966	0.0139349
SQR	35 days-old	R1	47	2.14	1.08	1.06	1.01887	NA	0.0346	0.0799	NA	2.0601	49	6.14339	6291.34	1024.08	7.13834	NA	NA	13134	1982.67	6.62443	1.08764	0.93604
SQR	35 days-old	R2	NA	NA	NA	NA	NA	NA	NA	NA	NA	NA	NA	NA	NA	NA	NA	NA	NA	NA	NA	NA	NA	NA
SQR	35 days-old	R3	40	0.86	0.33	0.53	0.622642	0.0148	0.0197	0.0345	0.751269	0.8255	41	NA	3855.65	543.1	8.51536	2235.06	262.474	6090.71	805.574	7.56072	0.579684	0.483289
SQR	35 days-old	R4	42	1.59	0.34	1.25	0.272	0.0168	0.0301	0.0469	0.55814	1.5431	39	6.3002	7053.96	1119.64	7.34889	2186.11	297.475	9240.08	1417.12	6.52034	0.309913	0.265688
SQR	35 days-old	R5	35	1.31	0.56	0.75	0.746667	0.0113	0.0203	0.0316	0.55665	1.2784	43	6.48149	5761.16	888.863	7.05408	2139.22	303.26	7900.38	1192.12	6.62715	0.371317	0.341177
SQR	35 days-old	R6	NA	NA	NA	NA	NA	NA	NA	NA	NA	NA	NA	5.68078	1928.23	339.43	7.10871	NA	210.277	3423.02	549.707	6.227	0.77522	0.619501
SRN39	35 days-old	R1	34	0.77	0.16	0.61	0.262295	0.0106	0.0158	0.0264	0.670886	0.7436	21	5.9288	4128.3	696.312	28.237	744.204	26.3557	4872.5	722.668	6.74238	0.180269	0.0378504
SRN39	35 days-old	R2	NA	NA	NA	NA	NA	NA	NA	NA	NA	NA	NA	6.38807	3242.7	507.619	9.80416	NA	NA	9149.03	1110.05	8.242	1.82142	1.18678
SRN39	35 days-old	R3	40	0.52	0.25	0.27	0.925926	0.007	0.0117	0.0187	0.598291	0.5013	20	NA	1598.38	176.117	35.0299	981.961	28.0321	2580.34	NA	12.6395	0.614347	0.159167
SRN39	35 days-old	R4	39	1.73	0.72	1.01	0.712871	0.0151	NA	0.0452	NA	1.6848	NA	6.32415	5570.43	880.818	8.95444	1093.35	122.101	6663.78	1002.92	6.64438	0.196277	0.138622
SRN39	35 days-old	R5	40	1.31	0.04	1.27	0.0314961	0.0169	0.0204	0.0373	0.828431	1.2727	20	6.28067	5187.15	825.891	7.99757	2196.51	274.647	7383.66	1100.54	6.70914	0.423452	0.332547
SRN39	35 days-old	R6	30	1.63	0.47	1.16	0.405172	0.0204	0.0198	0.0402	1.0303	1.5898	21	6.09962	5521.16	905.164	16.8011	3089.55	183.89	8610.71	1089.05	7.9066	0.559583	0.203156

## Sheet: Leaves-28-35-days
Phenotypic characterization of 28 and 35 day old plants of Shanqui Red (SQR) and SRN39-root system architecture - leaves number
Genotype	time	replicate	leaves
SQR	2weeks	1	5
SQR	2weeks	2	6
SQR	2weeks	3	5
SQR	2weeks	4	6
SQR	2weeks	5	5
SQR	2weeks	6	6
SQR	2weeks	7	5
SQR	2weeks	8	5
SQR	2weeks	9	5
SQR	2weeks	10	5
SQR	2weeks	11	5
SQR	2weeks	12	5
SQR	2weeks	13	5
SQR	2weeks	14	4
SQR	2weeks	15	5
SQR	2weeks	16	5
SQR	2weeks	17	6
SQR	2weeks	18	5
SQR	2weeks	19	5
SQR	2weeks	20	5
SQR	3weeks	1	6
SQR	3weeks	2	5
SQR	3weeks	3	5
SQR	3weeks	4	5
SQR	3weeks	5	6
SQR	3weeks	6	5
SQR	3weeks	7	5
SQR	3weeks	8	5
SQR	3weeks	9	6
SQR	3weeks	10	6
SQR	3weeks	11	5
SQR	3weeks	12	6
SQR	3weeks	13	5
SQR	3weeks	14	5
SQR	3weeks	15	5
SRN39	2weeks	1	5
SRN39	2weeks	2	5
SRN39	2weeks	3	5
SRN39	2weeks	4	5
SRN39	2weeks	5	4
SRN39	2weeks	6	6
SRN39	2weeks	7	5
SRN39	2weeks	8	4
SRN39	2weeks	9	5
SRN39	2weeks	10	5
SRN39	2weeks	11	5
SRN39	2weeks	12	6
SRN39	2weeks	13	5
SRN39	2weeks	14	5
SRN39	2weeks	15	5
SRN39	2weeks	16	5
SRN39	2weeks	17	5
SRN39	2weeks	18	5
SRN39	2weeks	19	5
SRN39	2weeks	20	5
SRN39	2weeks	21	5
SRN39	2weeks	22	5
SRN39	3weeks	1	6
SRN39	3weeks	2	6
SRN39	3weeks	3	6
SRN39	3weeks	4	5
SRN39	3weeks	5	5
SRN39	3weeks	6	5
SRN39	3weeks	7	6
SRN39	3weeks	8	6
SRN39	3weeks	9	5
SRN39	3weeks	10	6
SRN39	3weeks	11	6
SRN39	3weeks	12	5
SRN39	3weeks	13	4
SRN39	3weeks	14	5
SRN39	3weeks	15	6
SRN39	3weeks	16	6
SRN39	3weeks	17	6
SRN39	3weeks	18	6
SRN39	3weeks	19	5
SRN39	3weeks	20	6
SRN39	3weeks	21	6
SRN39	3weeks	22	6

## Sheet: SL levels
Abundances of four strigolactones in root exudates of 14 day old plants.
Genotype	Strigol	Orobanchol	5-DS	Sorgomol	Sorgolactone
Gobiye	0	65486.8	0	0	9974.09
Gobiye	0	148119	0	0	9716.32
Gobiye	0	130940	0	0	6514.38
Gobiye	0	553365	0	0	6645.47
Gobiye	0	485615	0	0	15100.7
Gobiye	0	358151	0	0	19718.4
Birhan	0	27384.4	0	0	25036.3
Birhan	0	194072	0	0	37192.8
Birhan	0	15802.3	0	0	35238.7
Birhan	0	35232.7	0	0	46143.8
Birhan	0	118743	0	0	21709.4
Birhan	0	266906	0	0	61394.7
SRN39	0	3.41015e+06	0	0	0
SRN39	0	2.7306e+06	0	0	0
SRN39	0	2.60195e+06	0	0	0
SRN39	0	589339	0	0	0
SRN39	0	1.59574e+06	0	0	0
SRN39	0	208435	0	0	0
Framida	0	2.10524e+06	0	0	0
Framida	0	8.40172e+06	0	0	0
Framida	0	5.41721e+06	0	0	0
Framida	0	96627	0	0	0
Framida	0	1.20566e+06	0	0	0
Framida	0	629103	0	0	0
SQR	1288.63	0	32672.5	0	0
SQR	1263.33	0	38454.1	0	0
SQR	6742.58	0	97966	0	0
SQR	2243.48	0	28432.7	0	0
SQR	36931.9	0	347324	0	0

[truncated: 2 more sheets: Anova tables and pvalues, Sheet1]
