# Supplementary material for: Characterization of growth and development of sorghum genotypes with differential susceptibility to Striga hermonthica
Source: J Exp Bot. 2021 Aug 19;72(22):7970–83. doi: 10.1093/jxb/erab380 (PMC8643648; doi:10.1093/jxb/erab380)
Supplement: erab380_suppl_Supplementary_Tables_S1-S9 [file erab380_suppl_supplementary_tables_s1-s9.xlsx]

## Sheet: S1 CPM
Supplementary Table 1. CPM values for root transcriptome profiling.
	SQR_28d_REP1	SQR_28d_REP2	SQR_28d_REP3	SQR_28d_REP4	SQR_35d_REP1	SQR_35d_REP2	SQR_35d_REP3	SRN39_28d_REP1	SRN39_28d_REP2	SRN39_28d_REP3	SRN39_28d_REP4	SRN39_35d_REP1	SRN39_35d_REP2	SRN39_35d_REP3	SRN39_35d_REP4
Sobic.001G000200	0.979235	1.03687	0.57618	0.49028	3.14248	0.470927	0.64092	1.06948	0.725173	1.76602	0.549574	1.12995	1.5393	1.85361	2.40956
Sobic.001G000400	8.69071	14.6757	9.21888	13.8913	24.7566	14.4418	21.9515	10.374	8.59848	11.6753	8.88478	23.4208	32.5684	31.8821	32.0127
Sobic.001G000800	61.9366	55.672	89.9481	63.7364	82.011	86.7291	91.8919	98.6063	79.2511	72.5048	66.1321	59.3739	55.6579	52.3459	52.4595
Sobic.001G001400	37.823	44.6652	40.8448	34.3196	35.4104	32.2585	46.6269	45.2391	51.4873	54.0598	46.9886	49.7179	46.9892	43.5969	39.379
Sobic.001G001900	0.734426	1.11663	0.25608	1.30741	1.14969	0.627903	0.64092	0.641689	1.34675	0.490561	1.74032	0.616338	1.13422	1.11216	0.550756
Sobic.001G002000	251.296	203.067	331.047	261.156	158.58	162.234	302.835	463.193	434.482	346.434	387.266	199.18	161.789	149.549	151.114
Sobic.001G002050	3.42732	4.62604	4.99356	6.04679	5.90173	5.41566	5.20747	4.06403	3.83306	4.12071	5.40414	8.62873	7.53448	10.2319	10.6709
Sobic.001G002300	3.54973	0.239278	0.25608	0.326853	0.536521	0.235463	1.28184	1.28338	3.31508	1.76602	1.09915	1.12995	0.486096	0.815588	0.688445
Sobic.001G002600	3.06011	2.31302	2.75286	4.24909	3.21912	5.96508	3.52506	3.85014	2.7971	3.63015	2.93106	4.0062	2.91657	3.41064	5.5764
Sobic.001G002700	4.28415	3.19037	3.39306	3.10511	4.29217	3.218	3.68529	5.56131	6.00858	5.29805	4.39659	3.38986	3.88876	3.26235	3.37338
Sobic.001G002800	92.7825	68.0347	82.3938	75.3397	50.6629	68.6769	83.2394	153.471	141.616	119.402	142.248	106.935	81.259	72.7356	75.1093
Sobic.001G003000	10.6492	9.41159	13.3162	12.5839	10.1172	19.308	11.2962	10.6948	13.0531	11.1848	9.61754	12.8404	17.0133	16.0893	14.5262
Sobic.001G003100	104.044	81.1152	108.386	109.496	77.029	88.6128	100.945	113.579	97.7948	102.429	108.266	70.8789	59.9518	63.9124	63.6123
Sobic.001G003500	50.7978	50.0888	56.5297	45.5961	64.3058	32.2585	60.8874	63.4203	53.0412	64.754	55.5986	37.9048	40.1839	35.96	29.2589
Sobic.001G003700	1.83607	3.42965	2.43276	1.14399	4.13887	3.45346	2.08299	1.81812	2.6935	3.82637	2.1983	1.64357	2.0254	1.55703	1.58342
Sobic.001G004000	1.71366	2.79157	2.11266	1.30741	3.83229	3.13951	2.24322	1.39033	0.621577	2.15847	1.64872	0.924507	1.62032	1.11216	1.44573
Sobic.001G004100	18.6055	20.2589	17.3494	19.6112	17.6285	15.3051	17.4651	15.7214	19.6833	19.0337	17.8611	16.0248	18.1476	19.7965	15.4212
Sobic.001G004200	8.4459	8.13545	10.4353	10.9496	7.97116	12.872	9.45357	8.23501	8.0805	7.94708	10.3503	8.62873	7.21042	9.1939	7.50405
Sobic.001G004300	10.1596	6.54026	11.3956	6.53707	8.04781	13.6569	9.53368	11.1226	10.9812	9.90932	8.70159	4.82798	5.104	5.11596	5.30102
Sobic.001G004400	42.3519	43.6283	49.1033	41.8372	58.4808	35.555	51.2736	71.0136	66.6123	72.7011	69.0631	66.77	67.1622	60.1311	62.855
Sobic.001G004600	15.1781	11.2461	9.34692	10.1325	8.73762	4.63078	10.8956	7.48638	6.52656	4.41504	5.86212	3.80075	4.53689	4.22623	2.96031
Sobic.001G004700	1.83607	1.67494	1.6005	2.4514	2.37602	4.00288	2.64379	1.49728	1.55394	2.15847	2.47308	3.38986	4.0508	3.85551	5.09449
Sobic.001G004800	3.06011	3.11061	2.17668	2.12455	3.60235	3.76742	4.56655	2.03202	2.7971	3.92448	3.57223	2.15718	1.45829	2.74334	1.10151
Sobic.001G005300	14.0765	7.41761	12.5479	8.33476	4.06223	6.90693	7.29046	7.59332	6.83735	5.78861	4.85457	4.51981	4.13181	2.22433	3.57991
Sobic.001G005500	1.59126	2.1535	1.40844	2.4514	1.53292	2.04068	1.36195	1.39033	0.932366	1.37357	1.09915	0.410892	0.486096	0.51901	1.17036
Sobic.001G005600	36.5989	47.696	35.9152	35.7905	65.1489	19.622	38.5353	37.8597	29.2141	47.9768	38.287	47.1499	59.2226	58.8706	57.554
Sobic.001G005700	2.08087	1.83446	1.53648	2.12455	2.06944	4.70927	2.24322	2.13896	2.90069	4.12071	2.56468	6.16338	5.75213	7.04371	4.88796
Sobic.001G005800	22.4	14.5959	16.4531	15.0353	12.1867	12.6365	14.661	19.1437	17.8185	12.5583	17.678	17.6684	13.6917	14.3099	16.1096
Sobic.001G005900	32.07	42.3522	35.7232	36.771	40.0091	40.3427	31.325	43.314	39.9881	34.6336	38.4702	50.0261	55.739	56.3497	63.8188
Sobic.001G006000	1.59126	0.717833	0.6402	0.98056	1.45627	1.56976	1.04149	0.534741	1.65754	1.27546	0.549574	0.924507	1.62032	0.667299	1.2392
Sobic.001G006101	2.57049	0.558315	1.34442	1.63427	2.29937	2.43312	1.6023	3.63624	2.48631	2.25658	2.56468	3.90347	2.43048	2.52091	3.23569
Sobic.001G006201	6.24262	3.9082	3.96924	6.04679	4.67539	4.55229	4.56655	15.2936	15.4358	9.61499	10.6251	22.4963	19.5248	23.2072	24.5086
Sobic.001G006400	136.971	99.3003	88.0915	137.932	58.4808	123.854	96.859	159.567	157.466	122.346	164.872	103.237	90.4138	117.222	86.8129
Sobic.001G006500	8.69071	6.22122	5.37768	7.51763	3.83229	6.74995	4.40632	8.55586	9.01287	4.90561	8.3352	7.6015	7.21042	7.8593	6.54022
Sobic.001G006700	20.0743	15.0745	17.0933	21.4089	14.5627	20.0144	15.4622	14.7589	12.6387	12.0678	13.0982	15.5112	13.7727	21.6501	21.8237
Sobic.001G006800	33.1716	22.9707	18.1817	23.2066	17.2453	10.7528	23.2333	17.0048	20.2013	17.5621	19.3267	11.9159	12.8005	13.4201	11.3593
Sobic.001G007000	6.36503	8.45448	4.92954	5.22966	6.51489	11.5377	4.72678	6.30994	7.66612	6.67162	6.3201	5.75249	5.18502	7.192	7.50405
Sobic.001G007100	6.36503	5.58315	6.59406	8.17134	6.20831	6.82844	5.3677	8.12806	6.31937	8.1433	6.77808	7.39606	5.26603	6.74713	7.98596
Sobic.001G007200	98.6579	87.4959	98.0787	100.181	63.0029	75.1913	81.9576	115.825	107.118	80.7463	105.701	62.2501	74.2106	77.8515	64.9203
Sobic.001G007300	1.10164	1.99398	1.08834	0.817134	5.28856	0.235463	2.24322	0.855586	0.310789	1.76602	0.915956	2.77352	3.64572	2.22433	2.4784
Sobic.001G007400	8.93552	9.65087	9.2829	6.04679	10.4238	18.2092	10.7354	7.05858	6.21577	10.8904	9.25116	6.2661	10.9371	5.78326	6.26485
Sobic.001G007500	36.1093	24.8051	38.9882	32.1951	27.8991	22.1336	36.6927	41.0681	35.3263	31.0034	34.1652	15.203	11.2612	11.9372	10.7397
Sobic.001G007600	28.765	34.2965	23.3033	23.6969	44.6079	26.9213	25.7169	22.9939	24.7595	31.6902	29.5854	34.9258	34.6748	38.8516	39.4479
Sobic.001G007700	27.4186	40.3582	30.3455	30.8877	58.2508	19.8574	45.8258	58.5007	76.0396	54.3541	58.5296	63.6883	129.95	84.3762	109.669
Sobic.001G007800	3.18251	1.67494	2.11266	3.59539	1.53292	1.25581	1.44207	0.748638	1.24315	0.883009	0.366383	0.719061	0.486096	1.3346	1.17036
Sobic.001G007900	4.40656	6.0617	4.73748	5.71994	6.89812	7.14239	5.92851	6.52384	5.80139	8.73198	6.3201	4.82798	4.86096	5.33839	6.60907
Sobic.001G008100	48.9618	41.8736	39.8845	40.203	31.9613	33.0434	39.3364	39.0361	39.4701	41.109	44.5155	41.1919	40.1029	43.152	36.1433
Sobic.001G008200	6.12022	5.10459	6.65808	6.86392	3.37242	5.49415	5.12736	4.27793	5.17981	4.80749	6.50329	4.31437	3.96978	5.1901	4.68142
Sobic.001G008300	7.71148	8.13545	5.95386	6.04679	5.74844	3.92439	6.72966	5.88215	6.21577	7.84897	6.41169	4.0062	4.45588	2.89163	3.16685
Sobic.001G008500	5.75301	7.09858	5.69778	7.68106	7.12806	10.0464	6.88989	2.8876	6.94094	6.18106	7.60244	4.10892	4.61791	4.5228	3.99298
Sobic.001G008600	3.18251	4.86532	4.35336	4.24909	4.29217	2.27615	3.04437	6.09605	6.11217	6.96596	5.67893	13.9703	14.8259	14.1616	17.2111
Sobic.001G008700	2.44809	3.11061	2.36874	1.63427	4.44546	3.218	4.16598	2.35286	3.41867	4.21882	3.38904	4.51981	5.104	4.30037	4.88796
Sobic.001G008800	144.07	106	124.327	136.298	81.7044	89.6331	124.819	114.221	117.685	111.455	126.585	56.9085	51.2831	46.7851	45.8504
Sobic.001G008900	20.5639	26.0015	19.8462	18.3038	16.8621	31.7876	21.8714	14.1172	14.9178	20.6035	26.9291	18.2847	17.7425	21.4277	13.9066
Sobic.001G009200	4.52896	4.307	3.07296	4.41252	3.98558	5.33717	4.08586	7.05858	4.97262	3.43392	4.305	2.6708	3.32165	1.92775	4.13067
Sobic.001G009300	148.477	111.583	122.406	142.345	57.3311	79.7436	96.6186	182.026	152.286	117.244	169.36	103.545	72.1042	105.211	83.5083
Sobic.001G009500	50.9202	30.7871	33.6105	45.7595	31.6547	31.3166	36.5324	49.4101	52.6269	41.992	43.4163	38.4184	20.0919	19.4258	32.0127
Sobic.001G009600	1.83607	1.51543	1.40844	2.4514	0.766458	2.51161	1.12161	1.39033	1.45035	2.25658	2.47308	1.74629	1.05321	1.11216	1.78996
Sobic.001G009700	96.4547	59.0219	59.6026	72.7249	48.0569	54.9415	52.7958	52.6185	48.483	50.5277	56.2397	35.6449	28.1935	30.5475	16.385
Sobic.001G009800	880.822	687.126	836.101	972.552	451.674	532.383	755.164	1206.48	1263.36	775.969	1099.24	830.413	776.132	814.031	647
Sobic.001G009900	0.979235	2.23326	1.53648	0.163427	4.90533	0.392439	3.44494	0.427793	0.621577	1.66791	0.366383	0.410892	1.21524	0.51901	1.17036
Sobic.001G010300	1.95847	2.79157	2.62482	0.653707	5.36521	2.43312	3.36483	2.13896	1.24315	2.84525	2.93106	2.97897	2.75454	3.26235	3.16685
Sobic.001G010400	118.855	146.358	145.774	114.726	165.325	62.5548	152.459	124.381	135.504	167.968	139.775	207.5	189.82	222.062	207.291
Sobic.001G010600	20.1967	20.8172	15.3008	18.9575	27.8224	29.276	23.3936	13.6894	14.0891	20.4073	16.8536	11.9159	12.0714	10.4544	10.8086
Sobic.001G010700	70.9945	74.3356	67.221	74.8494	79.5584	67.892	71.1421	39.8917	38.9522	55.9239	44.4239	40.062	44.8828	34.0322	39.5167
Sobic.001G010900	38.1902	25.1242	31.3698	41.0201	18.6249	31.0812	30.1232	36.4693	29.4213	29.5317	30.8677	25.1671	26.1681	25.4315	27.882
Sobic.001G011000	132.197	78.7224	118.693	94.7875	71.4339	102.505	101.105	112.616	102.664	115.184	127.318	54.4432	44.2347	42.0398	30.6358
Sobic.001G011200	294.383	219.178	237.386	228.961	151.682	123.147	233.054	201.811	193	175.424	231.371	144.737	156.523	137.686	124.333
Sobic.001G011300	42.4743	52.9602	61.1391	44.1252	60.6268	38.2236	68.0977	48.2336	47.7578	60.4371	43.6911	52.5942	49.3387	42.3364	35.9368
Sobic.001G011400	11.3836	14.5162	12.2278	11.2764	10.4238	20.9563	13.2991	24.812	22.066	21.5847	23.6317	19.1065	20.0919	26.8402	21.5483
Sobic.001G012000	6.36503	2.47254	2.5608	1.63427	5.67179	7.0639	1.20172	2.56676	3.72946	2.55091	3.11425	4.9307	6.07619	5.1901	6.8156
Sobic.001G012100	6.60984	3.98796	5.1216	6.04679	5.97837	5.33717	6.64954	6.41689	6.42296	5.49428	5.67893	8.9369	9.47886	8.30417	9.77591
Sobic.001G012300	12.7301	3.66893	0.51216	0.817134	19.0082	3.218	9.21322	6.30994	3.93665	10.8904	1.46553	5.75249	4.13181	4.30037	15.49
Sobic.001G012400	75.5235	27.3574	18.5658	15.8524	54.5718	98.1098	118.009	108.873	160.885	135.1	123.563	76.5286	74.1296	82.1519	80.8234
Sobic.001G012500	159.86	36.3702	23.8795	43.1447	76.3392	74.485	56.4009	118.499	150.318	107.629	96.725	61.3256	81.8261	78.5188	182.162
Sobic.001G012600	14.9333	9.65087	6.20994	7.19078	10.7304	16.5609	19.4679	14.438	14.6071	12.3621	15.2965	8.73146	9.1548	11.7889	7.57289
Sobic.001G012700	2.57049	2.1535	1.53648	2.77825	1.8395	1.17732	1.36195	3.31539	0.932366	1.86413	0.732765	3.18441	3.32165	3.03992	5.64525
Sobic.001G012800	22.6448	33.4191	28.1048	20.7552	40.7756	43.0113	32.5267	16.8978	21.2372	23.9394	19.1435	22.0854	27.4644	28.8421	24.0956
Sobic.001G012900	6.97705	4.78556	5.63376	5.71994	5.21192	9.81098	5.84839	6.41689	7.45892	7.94708	6.59489	7.39606	7.21042	5.8574	9.98245
Sobic.001G013000	39.2918	36.0512	42.7013	39.7127	32.8811	43.6392	39.8171	72.4039	77.4899	40.226	48.7289	63.5855	51.6882	51.3079	51.2203
Sobic.001G013100	38.8022	25.2837	25.8641	29.9071	14.7926	13.2644	25.797	36.0415	38.3306	29.6299	38.4702	19.9283	16.4462	17.5722	16.0408
Sobic.001G013200	10.7716	11.7246	15.3008	13.5644	12.6466	17.5813	16.3435	6.203	4.86902	5.10183	5.58733	4.9307	6.31924	6.82128	6.88445
Sobic.001G013300	9.79235	5.98195	6.402	5.71994	4.82869	6.98542	4.8069	7.59332	7.56252	6.96596	6.68648	8.11512	7.85854	6.5247	8.81209
Sobic.001G013400	10.7716	8.13545	11.0755	12.7473	5.44185	6.35751	11.0559	12.1921	15.4358	9.7131	10.9915	4.72526	4.77994	5.04181	2.4784
Sobic.001G013500	11.0164	16.6697	14.6606	10.1325	26.1362	12.7935	16.6639	0.534741	1.24315	3.43392	1.00755	2.97897	3.32165	2.0019	4.47489
Sobic.001G013600	4.65137	6.62002	4.28934	3.75881	7.12806	1.88371	5.76828	2.24591	2.7971	3.13959	2.74787	2.25991	1.86337	1.63118	2.54725
Sobic.001G013800	2.57049	4.307	3.58512	4.08567	4.5221	2.74707	2.88414	1.17643	2.07192	2.25658	2.1067	3.28714	3.5647	2.52091	3.7176
Sobic.001G014000	38.1902	27.9955	27.0805	27.2923	21.3842	51.0956	31.4051	53.5811	55.424	40.5203	43.05	29.2761	27.4644	28.4714	26.6428
Sobic.001G014100	55.8164	45.3033	57.4259	72.0712	38.7061	26.5289	47.9889	64.9176	61.6397	59.6522	59.812	42.8355	38.2395	48.1938	41.0313
Sobic.001G014200	12.118	15.4733	16.6452	14.2181	29.8919	11.4592	13.6195	11.7643	14.6071	15.6979	15.3881	22.3936	24.1427	22.9106	32.2881
Sobic.001G014300	4.28415	3.11061	3.8412	2.4514	4.06223	6.98542	3.68529	7.59332	5.80139	5.98484	4.2134	5.23887	7.1294	7.78515	7.50405
Sobic.001G014500	181.403	131.044	144.941	195.622	73.4267	135.941	124.178	185.769	170.001	129.017	182.916	116.796	124.602	108.77	95.0742
Sobic.001G014700	6.36503	5.66291	4.35336	8.33476	4.06223	4.31683	3.04437	2.8876	3.62587	4.12071	4.1218	3.80075	4.61791	4.00379	2.68493
Sobic.001G014800	20.4415	25.1242	20.4224	17.1598	37.7097	28.962	23.1532	17.0048	17.7149	20.996	19.6931	23.4208	34.9179	27.5817	29.8097
Sobic.001G014900	0.856831	1.19639	2.2407	0.653707	1.45627	2.90405	1.44207	0.320845	0.517981	0.294336	0.0915956	1.02723	0.648127	0.889732	1.17036
Sobic.001G015100	66.8328	62.6908	70.9982	62.2656	58.7873	23.2324	55.5998	37.0041	39.6773	48.0749	43.05	63.8937	59.6277	76.1462	66.0218
Sobic.001G015200	3.30492	2.07374	4.03326	3.26853	2.52931	3.37498	3.44494	4.38488	5.17981	3.04148	4.305	4.0062	3.64572	3.26235	2.68493
Sobic.001G015400	7.71148	6.93906	5.69778	5.71994	8.81427	9.96795	7.85127	5.13351	6.52656	7.16218	5.31255	8.83418	8.6687	9.49047	10.5332
Sobic.001G015500	11.6284	9.33184	15.3008	8.98847	10.1172	13.7354	10.0144	12.6199	14.2963	11.381	11.999	11.6077	11.5043	12.827	12.392
Sobic.001G015800	62.7935	65.2431	68.3093	65.6975	51.7359	70.4036	75.949	70.7997	78.0079	57.1012	67.1396	61.6338	48.2045	50.7147	52.7349
Sobic.001G016000	3.54973	5.10459	7.10622	5.06623	10.0406	6.51449	5.60805	3.85014	8.39129	4.51316	4.67138	7.49878	6.23823	4.22623	6.26485
Sobic.001G016400	49.8186	42.5915	45.1981	42.8178	37.4798	40.8922	52.6355	30.3733	27.8674	40.6184	41.8592	22.5991	27.3024	22.3916	23.6825
Sobic.001G016500	67.812	76.4891	68.6935	73.0517	58.0209	153.365	81.2366	59.4632	66.7159	77.4105	79.4134	45.1981	53.1464	48.6387	41.7886
Sobic.001G016600	10.5268	13.24	11.2675	17.4867	11.5735	15.3836	14.5809	16.3631	16.161	15.1093	15.9376	13.0458	11.5853	13.9391	11.8412
Sobic.001G016700	6.12022	6.69978	9.02682	3.43196	9.81066	15.6976	7.85127	9.62534	7.76971	7.55463	10.4419	8.62873	10.6941	12.9011	12.8739
Sobic.001G016900	28.765	30.5478	33.7385	33.8293	37.7864	21.8196	28.9215	49.7309	41.2313	39.343	35.3559	28.6597	28.1125	22.4657	30.1539
Sobic.001G017100	78.3388	88.453	120.038	64.3901	83.3906	75.5838	90.2896	60.5327	89.5071	105.274	101.122	95.0188	95.8418	96.9066	85.436
Sobic.001G017200	12.6077	10.927	9.15486	15.5255	18.0118	15.6976	10.8956	11.9782	10.3596	10.498	10.7167	10.5805	13.7727	14.903	15.4212
Sobic.001G017300	1.59126	2.79157	2.36874	2.94168	1.99279	3.61044	2.1631	3.52929	3.10789	3.04148	2.0151	3.28714	5.42807	3.18821	4.06182
Sobic.001G017400	7.46667	9.09256	6.78612	6.53707	10.9604	10.2819	5.28759	13.0477	14.2963	9.61499	11.6326	23.2154	24.5478	21.3536	24.3021
Sobic.001G017600	7.46667	6.54026	6.402	6.37364	7.74123	7.69181	5.3677	7.80722	6.83735	5.10183	7.96882	7.49878	7.04838	9.93534	11.084
Sobic.001G017700	9.42514	9.65087	8.6427	7.68106	10.1172	10.1249	9.77403	8.8767	9.42725	10.8904	6.50329	10.2723	8.83073	6.30227	9.43169
Sobic.001G017800	3.91694	5.74267	7.81044	6.86392	8.2011	9.10459	7.13023	4.91962	5.2834	5.19994	4.39659	5.3416	4.69892	4.81938	6.05831
Sobic.001G017900	30.9683	32.3025	43.4056	35.1367	33.111	36.3399	47.4281	41.7098	35.0155	43.2674	40.6685	32.6659	24.5478	27.8783	30.4293
Sobic.001G018200	21.2984	20.5779	20.9345	23.5334	19.8513	23.2324	21.7913	26.2023	22.3768	21.1922	24.914	21.3664	22.7655	22.095	17.1423
Sobic.001G018300	40.1486	36.45	48.5912	48.0475	38.4762	53.3717	29.3221	20.641	36.4659	23.3507	19.9678	24.4481	26.2492	23.4296	21.1352
Sobic.001G018500	98.6579	96.429	84.6345	93.9704	102.169	132.88	88.3668	76.2541	78.2151	85.8481	97.5494	76.2205	84.4186	104.395	75.7289
Sobic.001G018800	0.856831	2.39278	0.83226	0.163427	10.7304	0.470927	0.96138	0.641689	0.621577	1.76602	0.366383	1.43812	1.86337	0.593155	2.96031
Sobic.001G018900	1866.54	1219.92	1339.68	1389.29	808.46	1007.39	1240.58	1269.15	1190.42	1204.33	1506.29	661.433	597.654	586.482	415.958
Sobic.001G019200	1.59126	1.83446	2.04864	2.28797	4.06223	3.06103	3.12448	0.427793	1.03596	1.47168	1.09915	3.28714	2.59251	2.07604	2.68493
Sobic.001G019300	3.42732	2.71182	3.5211	3.75881	5.05862	8.24122	3.84552	2.78065	1.86473	3.04148	2.74787	1.43812	2.26845	1.92775	3.64876
Sobic.001G019400	37.7006	42.0331	46.3505	33.9928	54.2652	45.1305	47.5082	62.9925	61.2253	44.3467	41.4928	39.5484	50.716	35.441	43.0278
Sobic.001G019500	0.734426	1.91422	2.8809	1.47084	1.68621	2.11917	2.40345	0.320845	0.310789	0.196224	0.0915956	0.102723	0.40508	0.222433	0.206533
Sobic.001G019700	66.588	40.757	48.5912	46.0863	36.79	19.5435	41.3393	70.7997	58.221	41.3052	51.6599	18.4901	15.9601	14.6806	11.7036
Sobic.001G019800	0.856831	0.797593	0.89628	0.98056	2.06944	1.41278	1.36195	0.320845	1.03596	1.37357	0.915956	1.12995	2.18743	2.22433	2.68493
Sobic.001G019900	9.91476	16.5899	11.6516	7.19078	28.8188	8.71215	12.9786	22.4591	22.6876	19.7205	17.1284	26.708	32.7304	30.3992	36.0057
Sobic.001G020000	37.3333	41.7141	48.7192	43.9618	34.2607	64.5955	49.1906	39.0361	37.6054	39.6373	42.592	23.3181	25.9251	24.2452	28.0885
Sobic.001G020100	2.57049	3.03085	1.9206	2.61483	6.66819	4.78776	3.04437	2.13896	1.65754	2.55091	2.38149	2.77352	2.91657	4.22623	2.96031
Sobic.001G020200	1.10164	1.51543	1.15236	0.98056	2.37602	4.39532	3.28471	0.427793	0.310789	0.196224	0.549574	0.616338	0.891175	0.741443	0.481911
Sobic.001G020350	5.75301	9.33184	5.05758	5.71994	15.0992	11.0668	7.77115	11.9782	14.3999	12.3621	10.7167	14.2785	16.0412	10.8992	13.0116
Sobic.001G020600	17.0142	18.8232	19.27	17.3232	24.5267	42.3834	21.0702	34.0095	30.3537	20.5054	23.5401	26.708	25.277	27.6558	22.7875
Sobic.001G020700	1.83607	1.59519	1.40844	1.63427	1.30298	0.549415	1.36195	2.67371	0.725173	0.883009	0.732765	1.3354	1.13422	1.11216	0.688445
Sobic.001G021000	11.7508	10.4485	23.6874	11.113	18.8549	21.3487	18.827	14.2241	14.1927	17.0715	10.0755	8.73146	7.37245	5.33839	7.71058
Sobic.001G021300	135.257	106.16	100.639	112.764	90.2121	98.3453	115.606	3.20845	1.96833	3.72826	1.74032	1.74629	2.18743	2.0019	2.06533
Sobic.001G021500	134.89	116.847	111.075	130.251	84.6936	131.153	106.393	189.298	208.021	137.455	184.016	151.414	114.394	143.543	103.611
Sobic.001G021700	1.34645	0.558315	0.38412	1.30741	0.459875	0.392439	0.80115	0.213896	0.207192	0.294336	0.457978	0.719061	1.37727	0.51901	0.826134
Sobic.001G021800	3.91694	3.9082	4.86552	5.39308	4.06223	4.23834	4.00575	4.27793	3.10789	5.6905	4.48819	3.49258	4.37486	5.56082	4.9568
Sobic.001G022000	0.489618	1.19639	0.9603	0.817134	0.536521	1.88371	1.68241	1.60422	0.207192	1.17735	1.46553	0.719061	0.486096	1.3346	0.757289
Sobic.001G022100	0.856831	0.877352	1.2804	0.49028	1.22633	1.02034	0.400575	41.8168	40.5061	30.7091	39.6609	48.1771	43.1005	51.1596	48.1223
Sobic.001G022300	0.367213	1.99398	0.19206	0.163427	1.07304	0.549415	0.48069	0.534741	1.96833	0.981121	1.19074	1.43812	1.70133	1.92775	2.20302
Sobic.001G022400	130.483	116.289	114.66	129.434	97.2635	39.7148	118.65	197.213	217.863	122.346	165.788	123.781	110.749	126.045	88.1898
Sobic.001G022500	1.59126	3.03085	2.68884	2.28797	3.75564	6.27903	2.80402	1.06948	1.45035	2.06035	0.824361	2.05446	2.18743	1.48289	1.2392
Sobic.001G022600	116.896	119.639	79.961	95.6046	195.983	61.6129	93.9749	68.7677	75.2108	107.629	96.267	93.8888	100.46	97.2774	91.9074
Sobic.001G022800	46.2689	55.0339	45.4542	49.6817	52.3491	38.5375	44.624	62.1369	59.3606	55.5315	62.5598	58.4494	69.9978	71.7717	61.1339
Sobic.001G022900	577.749	677.076	667.473	461.354	709.204	451.227	711.02	573.349	598.786	843.764	655.825	690.504	651.206	577.139	592.338
Sobic.001G023000	23.2568	26.3206	29.0011	23.8603	24.45	38.6945	25.4766	29.0899	31.0789	29.728	28.0283	35.4394	31.9203	26.4695	27.9509
Sobic.001G023100	17.259	24.7254	21.2546	16.833	35.0271	25.587	23.4737	14.3311	23.1019	24.8224	20.4258	27.1189	37.5914	30.844	34.2845
Sobic.001G023200	14.1989	16.9887	18.2457	14.2181	22.3806	28.4911	22.5924	12.0851	12.4315	13.6376	11.2663	18.0793	18.9577	24.6159	20.8599
Sobic.001G023300	142.601	213.755	233.737	134.5	249.482	183.897	233.375	125.985	153.426	213.688	177.696	222.703	261.843	265.511	253.279
Sobic.001G023400	1.95847	1.67494	1.34442	2.61483	1.99279	2.43312	2.1631	2.56676	1.76113	0.588673	2.0151	2.77352	2.43048	1.85361	2.27187
Sobic.001G023500	5.75301	6.77954	6.65808	6.86392	5.74844	4.15986	5.28759	10.5879	7.9769	8.33953	6.86967	6.06066	5.67111	6.00569	3.99298
Sobic.001G023600	0.734426	0.877352	0.6402	1.47084	1.45627	0.70639	1.28184	0.427793	0.932366	1.86413	1.19074	0.821784	0.972191	0.741443	0.894978
Sobic.001G023700	29.3771	23.6087	38.9242	31.7048	21.6141	9.26156	28.3607	81.3876	81.0122	55.4333	83.2604	62.7638	56.7922	102.097	33.2519
Sobic.001G023800	10.1596	10.6877	11.2035	7.68106	15.8657	4.15986	13.8599	9.0906	5.80139	13.4414	7.41925	4.62254	4.94197	4.07794	5.50756
Sobic.001G023900	60.7126	29.5109	31.0497	35.9539	20.8477	62.1624	31.4051	36.4693	49.8298	36.6939	38.6534	28.0434	23.8997	21.2053	20.378
Sobic.001G024000	35.8645	27.3574	31.1777	32.0316	21.2309	18.9156	28.4408	32.7262	29.5249	31.2978	35.3559	25.3726	23.2516	27.4334	21.1352
Sobic.001G024200	2.57049	4.7058	4.86552	2.77825	4.44546	8.31971	4.88701	4.59877	4.14385	3.82637	4.57978	4.51981	6.40026	6.07984	5.23218
Sobic.001G024500	116.039	122.43	145.838	100.507	241.664	111.688	186.027	110.264	159.124	144.323	114.037	180.279	295.06	246.826	197.171
Sobic.001G025000	63.5279	68.1942	62.0354	61.7753	56.258	59.2583	65.6943	56.5756	56.4599	53.6673	53.8582	56.0868	53.5515	46.1919	51.1514
Sobic.001G025300	51.0426	63.6479	53.5847	61.6119	38.2463	104.703	47.7485	104.702	108.465	93.599	109.823	167.952	150.771	199.745	170.941
Sobic.001G025400	3.06011	2.63206	2.5608	3.92224	7.20471	4.70927	2.32333	1.81812	1.24315	3.72826	3.48063	4.0062	6.15721	4.30037	6.12716
Sobic.001G025500	43.4536	20.9767	28.0408	39.2224	19.3147	29.9824	26.3578	59.3563	51.1765	34.7317	60.2699	31.0224	19.0387	26.692	17.7619
Sobic.001G025600	36.2317	28.5538	28.5529	26.3117	27.8991	29.7469	29.7227	24.812	27.5566	29.3355	32.1501	24.7562	28.0315	33.6615	33.4584
Sobic.001G025700	14.0765	11.8044	13.5082	19.6112	7.05141	24.4097	13.0587	20.641	22.8948	13.5395	17.4948	14.4839	12.7195	14.903	13.8377
Sobic.001G025800	7.95629	8.13545	11.0755	8.33476	6.66819	15.3836	10.5752	10.1601	12.8459	5.88673	10.4419	8.42329	6.96737	7.56272	6.196
Sobic.001G025900	0.612022	1.11663	1.53648	0.653707	0.766458	1.72673	0.96138	1.17643	0.932366	0.981121	2.1067	0.821784	1.45829	0.667299	0.688445
Sobic.001G026000	18.1159	26.0015	23.8795	24.1872	28.7422	36.4968	27.7999	26.4162	26.5206	30.1204	30.7761	29.0706	29.0037	30.1026	40.274
Sobic.001G026200	38.1902	22.0136	26.9524	34.9733	18.9315	23.0754	27.3993	37.218	25.5883	25.7054	36.3635	23.6263	22.1984	22.1692	19.6895
Sobic.001G026300	0.979235	0.717833	1.40844	1.30741	0.306583	0.627903	1.12161	0.748638	0.310789	0.294336	0.183191	0.410892	0.891175	1.48289	1.44573
Sobic.001G026400	0.979235	0.717833	0.83226	0.163427	1.68621	0.549415	0.80115	0.320845	0.517981	1.66791	0.366383	1.23268	0.972191	0.741443	0.894978
Sobic.001G026500	87.8864	119.24	132.713	99.8537	143.174	76.6826	133.872	113.472	104.943	109.199	98.5569	102.312	102.323	78.1481	99.2049
Sobic.001G026600	41.8623	34.3762	37.4517	33.5025	32.7278	6.12205	32.8471	0.427793	0.103596	1.17735	0.732765	0.616338	0.729143	0.370722	0.826134
Sobic.001G026700	11.7508	9.73063	9.85908	8.49819	7.74123	6.12205	10.7354	7.37943	5.387	6.37729	9.80073	3.18441	3.96978	3.03992	3.51107
Sobic.001G026800	9.30273	15.8721	8.57868	16.9964	11.1136	12.4796	12.0974	14.7589	13.3639	13.4414	13.7393	11.8131	13.3676	17.7205	11.7036
Sobic.001G026900	21.176	42.5915	34.6988	21.7358	36.2535	34.7701	37.7341	24.705	28.6961	31.1015	28.6694	51.0533	55.4149	54.3478	50.6007
Sobic.001G027600	3.30492	2.39278	1.40844	3.43196	3.14248	4.47381	2.72391	2.67371	2.6935	3.04148	2.0151	3.90347	4.13181	2.74334	4.19951
Sobic.001G027700	0.612022	0.957111	1.40844	1.14399	1.99279	1.88371	0.96138	0.213896	0.310789	1.07923	0.824361	0.719061	0.648127	1.03802	1.30804
Sobic.001G027800	11.7508	11.8841	21.8948	13.401	16.0956	5.02322	10.0945	11.7643	10.256	12.8527	10.3503	13.6622	13.5297	13.4943	23.7513
Sobic.001G028000	46.5137	31.6644	49.9996	37.7516	44.8378	19.7004	30.2835	37.7527	42.8888	32.1808	37.6458	54.0323	45.855	46.2661	48.0534
Sobic.001G028100	1.95847	2.39278	2.2407	1.30741	3.06583	1.64824	2.56368	1.06948	2.07192	1.56979	1.19074	0.924507	1.21524	0.963876	1.17036
Sobic.001G028200	11.0164	6.22122	11.3315	9.1519	6.89812	12.4011	11.4564	0.213896	0.725173	0.392448	0.549574	0.308169	0.243048	0.148289	0.344222
Sobic.001G028500	1.46885	1.43567	1.08834	1.96112	2.8359	1.88371	1.44207	8.8767	10.256	12.8527	10.0755	9.96413	10.6131	9.56462	10.3955
Sobic.001G028700	0.856831	0.398796	1.02432	1.63427	1.07304	1.33429	0.64092	0.962534	0.621577	1.56979	0.824361	1.54085	1.45829	1.63118	1.78996
Sobic.001G028800	1.34645	0.797593	1.08834	0.49028	3.29577	4.31683	1.12161	0.213896	0.103596	0.294336	0.183191	0.616338	0.0810159	0.51901	0.413067
Sobic.001G029100	0.612022	0.638074	0.51216	0.817134	0.91975	1.09883	0.400575	0.106948	0.828769	1.17735	0.366383	0.616338	0.648127	0.0741443	0.688445
Sobic.001G029200	91.5585	118.522	95.838	90.375	106.384	156.505	122.496	94.7561	105.461	81.7274	83.1688	160.145	188.524	133.756	156.965
Sobic.001G029400	7.22186	8.614	8.38662	11.113	7.97116	8.24122	8.25184	10.374	9.53085	8.24142	10.6251	5.64977	6.96737	8.37831	11.3593
Sobic.001G029500	1.10164	0.638074	0.76824	0.653707	0.996396	0.863366	0.48069	0.427793	0.207192	1.86413	0.0915956	1.02723	1.45829	0.51901	0.6196
Sobic.001G029900	3.54973	5.02483	4.99356	3.10511	7.43464	3.61044	4.64667	2.45981	3.00429	5.10183	4.67138	5.3416	6.88635	8.37831	10.189
Sobic.001G030000	13.4645	11.1663	9.2829	10.4593	9.88731	13.1075	9.93426	10.4809	8.49489	8.63387	10.7167	10.7859	9.88394	8.5266	10.8086
Sobic.001G030300	14.1989	11.0865	9.41094	13.0741	15.2525	19.308	9.53368	8.98365	12.4315	9.12443	11.5411	10.2723	7.04838	8.67489	10.0513
Sobic.001G030400	1.59126	2.39278	1.6005	0.98056	2.06944	2.43312	2.1631	2.13896	1.65754	2.35469	2.56468	1.54085	2.0254	2.74334	2.54725
Sobic.001G031100	37.7006	32.2227	31.2418	33.8293	31.8847	26.9998	28.9215	25.8815	26.3134	26.0978	29.0358	24.3454	25.439	29.5094	29.3277
Sobic.001G031200	15.7902	16.909	14.2765	18.7941	11.2669	14.5987	13.2991	13.9033	13.0531	15.0112	15.6629	19.2092	21.0641	24.0228	26.1609
Sobic.001G031400	6.85465	3.11061	3.90522	5.39308	4.29217	5.49415	4.88701	4.59877	5.59419	5.19994	7.41925	7.19061	6.80534	4.15208	4.3372
Sobic.001G031600	52.1443	54.2363	72.9188	67.8221	45.6809	56.1188	51.594	54.8644	53.2484	44.9353	48.1793	50.6424	49.3387	64.2831	54.2494
Sobic.001G031700	0.979235	1.7547	1.66452	0.98056	3.679	1.17732	1.52218	0.641689	0.414385	1.96224	0.824361	1.43812	0.810159	0.963876	0.757289
Sobic.001G031900	24.9705	31.7442	23.8795	22.226	42.845	26.6074	22.993	18.8229	17.6113	23.1545	20.7006	29.4815	29.8949	33.6615	33.8715
Sobic.001G032100	79.5629	31.1061	54.417	61.1216	28.4356	65.3019	64.0119	41.282	48.8974	43.0712	57.4305	30.8169	20.0109	35.6634	23.9579
Sobic.001G032200	6.73224	4.62604	3.26502	5.22966	3.52571	6.436	4.56655	5.13351	4.86902	3.92448	4.94616	5.54704	5.67111	4.89353	4.68142
Sobic.001G032300	0.856831	0.797593	1.2804	0.163427	1.60956	1.49127	1.12161	0.748638	0.414385	1.56979	0.641169	1.02723	1.21524	0.963876	1.44573
Sobic.001G032550	5.38579	3.74869	3.64914	4.9028	2.06944	1.56976	3.52506	4.17098	3.93665	3.72826	4.57978	3.49258	2.18743	2.74334	3.098
Sobic.001G032700	1.59126	0.877352	1.2804	1.30741	0.843104	1.17732	1.44207	3.20845	3.72946	4.41504	4.03021	5.03343	4.61791	4.96767	5.36987
Sobic.001G032800	24.1137	21.6148	24.7757	16.5061	21.5375	38.459	24.9959	20.4271	23.3091	24.1356	21.8914	25.0644	29.3278	20.9087	24.5775
Sobic.001G032900	78.9508	87.1769	150.319	76.974	78.1021	34.1422	124.579	63.8481	87.8496	69.6596	57.98	44.5818	27.3834	24.2452	26.5051
Sobic.001G033000	1.95847	3.34989	2.43276	2.77825	2.98919	3.92439	2.56368	2.03202	1.96833	2.84525	1.92351	2.97897	2.0254	2.29847	3.23569
Sobic.001G033100	2.6929	0.717833	0.3201	0.98056	1.14969	0.392439	0.560805	1.60422	2.27912	0.784897	1.28234	1.12995	0.891175	0.51901	0.894978
Sobic.001G033200	1.71366	2.79157	2.49678	1.63427	3.52571	2.04068	2.32333	2.99455	2.38271	1.96224	1.83191	4.41709	3.80775	4.59695	4.61258
Sobic.001G033300	45.0448	44.3462	37.6438	38.5687	27.8991	14.1278	60.9675	40.7473	38.4342	24.528	33.2492	23.729	14.9069	21.2053	11.1528
Sobic.001G033400	9.54754	10.2889	11.3956	7.84448	10.5005	9.34005	9.85414	11.8713	9.11646	7.75086	8.06042	10.5805	12.3144	9.11975	13.4935
Sobic.001G033500	2.32568	1.83446	1.15236	1.30741	5.67179	5.25868	2.00287	1.71117	1.55394	2.84525	2.38149	2.87624	2.43048	2.37262	2.82262
Sobic.001G033900	2.32568	1.67494	1.66452	1.63427	1.76285	1.56976	1.20172	1.49728	1.55394	1.47168	2.1983	0.821784	1.37727	1.48289	1.51458
Sobic.001G034000	0.489618	1.35591	0.6402	1.79769	0.996396	0.784878	0.96138	0.427793	0.207192	1.17735	0.549574	0.924507	0.324064	1.18631	1.17036
Sobic.001G034100	17.7486	26.4003	25.672	20.2649	31.1182	54.3921	27.3993	26.5232	33.6688	29.6299	28.1199	44.4791	54.2807	43.3003	53.9052
Sobic.001G034300	10.0372	11.4056	16.7092	7.19078	12.9531	15.3836	11.0559	8.98365	9.11646	10.3018	7.14446	6.77972	6.56229	5.26425	5.16333
Sobic.001G034500	49.941	44.5854	54.2249	55.2382	43.2282	39.3224	54.0776	65.1315	58.8426	48.4674	52.3011	52.286	47.5563	44.9315	44.9554
Sobic.001G034600	37.823	35.6524	30.4095	45.2692	27.2859	26.6859	35.7313	34.4373	32.2184	37.1845	40.3937	24.9617	26.4922	23.8003	22.1679
Sobic.001G034700	1067	1021.56	1016	1015.7	894.917	1231.55	1016.98	884.783	865.028	945.212	1045.11	933.341	892.633	990.198	978.28
Sobic.001G034900	102.208	34.8548	243.148	63.8998	9.04421	11.5377	10.4951	10.5879	12.1208	28.0601	12.457	27.3243	18.6337	7.56272	43.3032
Sobic.001G035000	2.20328	5.26411	5.05758	1.79769	7.89452	33.0434	6.56943	0.748638	1.86473	1.76602	1.09915	4.82798	5.18502	6.45056	3.7176
Sobic.001G035100	11.8732	4.14748	21.6388	7.68106	7.58794	10.6743	8.41207	3.20845	3.10789	4.80749	3.02266	10.0669	4.94197	7.11786	6.60907
Sobic.001G035200	20.4415	21.1362	25.2879	29.9071	23.2237	24.8806	23.5538	30.908	33.1508	26.1959	30.5013	25.578	23.9807	20.2414	21.686
Sobic.001G035300	4.28415	4.78556	3.45708	2.77825	7.81787	4.78776	4.16598	4.49183	1.86473	3.92448	5.86212	2.77352	5.18502	2.6692	5.85178
Sobic.001G035400	128.769	120.357	118.309	156.236	85.0769	114.592	114.645	121.386	137.679	116.263	139.042	110.633	102.485	133.089	98.9295
Sobic.001G035450	19.9519	20.3386	17.2214	19.1209	13.413	4.47381	14.9014	8.23501	5.59419	9.81121	9.98392	10.7859	11.1802	11.8631	9.36285
Sobic.001G035500	35.2525	42.5117	48.2711	40.5298	50.203	65.0664	51.3537	45.6669	51.9017	45.524	42.134	50.7452	39.6978	37.5912	50.3941
Sobic.001G035600	338.571	267.034	262.482	299.725	263.202	328.786	362.12	348.758	392.215	324.947	360.887	523.066	508.537	654.694	460.914
Sobic.001G035800	29.3771	17.0685	22.7911	24.8409	15.8657	9.49703	17.8656	24.4911	28.5925	19.7205	24.0897	14.8948	12.0714	11.3441	7.02214
Sobic.001G035900	3.30492	2.47254	1.98462	2.4514	2.98919	2.66859	3.84552	2.24591	1.45035	2.25658	1.74032	3.38986	3.32165	2.6692	3.78645
Sobic.001G036050	2.93771	5.26411	5.37768	3.59539	5.74844	3.29649	4.24609	5.9891	4.24744	4.12071	3.66383	5.95793	8.50667	8.89732	7.98596
Sobic.001G036300	27.6634	17.228	22.0869	28.1094	12.0334	16.9534	20.8299	21.4966	25.6918	20.0149	24.2728	15.8193	16.5272	14.6806	12.4608
Sobic.001G036700	28.8874	39.7201	39.0522	28.9265	40.6223	35.8689	39.1762	35.9346	38.6414	41.8939	31.1425	36.5694	36.4572	28.9163	34.5599
Sobic.001G036800	24.9705	15.0745	18.1817	17.1598	30.2751	20.1714	27.6397	41.8168	41.7493	34.8298	31.2341	22.2909	14.3398	15.2737	16.2473
Sobic.001G036900	119.956	78.5629	83.6101	98.2195	61.1634	120.793	85.8031	81.3876	79.3547	87.6141	103.595	59.5793	48.4475	48.7128	36.9695
Sobic.001G037000	80.6645	93.7171	100.96	85.6356	76.3392	64.2815	98.7818	115.932	115.406	102.527	116.968	89.2663	98.5964	91.2717	79.3777
Sobic.001G037100	8.07869	9.09256	7.74642	8.49819	11.8035	8.3982	8.17173	8.76975	7.04454	6.76974	8.60999	12.7377	15.8791	18.8327	22.7187
Sobic.001G037400	17.871	16.1114	11.3956	13.2376	14.6394	5.1802	23.8743	12.406	13.2603	14.2263	17.4032	15.9221	11.5853	11.2699	11.3593
Sobic.001G037500	2.08087	1.11663	1.53648	1.47084	1.76285	2.98254	1.84264	1.92507	1.96833	2.4528	1.46553	1.84901	1.86337	1.40874	3.02916
Sobic.001G037800	2.08087	1.19639	1.15236	0.653707	3.21912	4.63078	1.76253	0.855586	1.03596	0.784897	0.366383	1.23268	1.5393	0.815588	1.30804
Sobic.001G037900	28.153	27.836	30.3455	30.7242	22.8405	40.9706	35.0102	34.1165	36.1551	29.4336	25.2804	17.2575	17.6615	13.9391	12.2543
Sobic.001G038000	16.2798	10.1294	15.7489	14.8718	7.358	13.2644	8.33196	9.51839	11.1884	8.9282	11.1747	14.0731	14.0158	14.903	14.8704
Sobic.001G038050	1.22404	1.59519	2.49678	2.94168	1.07304	0.863366	0.96138	1.81812	2.6935	1.07923	2.56468	3.49258	3.96978	2.22433	2.68493
Sobic.001G038100	7.09945	5.98195	4.1613	4.73937	5.59514	7.0639	4.40632	5.88215	4.76542	3.82637	6.3201	6.2661	7.21042	7.26614	6.88445
Sobic.001G038200	159.248	145.481	172.086	145.45	126.849	249.042	218.954	219.886	230.398	167.183	218.364	97.3814	74.1296	77.036	63.4746
Sobic.001G038300	333.552	268.869	251.983	258.378	209.856	171.967	327.67	204.806	231.537	254.699	256.01	268.723	205.213	206.492	173.763
Sobic.001G038400	5.14098	5.58315	3.39306	6.53707	4.13887	4.70927	3.68529	2.99455	3.31508	5.19994	3.38904	5.85521	6.72432	4.15208	5.36987
Sobic.001G038500	5.26339	3.34989	3.96924	2.4514	6.3616	10.5174	5.68816	2.45981	1.45035	3.72826	1.64872	2.15718	2.34946	2.44676	2.61609
Sobic.001G038700	0.979235	1.67494	1.08834	1.47084	2.75925	2.51161	1.68241	1.71117	1.45035	1.86413	1.46553	2.6708	4.69892	4.22623	3.7176
Sobic.001G038900	28.6426	20.6577	24.0715	26.802	14.1028	25.744	22.993	16.0422	16.4718	11.7735	16.4872	15.7166	13.2866	18.4619	11.6347
Sobic.001G039200	2.20328	1.7547	1.98462	2.61483	2.29937	1.25581	1.12161	3.1015	3.72946	5.78861	4.305	6.16338	6.40026	8.23002	6.47138
Sobic.001G039300	1.71366	2.71182	2.2407	1.63427	2.75925	1.80522	2.88414	2.56676	1.96833	1.86413	1.74032	1.12995	2.26845	1.55703	1.99649
Sobic.001G039400	5.01858	7.25809	3.07296	1.30741	36.1002	2.90405	6.48931	0.427793	0.828769	7.84897	1.83191	4.10892	7.29143	4.59695	4.88796
Sobic.001G039500	25.4601	22.9707	27.2085	31.2145	22.5339	38.773	27.9601	35.079	42.578	28.0601	29.219	30.6115	34.9989	27.2851	28.0197
Sobic.001G039600	4.28415	2.47254	3.07296	3.10511	2.29937	5.72961	4.48644	4.17098	3.72946	3.04148	3.75542	4.62254	4.37486	6.59885	5.85178
Sobic.001G039700	228.284	130.008	160.626	168.493	114.892	94.4993	152.699	174.753	163.164	120.482	158.094	125.836	112.126	114.256	132.801
Sobic.001G039800	206.496	126.418	131.881	164.734	112.056	72.6797	128.745	158.39	157.881	128.036	163.773	131.383	109.777	124.266	120.134
Sobic.001G039900	20.4415	19.8601	16.9653	19.9381	18.5483	2.27615	18.2662	21.2827	21.2372	21.1922	19.0519	23.5236	17.5805	15.941	12.9428
Sobic.001G040000	0.734426	1.59519	1.2804	0.98056	2.29937	1.80522	2.00287	0.213896	0.310789	0.588673	1.28234	0.821784	0.729143	0.148289	1.03267
Sobic.001G040100	430.619	411.717	357.552	423.275	377.251	562.836	446.481	560.73	593.813	491.738	543.345	546.897	430.357	551.411	407.766
Sobic.001G040200	84.5814	56.1505	185.146	73.2152	80.4015	117.261	61.0476	44.7044	62.8829	47.5844	29.677	83.2056	41.3181	47.1558	68.9822
Sobic.001G040300	39.2918	44.1866	40.3966	38.2419	52.0425	35.6335	46.707	37.5388	33.9795	37.3807	35.7223	31.1251	31.7582	28.9163	31.8061
Sobic.001G040500	47.2481	33.8179	33.2264	34.8099	31.2715	49.4473	30.684	33.7956	39.7809	30.8072	31.5089	37.4939	46.6652	45.6729	57.8293
Sobic.001G040600	4.03934	3.74869	3.58512	2.77825	4.06223	3.29649	3.44494	4.06403	3.00429	4.0226	2.65627	3.28714	2.34946	2.07604	3.02916
Sobic.001G040800	415.808	549.94	573.939	341.072	847.013	384.59	567.214	271.755	299.393	544.522	376.092	453.83	427.764	435.153	442.601
Sobic.001G041000	9.66995	11.2461	9.85908	10.1325	18.8549	16.6394	10.4951	8.55586	9.01287	14.4225	11.7242	9.24507	10.5321	9.8612	10.5332
Sobic.001G041100	9.05793	12.0437	12.0358	7.68106	21.2309	13.8923	12.4979	4.59877	5.69779	7.35841	4.305	8.32056	8.91175	8.00759	9.01862
Sobic.001G041200	15.0557	11.4056	14.8526	12.5839	13.7962	26.3719	17.9458	10.5879	9.84164	14.6187	11.7242	11.6077	8.34464	8.74903	12.8739
Sobic.001G041300	1.10164	1.7547	2.5608	0.817134	2.22273	2.04068	3.44494	4.49183	5.90498	5.6905	6.13691	5.44432	5.83315	6.5247	3.51107
Sobic.001G041400	38.0678	26.0813	39.6924	35.3002	23.5303	32.7294	33.6483	48.8753	41.9564	38.1656	42.134	23.01	20.0919	21.8726	20.5845
Sobic.001G041500	3.91694	4.06772	3.77718	4.73937	4.5221	15.2266	6.24897	2.56676	2.07192	1.76602	1.64872	2.87624	2.18743	1.77946	1.72111
Sobic.001G041600	0.367213	0.877352	0.70422	1.14399	0.536521	1.09883	0.560805	3.31539	1.76113	2.06035	1.74032	2.05446	2.51149	4.15208	1.8588
Sobic.001G041800	2.6929	1.99398	2.11266	1.30741	1.91615	2.27615	2.56368	3.42234	2.6935	2.64903	2.47308	2.36263	2.26845	2.15019	2.13418
Sobic.001G041900	38.3126	42.3522	64.5322	61.7753	31.8847	36.9678	50.9531	63.6342	68.6843	41.0109	47.3549	61.1202	51.6882	47.0075	49.1549
Sobic.001G042000	16.7694	18.1851	17.9896	12.7473	15.7124	29.3544	16.5838	14.438	16.4718	17.9545	16.1208	21.5718	17.8235	18.3136	14.8016
Sobic.001G042200	22.2776	21.535	17.2854	17.9769	22.3039	18.9156	16.1832	17.4326	18.6473	19.9168	23.1737	21.2637	23.4136	27.5817	29.5343
Sobic.001G042301	2.20328	2.31302	1.02432	2.12455	1.14969	2.04068	2.24322	3.20845	2.6935	2.55091	2.0151	4.9307	3.48368	5.26425	3.85529
Sobic.001G042500	39.047	28.5538	39.3723	34.9733	12.1867	12.9505	33.0074	26.7371	26.5206	26.1959	31.2341	11.7104	9.07378	14.6806	7.57289
Sobic.001G042800	5.01858	5.98195	4.1613	5.06623	3.679	3.8459	4.96713	4.17098	5.90498	6.18106	4.67138	5.44432	6.40026	6.15398	6.33369
Sobic.001G042901	3.42732	1.83446	1.9206	1.30741	1.45627	2.43312	2.00287	1.81812	1.13956	2.35469	2.93106	1.43812	1.13422	1.40874	1.10151
Sobic.001G043100	1.83607	4.06772	4.54542	6.04679	4.90533	3.76742	3.44494	4.49183	3.62587	4.0226	2.1983	3.08169	4.29384	3.03992	3.23569
Sobic.001G043200	1.71366	2.39278	1.53648	2.94168	1.68621	1.9622	1.20172	1.49728	2.90069	1.47168	2.1067	2.56808	1.70133	2.07604	2.4784
Sobic.001G043400	9.30273	8.53424	6.53004	9.1519	5.59514	9.654	7.69104	6.63079	7.45892	6.86785	8.88478	7.80695	9.07378	10.7509	9.15631
Sobic.001G043500	5.26339	3.9082	5.37768	3.43196	2.52931	3.06103	3.2046	7.16553	4.66183	5.00372	4.305	4.9307	3.88876	2.74334	4.47489
Sobic.001G043601	3.54973	2.47254	2.81688	3.92224	2.06944	3.53195	3.84552	4.49183	3.41867	1.56979	2.93106	1.74629	2.91657	2.89163	3.57991
Sobic.001G043700	5.75301	5.34387	6.97818	6.7005	5.74844	2.82556	5.60805	5.13351	6.63015	5.10183	4.48819	4.0062	2.83556	4.15208	3.99298
Sobic.001G043800	8.4459	11.3258	7.17024	8.00791	14.2561	14.4418	9.05299	7.70027	9.22006	9.90932	10.5335	11.505	16.3652	12.6787	16.798
Sobic.001G043900	1.83607	1.59519	1.40844	2.61483	0.689812	3.218	1.68241	2.35286	1.03596	2.25658	1.92351	1.64357	1.62032	1.77946	2.4784
Sobic.001G044000	12.4852	14.1972	11.1395	19.7746	14.7926	11.6947	10.6553	16.2561	14.3999	10.7923	16.1208	30.2006	26.9783	30.9923	28.9147
Sobic.001G044100	0.612022	0.797593	1.08834	0.653707	1.68621	0.549415	0.881265	0.748638	0.725173	1.66791	0.824361	1.23268	1.62032	2.6692	1.2392
Sobic.001G044300	1.59126	0.717833	2.8809	1.30741	3.14248	3.37498	1.28184	1.06948	0.725173	1.47168	0.549574	1.43812	0.810159	1.18631	1.37689
Sobic.001G044400	1.95847	3.03085	2.30472	5.55651	3.75564	1.41278	3.68529	8.55586	6.63015	5.19994	6.77808	7.08789	5.91416	4.81938	5.30102
Sobic.001G044500	5.6306	7.01882	6.7221	7.02735	6.89812	7.37786	6.24897	7.80722	6.21577	8.73198	8.15201	7.29333	9.64089	12.1597	13.2181
Sobic.001G044800	61.8142	33.1799	39.6284	24.514	52.2724	12.9505	64.4925	95.8256	127.32	85.5538	60.8195	73.2415	47.9614	60.5018	37.1072
Sobic.001G045000	111.266	122.111	166.004	145.613	165.248	76.9181	177.375	237.96	222.525	145.304	159.926	130.356	107.994	102.467	113.525
Sobic.001G045300	0.244809	1.59519	1.15236	0.98056	0.996396	0.863366	0.240345	1.17643	1.45035	0.392448	0.732765	0.821784	0.648127	0.889732	0.275378
Sobic.001G045600	103.554	84.0663	71.5103	95.6046	46.8306	56.5112	57.4424	81.6015	66.3015	57.1012	68.7883	93.8888	82.3122	109.215	103.267
Sobic.001G045700	7.34426	8.69376	8.45064	6.53707	8.27775	14.5202	10.8956	5.34741	9.22006	9.61499	6.50329	9.96413	9.07378	9.41633	10.8774
Sobic.001G045800	3.30492	7.01882	3.90522	6.7005	5.44185	11.4592	10.5752	1.71117	2.5899	2.64903	1.92351	8.52601	6.72432	5.26425	13.0804
Sobic.001G046000	2.20328	1.83446	2.49678	0.49028	3.75564	1.64824	1.52218	0.962534	0.621577	2.15847	1.19074	2.46535	3.64572	2.22433	4.13067
Sobic.001G046100	4.52896	12.921	3.8412	0.98056	32.8044	2.82556	9.37345	1.17643	1.34675	9.61499	1.28234	2.36263	5.91416	4.44866	5.02565
Sobic.001G046200	1.46885	1.11663	1.85658	0.653707	2.14608	2.51161	1.52218	2.13896	2.7971	2.4528	2.93106	5.03343	5.104	3.48478	5.43871
Sobic.001G046300	282.265	240.235	213.443	209.84	200.046	276.277	235.378	172.401	184.608	234.586	220.929	148.537	134.567	132.792	101.339
Sobic.001G046400	208.332	136.388	153.968	168.33	96.1138	61.6914	149.975	108.659	104.736	83.101	108.358	42.9382	27.7885	35.5893	15.9719
Sobic.001G046500	1.59126	0.957111	1.85658	1.79769	1.45627	0.863366	1.52218	1.92507	1.13956	0.784897	0.824361	1.54085	1.86337	1.40874	1.92764
Sobic.001G046800	283.611	343.523	402.814	296.619	224.802	65.9298	423.007	239.35	374.811	270.005	364.367	325.632	262.411	265.659	145.95
Sobic.001G046900	3.30492	1.99398	1.53648	2.28797	1.76285	2.19766	2.80402	2.78065	11.9136	24.4299	1.37393	1.12995	0.567111	0.815588	2.06533
Sobic.001G047000	6.24262	7.25809	5.18562	3.10511	8.66098	10.7528	7.69104	2.8876	3.52227	7.06407	4.76297	5.23887	3.88876	3.70722	5.09449
Sobic.001G047100	18.1159	22.9707	20.3584	13.2376	29.8152	9.41854	23.7941	10.5879	15.3322	23.3507	14.1973	17.8738	19.2008	18.9809	20.8599
Sobic.001G047200	33.7836	41.4748	30.0894	24.1872	47.7503	10.4389	46.8673	23.4217	21.8588	39.343	26.5627	23.1127	24.7099	17.8688	14.3885
Sobic.001G047400	25.8273	27.7562	28.809	32.0316	23.377	26.3719	25.3964	27.4857	32.1148	24.0375	31.9669	38.932	48.6096	48.1197	47.0896
Sobic.001G047600	102.452	107.835	138.283	118.975	97.5701	76.9966	123.377	188.764	189.27	160.806	171.284	115.358	109.696	123.599	95.625
Sobic.001G047700	1.22404	0.877352	1.6005	1.14399	2.06944	0.627903	1.28184	0.320845	0.103596	0.588673	0.274787	0.719061	0.567111	0.741443	0.963822
Sobic.001G047800	201.6	173.556	146.03	242.689	93.6612	117.261	111.76	197.213	186.784	154.33	247.766	200.721	205.294	355.67	236.687
Sobic.001G047900	3.54973	6.22122	5.69778	2.28797	14.0262	4.23834	4.8069	6.63079	6.00858	5.78861	6.50329	8.32056	10.37	8.74903	5.85178
Sobic.001G048100	62.7935	45.383	50.1277	65.6975	30.6583	28.3341	40.8586	45.7738	52.5233	41.4033	51.202	46.5335	45.2069	49.0094	53.7675
Sobic.001G048200	35.2525	25.3634	28.681	38.8956	20.771	23.1539	22.5924	23.3147	26.1062	24.1356	24.0897	27.3243	23.4946	37.5912	30.0162
Sobic.001G048700	48.2273	44.2664	60.6269	63.7364	22.9171	61.299	50.7929	85.2377	74.0713	50.0372	65.2161	55.7786	51.3641	49.6026	44.1293
Sobic.001G048766	1.22404	3.34989	3.26502	0.163427	7.12806	4.31683	2.24322	1.06948	0.725173	3.82637	1.55713	3.18441	5.26603	3.11406	9.70707
Sobic.001G048832	99.1476	116.927	103.968	104.266	124.09	120.636	116.808	160.101	160.574	147.855	158.094	174.424	178.235	186.695	159.1
Sobic.001G048900	23.3792	7.97593	44.1738	15.8524	4.13887	5.10171	5.12736	3.63624	1.65754	5.29805	1.55713	2.77352	2.34946	1.26045	8.19249
Sobic.001G049200	23.8689	22.2528	22.7911	22.5529	24.8332	39.1654	21.3907	23.7425	23.7235	18.5432	19.8763	21.6746	25.601	28.8421	26.4363
Sobic.001G049300	33.1716	24.5659	26.5683	35.9539	25.1398	37.5172	38.2148	35.2929	35.7407	27.7657	32.9744	27.9407	26.8163	29.5836	29.672
Sobic.001G049400	46.8809	51.4447	59.7307	55.5651	69.901	35.7905	49.9116	54.9714	57.8067	56.8069	62.6514	61.0175	57.9264	67.3231	61.2716
Sobic.001G049500	256.437	217.025	238.987	244.65	208.093	82.4122	240.345	259.777	256.193	244.495	269.291	228.148	208.454	209.828	167.567
Sobic.001G049600	130.361	115.97	157.105	128.127	122.403	42.8544	137.718	165.342	177.875	143.538	148.019	98.4086	84.2566	89.1215	67.0545
Sobic.001G049700	4.65137	8.53424	4.22532	3.75881	21.8441	5.57264	11.857	2.99455	3.41867	9.61499	6.96127	7.29333	8.6687	6.67299	7.64174
Sobic.001G049800	10.282	7.57713	5.56974	9.64218	7.43464	9.49703	9.53368	7.80722	6.63015	7.75086	7.51084	5.3416	8.42566	7.48858	6.67791
Sobic.001G050100	40.3934	27.7562	37.5797	21.4089	58.0975	206.188	65.2937	14.9728	27.0386	22.4677	17.678	38.213	40.913	33.5874	25.8167
Sobic.001G050200	27.1738	24.2468	34.1227	23.6969	24.9099	10.9883	28.4408	28.4482	27.6602	29.0412	27.3871	33.385	37.6724	29.287	39.1725
Sobic.001G050400	8.56831	7.65689	9.09084	7.3542	6.51489	8.3982	7.77115	8.02112	8.70208	8.24142	7.23606	3.28714	5.34705	6.37641	4.47489
Sobic.001G050500	14.0765	12.1234	14.2765	11.6033	16.3256	12.715	13.7798	15.2936	9.73804	13.7357	13.0982	16.0248	14.2588	14.1616	11.497
Sobic.001G050600	7.71148	7.01882	5.69778	7.19078	6.89812	7.7703	7.29046	7.91417	5.90498	7.2603	6.96127	8.0124	10.4511	10.6026	11.0151
Sobic.001G050700	8.56831	8.614	8.38662	8.82504	8.66098	16.6394	9.21322	6.41689	7.45892	10.3999	7.14446	5.13615	6.56229	6.82128	7.02214
Sobic.001G050800	1.59126	1.59519	2.75286	1.47084	1.14969	4.55229	1.52218	0.641689	1.03596	1.96224	1.37393	1.12995	1.86337	0.667299	1.03267
Sobic.001G051200	161.451	193.336	227.079	207.062	162.412	253.437	225.444	232.826	251.221	185.432	210.395	202.262	207.644	173.201	202.54
Sobic.001G051300	1.71366	1.67494	0.9603	1.14399	2.14608	2.11917	1.52218	0.855586	0.725173	0.981121	1.09915	0.513615	1.45829	1.18631	0.894978
Sobic.001G051400	4.03934	3.11061	3.5211	5.06623	4.90533	4.08137	4.24609	4.59877	5.17981	4.31693	4.57978	5.03343	5.34705	4.22623	4.81911
Sobic.001G051500	13.5869	11.8044	11.7797	13.0741	9.96396	11.6162	16.023	10.5879	8.70208	11.6753	11.7242	4.0062	5.50908	4.30037	2.96031
Sobic.001G051600	8.20109	17.9458	11.1395	9.96903	17.6285	14.9912	10.9758	10.9087	10.774	17.1696	11.999	21.5718	19.6059	20.7604	19.8272
Sobic.001G051700	6.97705	7.01882	4.73748	4.9028	6.59154	5.96508	6.32908	6.41689	4.04025	7.94708	5.77053	7.49878	8.58769	7.48858	10.6709
Sobic.001G051800	131.952	66.5192	101.216	112.764	38.093	121.107	65.534	78.2861	79.6655	70.052	64.3001	75.9123	48.4475	53.8288	51.4268
Sobic.001G052000	123.996	43.9474	33.6105	29.9071	71.7405	337.576	42.6212	32.1914	93.3401	46.1127	31.4173	18.4901	20.9021	14.1616	17.6242
Sobic.001G052200	11.8732	10.0497	9.98712	8.00791	8.73762	11.8517	9.45357	9.83924	16.9898	9.90932	8.88478	6.98516	9.07378	9.93534	8.33018
Sobic.001G052400	14.1989	10.1294	10.5633	15.1987	8.66098	7.37786	8.97288	17.8604	16.2646	11.7735	14.3805	8.73146	9.23581	8.74903	7.09098
Sobic.001G052700	43.576	34.137	37.9639	37.5881	35.2571	34.3777	35.1705	43.1001	47.1363	48.5655	45.523	45.3008	45.936	45.1539	44.6801
Sobic.001G052900	1244.73	742.001	1173.36	1119.8	479.266	473.36	910.266	1483.59	1042.7	846.904	1254.22	562.922	437.243	558.01	493.202
Sobic.001G053000	3.54973	5.02483	3.26502	4.9028	7.12806	4.55229	4.8069	3.95708	3.21148	4.0226	4.305	4.21164	4.61791	7.04371	5.43871
Sobic.001G053800	19.5847	24.4861	28.2968	29.7437	25.3698	18.7586	26.5982	35.186	25.5883	29.4336	23.9065	19.4146	20.0109	16.3118	17.693
Sobic.001G053900	24.4809	35.3334	25.608	24.0237	40.3923	20.6423	28.4408	31.1219	27.8674	30.3166	24.5476	43.0409	37.5914	39.5931	40.0675
Sobic.001G054200	9.30273	11.3258	7.93848	7.84448	10.8071	6.51449	9.77403	9.19755	10.0488	11.6753	10.0755	15.6139	17.6615	15.0513	14.8704
Sobic.001G054600	3.54973	8.614	4.03326	4.24909	11.8035	2.5901	6.56943	5.24046	3.52227	7.16218	4.305	8.42329	9.64089	9.26804	10.1201
Sobic.001G054700	12.118	11.5651	7.93848	11.4399	7.51129	12.0086	7.77115	17.4326	14.5035	14.2263	16.9452	11.8131	9.31683	12.1597	7.09098
Sobic.001G054800	1536.91	1217.68	1498.2	1414.62	1070.9	595.487	1280.16	1835.98	1429.01	1482.87	1807.37	1043.77	642.375	858.666	621.528
Sobic.001G054900	121.18	94.9933	77.5922	75.6666	101.939	113.258	86.6043	83.4196	89.6107	124.995	124.845	78.7886	82.1501	78.3706	72.9063
Sobic.001G055400	3.42732	3.98796	4.28934	3.75881	2.8359	4.15986	1.6023	5.02657	4.66183	4.61127	7.05286	3.90347	5.34705	6.15398	4.3372
Sobic.001G055900	55.694	27.836	41.0368	49.8451	18.4716	36.7323	33.7284	36.0415	30.6645	22.3696	32.3333	25.3726	20.335	14.4581	22.7875
Sobic.001G056100	19.7071	24.2468	32.6502	32.5219	10.1939	10.3604	16.4236	8.98365	7.9769	6.18106	8.3352	14.5867	11.0182	18.1654	15.2835
Sobic.001G056200	23.2568	22.4124	25.48	24.3506	15.5591	31.2382	22.9129	41.7098	38.6414	25.6073	36.2719	23.01	23.9807	24.7642	21.8925
Sobic.001G056300	56.7956	31.1061	49.9996	45.2692	28.0524	71.5809	40.7785	39.6778	36.2587	31.494	32.8828	15.1003	14.4208	13.0494	11.6347
Sobic.001G056601	3.18251	4.54628	2.68884	1.79769	7.43464	4.86625	2.64379	2.24591	3.21148	3.43392	2.56468	4.9307	6.48127	5.63497	8.33018
Sobic.001G056700	82.5006	42.9902	56.7857	71.7443	27.7458	30.8457	38.6955	40.7473	42.6816	42.9731	51.4767	43.3491	39.0497	51.5303	40.6182
Sobic.001G056800	9.18033	7.97593	9.09084	12.5839	8.12446	5.96508	8.17173	8.55586	10.0488	9.81121	10.0755	12.5322	11.2612	16.7566	14.2508
Sobic.001G057100	45.1672	35.1738	40.5247	25.4946	60.4735	71.4239	48.3093	33.9026	28.1782	31.8864	28.0283	20.75	20.497	16.3859	25.0594
Sobic.001G057200	51.4098	53.1994	46.2865	55.5651	36.8666	46.7003	46.1462	71.8692	70.6526	56.2182	68.6967	66.2563	75.4258	79.4086	78.345
Sobic.001G057300	158.391	205.619	171.83	108.188	205.947	165.923	214.468	84.596	92.3042	237.726	152.873	126.863	132.218	112.699	95.2807
Sobic.001G057400	0.612022	0.638074	0.3201	0.653707	0.536521	0.784878	1.12161	1.71117	0.932366	0.686785	0.824361	1.23268	2.59251	2.6692	1.65227
Sobic.001G057600	1.22404	0.717833	3.64914	2.28797	4.98198	1.25581	2.32333	1.17643	1.13956	0.883009	0.824361	1.02723	1.21524	0.741443	2.27187
Sobic.001G057700	13.0973	12.602	10.1792	12.7473	11.7268	17.1103	10.2547	9.19755	10.1524	9.41876	7.87722	14.9976	15.7171	15.3479	16.798
Sobic.001G057800	15.3005	23.9278	19.7182	14.8718	35.487	24.0958	19.1475	10.5879	9.01287	18.4451	13.0066	25.578	32.1633	30.7699	32.3569
Sobic.001G058000	88.2536	54.4756	56.8498	79.9157	27.056	64.203	47.4281	72.4039	67.7519	45.524	70.2539	73.7551	58.5745	72.6614	67.0545
Sobic.001G058100	3.18251	5.42363	2.68884	2.61483	10.7304	4.55229	4.40632	3.52929	2.90069	3.82637	2.93106	4.62254	5.91416	4.67109	5.85178
Sobic.001G058200	1.46885	1.51543	1.6005	2.61483	1.91615	1.49127	1.12161	1.92507	1.76113	1.56979	2.1067	1.84901	2.26845	1.92775	2.20302
Sobic.001G058300	17.5038	34.137	22.7911	18.1404	41.3121	49.7613	32.2062	22.4591	23.7235	36.2034	26.2879	43.3491	48.3665	46.3402	44.9554
Sobic.001G058600	2.08087	2.95109	2.68884	2.77825	1.76285	4.31683	1.84264	1.60422	2.48631	1.76602	2.56468	2.36263	3.15962	2.81748	2.34071
Sobic.001G058700	25.0929	31.2656	36.0433	30.8877	40.3157	30.2963	32.1261	42.6723	51.9017	42.875	34.2568	47.0471	56.144	44.2642	49.568
Sobic.001G058900	35.6197	48.5734	31.882	22.226	71.5105	38.616	36.1318	14.0102	14.6071	39.2448	24.2728	30.406	42.6954	35.2927	34.0092
Sobic.001G059100	116.284	78.7224	93.8533	123.551	45.221	54.1566	92.7731	172.08	115.199	111.259	162.949	73.1388	61.6531	56.5721	41.3755
Sobic.001G059400	21.6656	15.6328	19.7822	23.5334	12.2633	26.1364	24.3549	25.7745	35.7407	20.6035	20.4258	23.1127	19.0387	19.6482	19.1388
Sobic.001G059600	78.2164	138.382	133.546	90.2115	159.5	64.517	116.247	152.615	191.86	219.967	153.881	251.98	213.639	215.241	222.712
Sobic.001G059700	204.783	366.813	293.66	251.023	304.82	257.126	292.179	406.082	511.351	483.595	381.954	468.725	384.502	422.919	447.489
Sobic.001G060100	0.489618	0.877352	0.57618	0.98056	1.45627	1.09883	0.560805	1.17643	1.13956	0.883009	0.732765	0.821784	0.891175	0.815588	0.757289
Sobic.001G060300	3.79454	9.65087	5.63376	6.04679	9.1975	8.24122	7.93138	3.52929	4.76542	6.67162	5.49574	9.45052	7.21042	8.23002	7.71058
Sobic.001G060500	9.42514	9.89015	14.6606	13.2376	15.1759	15.4621	15.6224	14.9728	16.5754	15.796	15.3881	8.62873	7.77753	6.37641	7.77942
Sobic.001G060732	1.59126	0.319037	0.25608	0.326853	0.229937	0.549415	1.04149	0.962534	1.24315	1.17735	0.641169	0.719061	0.324064	0.296577	0.6196
Sobic.001G061101	6.24262	7.65689	7.29828	5.22966	14.4861	6.04356	6.4092	5.02657	5.69779	8.24142	5.58733	8.62873	13.1246	10.0095	14.595
Sobic.001G061200	35.4973	39.082	44.878	48.8646	27.9757	43.0113	42.541	49.517	50.8657	42.1882	45.981	34.2068	37.5914	39.3706	33.6649
Sobic.001G061500	980.214	617.337	712.543	974.677	298.612	349.742	481.892	910.771	899.629	550.605	858.434	805.554	667.409	798.609	711.921
Sobic.001G061600	11.8732	9.0128	10.6273	11.7667	7.97116	12.872	10.4951	14.438	9.32366	6.67162	11.7242	7.19061	5.83315	4.96767	7.09098
Sobic.001G061700	54.7148	55.0339	60.4349	60.4679	45.5276	89.8686	59.7658	54.7575	55.6311	53.5692	57.2473	46.4308	40.508	57.017	47.5027
Sobic.001G061800	48.4721	42.9105	44.0458	43.1447	41.9253	39.9503	47.1877	51.0143	56.2527	55.0409	45.7978	32.4605	41.4801	33.2908	32.5634
Sobic.001G061900	37.5781	36.45	39.6284	29.4168	27.2093	55.4909	26.5181	31.7636	34.3939	35.026	35.9055	27.5298	16.2032	19.2775	17.7619
Sobic.001G062300	384.105	358.358	411.713	525.58	251.015	292.524	418.681	390.468	280.435	221.635	307.853	520.806	382.395	501.735	475.027
Sobic.001G062500	159.493	181.692	197.822	253.638	96.4204	192.923	211.343	207.907	194.864	167.674	215.525	149.051	114.07	183.136	119.17
Sobic.001G062600	334.654	348.867	453.07	464.949	145.934	201.086	299.39	588.857	459.242	377.143	541.055	316.284	215.826	420.547	220.302
Sobic.001G062900	6.85465	8.614	9.47496	7.51763	6.74483	6.98542	10.1746	12.9407	7.04454	7.75086	6.50329	6.06066	4.45588	3.41064	6.47138
Sobic.001G063100	191.318	133.517	167.028	199.707	93.4312	98.0313	137.557	179.78	163.578	142.655	168.719	124.398	109.534	118.631	96.4511
Sobic.001G063200	3.91694	4.78556	2.11266	2.94168	5.5185	8.3982	3.52506	2.56676	3.52227	2.06035	3.11425	4.62254	8.6687	8.67489	4.88796
Sobic.001G063400	13.4645	10.927	11.1395	14.7084	9.42743	24.9591	12.9786	22.8869	19.8905	11.9697	18.6855	11.8131	14.0158	10.8251	14.0443
Sobic.001G063500	135.257	109.19	93.0851	135.317	109.68	28.2556	74.7473	94.8631	77.2827	119.795	115.96	85.5683	67.0812	107.658	67.0545
Sobic.001G063600	71.2394	70.9858	102.176	84.655	73.9632	80.6855	82.5184	120.851	123.694	73.0935	94.6183	68.1054	63.1114	74.4409	59.4816
Sobic.001G063700	16.035	16.5102	16.6452	13.7278	14.716	21.2702	16.023	11.7643	13.6747	13.8338	12.6402	14.6894	15.8791	13.1977	18.4503
Sobic.001G063800	2.20328	2.07374	1.15236	0.49028	1.8395	1.49127	1.68241	1.71117	1.24315	1.37357	2.0151	1.54085	3.32165	2.0019	2.61609
Sobic.001G064000	21.5432	23.848	18.5018	17.6501	25.4464	27.9417	19.8685	21.2827	25.5883	25.8035	20.5174	29.5842	32.9735	23.8003	30.98
Sobic.001G064200	30.8459	30.9466	48.8473	26.6386	50.9695	47.5636	34.6898	19.6785	17.8185	17.7583	15.9376	22.1882	22.9275	20.2414	20.1026
Sobic.001G064300	5.5082	5.10459	6.20994	6.04679	4.67539	6.12205	4.72678	44.3835	55.2168	36.8902	36.8214	46.9444	47.3133	46.9334	45.7816
Sobic.001G064500	597.333	582.801	912.477	674.952	582.738	789.745	829.59	1233.33	1216.22	881.832	923.925	1302.12	1174.08	950.901	1041.82
Sobic.001G064600	32.9268	22.9707	22.407	24.0237	13.3364	5.57264	28.601	16.1492	25.0703	13.9319	15.846	13.354	8.18261	8.37831	7.84827
Sobic.001G064700	1.22404	1.11663	0.9603	1.30741	1.30298	2.82556	0.881265	0.213896	0.310789	0.294336	0.274787	0.308169	0.243048	0.148289	0.413067
Sobic.001G064800	54.9596	33.0203	40.2686	41.347	33.0343	44.7381	34.9301	36.7902	38.9522	28.1582	39.7525	40.5756	47.4753	49.1577	41.9263
Sobic.001G064900	21.176	24.3266	23.8154	20.2649	48.9767	51.1741	30.0431	19.2507	25.5883	21.0941	20.9754	42.7328	40.1029	51.6786	42.2705
Sobic.001G065000	32.07	44.0271	41.613	40.3664	40.2391	45.366	39.4967	46.2016	34.6011	38.5581	41.4012	36.7748	39.0497	43.2261	40.4805
Sobic.001G065100	21.176	27.6765	26.1202	29.9071	16.9387	36.2614	21.5509	27.2718	25.899	23.3507	28.0283	29.7897	25.8441	27.73	31.1865
Sobic.001G065500	3.79454	2.23326	0.89628	1.79769	1.8395	1.17732	1.52218	0.748638	3.10789	3.04148	1.19074	1.23268	0.810159	0.593155	0.275378
Sobic.001G065700	25.4601	44.9045	39.2443	31.5414	42.1552	69.4617	43.3422	28.2343	36.1551	40.6184	37.7374	54.0323	55.4959	45.5246	47.2273
Sobic.001G065800	3305.41	2096.71	3914.7	2736.09	2381.85	839.035	3672.95	2363.98	2402.19	1819.49	1610.43	2163.65	1641.46	1599.44	1589.48
Sobic.001G066000	148.721	104.485	121.958	177.808	65.1489	28.962	89.6486	99.9966	106.393	75.3501	102.404	331.898	238.673	322.157	198.066
Sobic.001G066100	17.0142	12.7615	14.4685	16.6695	13.7962	13.8923	18.0259	17.8604	15.3322	11.8716	14.6553	11.505	8.50667	8.89732	6.88445
Sobic.001G066300	5.38579	7.33785	6.97818	7.68106	6.20831	12.1656	6.88989	7.37943	7.87331	7.2603	8.24361	6.98516	7.37245	5.56082	7.98596
Sobic.001G066500	2.32568	3.74869	3.90522	5.55651	5.13527	3.53195	4.32621	3.31539	2.7971	4.41504	2.28989	5.13615	5.5901	5.93155	8.46787
Sobic.001G066700	116.896	88.0542	94.3655	110.476	49.5132	42.6189	77.3911	93.9005	103.493	85.8481	98.3737	84.9519	68.6205	81.7071	60.7897
Sobic.001G066900	3.79454	8.21521	5.63376	8.98847	10.0406	11.8517	13.4593	3.52929	6.94094	6.76974	6.13691	7.19061	8.58769	7.48858	13.9754
Sobic.001G067000	10.0372	5.02483	5.4417	4.73937	4.29217	14.1278	6.4092	7.80722	7.25173	6.4754	6.41169	4.62254	4.13181	2.37262	3.51107
Sobic.001G067100	67.6896	94.9933	88.1556	83.1842	179.198	153.444	68.979	61.6022	52.834	64.8521	73.4597	72.8306	91.548	130.716	62.3731
Sobic.001G067200	5.14098	6.8593	6.85014	6.37364	7.81787	7.29937	5.92851	6.63079	6.63015	6.67162	8.24361	9.65596	8.74972	9.78705	11.1528
Sobic.001G067300	90.3344	89.0911	127.144	99.6903	77.4889	150.226	109.758	113.365	104.632	92.6178	112.846	61.2229	61.167	67.9904	59.0685
Sobic.001G067400	3.42732	3.27013	3.45708	2.77825	2.22273	3.45346	3.92563	3.63624	5.07621	3.2377	3.20585	3.38986	3.5647	3.11406	2.68493
Sobic.001G067500	11.6284	7.89617	8.25858	9.31532	7.12806	8.79064	7.29046	9.51839	10.1524	6.67162	10.1671	7.08789	5.91416	5.78326	3.7176
Sobic.001G067601	40.271	40.8367	44.4939	40.5298	43.0749	25.744	42.3007	45.9877	56.9779	46.5051	40.9433	51.567	48.8526	49.5284	42.7524
Sobic.001G067800	0.734426	1.59519	2.11266	1.30741	1.68621	1.9622	2.08299	1.17643	1.03596	1.07923	1.00755	1.84901	0.648127	1.03802	1.51458
Sobic.001G067900	93.517	114.694	95.2618	100.181	76.6458	119.851	97.8204	79.9973	95.1013	94.1876	104.694	112.687	102.971	127.602	115.659
Sobic.001G068500	0.612022	1.35591	0.57618	0.326853	2.22273	0.392439	0.32046	1.28338	1.86473	0.883009	1.37393	3.08169	4.0508	3.18821	5.02565
Sobic.001G068700	21.2984	40.9963	33.1624	32.5219	45.1444	30.4533	41.3393	38.3944	31.804	39.8335	39.1113	49.1016	60.1948	61.2432	53.2856
Sobic.001G068901	73.6874	154.653	177.592	41.8372	283.053	63.3397	202.691	31.4428	37.8126	165.908	63.0178	41.6028	40.751	36.4049	31.3931
Sobic.001G069200	8.69071	7.49737	8.6427	7.84448	6.89812	13.8923	8.49219	5.56131	7.35533	7.65274	6.86967	8.32056	9.55988	7.192	10.1201
Sobic.001G069400	3.42732	4.62604	4.99356	1.96112	6.66819	4.78776	5.3677	3.42234	3.62587	3.82637	4.39659	4.21164	3.0786	4.22623	3.02916
Sobic.001G069600	2.08087	3.34989	2.04864	0.653707	6.66819	1.9622	2.88414	0.427793	1.24315	2.35469	0.732765	1.23268	2.10641	1.3346	1.65227
Sobic.001G069700	117.753	103.448	70.8061	168.493	35.2571	105.174	58.4839	131.439	151.665	99.2895	155.071	63.4828	53.8756	82.4485	33.8715
Sobic.001G069800	247.379	314.73	232.393	276.191	303.517	120.086	219.996	144.059	176.424	190.141	168.719	231.846	268.811	276.855	278.889
Sobic.001G069900	30.7235	23.2099	21.6388	28.2728	20.6944	25.587	20.5895	15.2936	19.1653	15.5017	20.8838	17.3602	18.3906	15.6445	17.0046
Sobic.001G070000	931.497	873.205	905.243	1039.07	565.646	593.133	919.479	757.086	830.323	590.341	740.093	964.98	801.734	910.937	743.451
Sobic.001G070100	7.71148	7.81641	9.2829	12.0936	15.0226	3.29649	11.2161	7.27248	6.63015	4.51316	12.5486	7.70423	18.8767	9.41633	17.1423
Sobic.001G070200	108.695	128.652	150.319	131.395	102.705	81.8628	124.018	157.963	156.327	128.429	131.989	64.9209	45.612	42.7071	29.672
Sobic.001G070300	18.1159	23.2099	20.1023	10.4593	24.0668	6.59298	16.2633	9.3045	8.1841	19.4262	12.8234	10.0669	6.15721	5.70911	3.92413
Sobic.001G070500	1.34645	2.1535	1.2804	1.30741	2.45267	2.66859	2.48356	0.427793	1.34675	6.57351	0.183191	0.616338	0.0810159	0.222433	0.826134
Sobic.001G070600	5.87541	5.90219	5.7618	8.82504	4.13887	8.3982	6.88989	9.62534	8.28769	7.2603	6.3201	6.88244	5.67111	5.63497	5.43871
Sobic.001G070800	109.797	70.2679	87.5154	84.3282	62.0831	39.7933	67.4568	76.8958	82.6697	89.282	80.2378	55.1623	44.1537	44.4866	32.6323
Sobic.001G070900	4.16175	2.5523	3.64914	4.57595	1.68621	5.41566	2.24322	4.06403	5.387	3.92448	4.48819	6.47155	3.48368	6.37641	2.96031
Sobic.001G071100	11.1388	13.7984	13.5082	12.7473	17.1687	25.5085	14.9014	20.3202	12.1208	12.4602	15.1133	20.6473	22.3604	20.8346	22.2368
Sobic.001G071300	5.5082	7.09858	6.0819	4.9028	10.6538	4.63078	6.48931	3.42234	3.52227	3.53204	2.65627	7.29333	9.72191	5.63497	5.43871
Sobic.001G071400	23.2568	21.6945	23.1752	19.6112	13.643	39.9503	20.9901	24.705	24.7595	22.6639	31.5089	16.9493	17.6615	17.9429	20.378
Sobic.001G071600	1.83607	1.11663	2.68884	1.30741	0.91975	0.0784878	1.44207	1.39033	2.7971	1.27546	1.74032	1.23268	1.37727	0.593155	1.2392
Sobic.001G071800	3.06011	3.03085	4.1613	3.26853	15.6357	0.549415	2.72391	7.16553	5.4906	5.10183	5.67893	4.0062	7.21042	3.70722	5.23218
Sobic.001G071900	1.10164	1.67494	2.8809	0.163427	4.59875	1.64824	3.12448	1.39033	0.828769	2.25658	1.37393	1.84901	5.02299	3.03992	4.3372
Sobic.001G072000	3.91694	3.19037	4.1613	2.94168	2.52931	4.86625	3.60517	5.66826	5.07621	6.76974	5.40414	4.21164	4.13181	4.67109	2.82262
Sobic.001G072300	0.979235	0.717833	0.44814	1.63427	0.689812	0.549415	0.881265	0.748638	0.103596	0.392448	0.457978	1.43812	0.40508	1.11216	1.92764
Sobic.001G072500	28.0306	20.5779	22.8551	34.6465	18.2417	28.5696	24.1146	37.4319	32.2184	22.4677	28.3946	18.5929	23.8997	24.1711	20.9287
Sobic.001G072600	10.4044	12.6817	9.98712	9.31532	13.643	7.45634	10.2547	9.51839	7.76971	14.8149	8.70159	10.8886	10.6131	7.78515	10.1201
Sobic.001G072700	29.9891	31.1061	33.8026	31.8682	39.166	14.3633	33.4079	47.592	39.2629	29.8261	40.4853	33.0768	26.3302	28.8421	32.5634
Sobic.001G072800	10.894	8.21521	7.49034	8.98847	6.74483	10.8313	5.68816	7.80722	8.70208	8.43764	9.34276	10.7859	15.15	14.1616	16.8669
Sobic.001G073000	8.07869	9.81039	8.77074	5.39308	13.413	9.18308	9.6138	5.7752	6.63015	8.04519	6.2285	13.2513	15.7981	10.6768	14.9392
Sobic.001G073150	1.34645	1.83446	1.2804	3.10511	3.14248	0.470927	0.721035	2.99455	1.55394	1.96224	1.55713	2.6708	1.45829	1.55703	1.44573
Sobic.001G073600	35.0077	39.0023	27.2725	28.9265	43.2282	41.834	28.2005	36.2554	40.6097	32.0827	33.982	33.5904	43.0195	41.076	36.1433
Sobic.001G073700	364.765	469.064	470.803	484.233	330.037	461.744	541.818	366.298	466.494	325.732	410.715	202.467	151.905	184.619	85.0918
Sobic.001G073900	3.18251	7.33785	6.01788	4.08567	10.9604	7.7703	6.72966	4.70572	3.52227	10.2037	5.40414	9.55324	10.6131	12.5304	12.5985
Sobic.001G074000	6.97705	7.17833	3.90522	5.55651	5.59514	3.53195	9.37345	4.17098	4.14385	4.70938	5.12936	4.21164	3.64572	3.03992	2.68493
Sobic.001G074100	6.24262	8.21521	9.9231	3.59539	9.35079	5.49415	13.0587	4.81267	3.83306	8.24142	5.77053	5.23887	4.21283	6.07984	2.75378
Sobic.001G074200	5.26339	9.17232	7.10622	5.71994	17.9351	7.14239	10.3348	5.34741	4.86902	8.33953	5.49574	9.86141	12.5575	13.0494	13.1493
Sobic.001G074400	155.698	212.558	224.646	205.427	476.507	534.659	391.522	306.193	561.077	243.612	259.948	226.915	197.274	251.423	147.258
Sobic.001G074700	97.3115	145.401	120.038	103.449	159.423	227.693	119.612	102.349	127.734	136.474	128.051	187.88	224.171	227.994	207.428
Sobic.001G074800	0.367213	0.797593	0.70422	0.49028	2.14608	2.04068	2.08299	0.106948	0.310789	0.883009	0.366383	0.410892	0.891175	0.370722	0.413067
Sobic.001G075000	8.20109	7.01882	7.42632	7.02735	12.0334	12.5581	8.41207	5.24046	6.52656	5.59239	5.77053	10.4777	12.6385	8.15588	13.287
Sobic.001G075101	8.07869	2.95109	0.70422	1.30741	9.96396	5.8081	4.08586	0.962534	4.76542	2.94336	0.824361	0.924507	0.162032	0.148289	1.65227
Sobic.001G075300	8.56831	12.602	9.79506	7.19078	12.34	8.08425	10.0945	9.51839	10.774	12.5583	9.98392	15.5112	12.1524	13.0494	12.0478
Sobic.001G075400	1.71366	1.7547	1.85658	1.47084	1.8395	1.72673	1.92276	1.17643	1.13956	2.55091	1.28234	0.924507	0.40508	0.667299	0.481911
Sobic.001G075600	42.5967	31.0264	28.2328	42.4909	12.34	40.1858	36.6125	31.3358	33.9795	23.4488	40.4853	30.3033	28.5176	42.2623	22.4433
Sobic.001G075800	1.34645	0.717833	0.76824	1.30741	0.689812	5.1802	0.240345	1.71117	0.725173	1.07923	2.0151	0.821784	0.810159	1.03802	0.550756
Sobic.001G076000	96.9443	78.3236	115.812	89.0676	63.7693	72.7582	105.992	120.638	108.983	80.8444	85.4587	76.2205	54.6047	70.4371	48.8796
Sobic.001G076100	28.3978	17.6268	14.7246	23.5334	16.2489	30.2963	23.5538	21.0688	27.0386	17.464	18.9603	25.9889	14.7449	25.3574	11.1528
Sobic.001G076400	48.8394	56.4696	54.0329	49.1914	56.3347	30.5318	58.3237	69.3024	60.5002	49.5466	57.2473	58.2439	62.5443	55.3858	56.7967
Sobic.001G076600	5.14098	3.58917	4.1613	5.71994	3.14248	3.37498	4.08586	4.59877	5.387	3.33581	6.13691	2.77352	4.37486	3.11406	2.75378
Sobic.001G076700	11.8732	10.2889	15.877	9.31532	11.3436	12.715	13.5394	12.406	10.774	9.51687	9.89233	5.3416	3.5647	4.37452	4.54373
Sobic.001G076800	18.4831	22.6516	16.8373	17.6501	16.4022	15.3051	17.4651	6.52384	11.6028	7.16218	8.88478	8.73146	6.15721	10.2319	8.0548
Sobic.001G076900	3.54973	1.83446	2.75286	1.14399	2.75925	1.41278	2.56368	2.35286	3.93665	2.64903	2.0151	2.36263	2.59251	2.44676	1.58342
Sobic.001G077000	137.338	165.181	156.785	183.038	132.061	128.328	155.824	202.025	222.007	166.987	176.23	203.597	163.976	173.72	152.215
Sobic.001G077200	8.81312	18.3446	10.4993	10.2959	27.8991	10.8313	11.5366	7.16553	14.2963	15.2074	9.80073	14.4839	13.4486	16.9791	11.6347
Sobic.001G077300	5.6306	5.82243	11.3956	7.19078	9.1975	10.5959	7.69104	10.6948	10.4632	8.04519	8.70159	9.03963	9.55988	8.30417	9.9136
Sobic.001G077400	15.423	14.4364	13.9564	14.7084	14.9459	101.72	15.302	11.6574	18.4401	14.03	13.8309	17.7711	17.3374	20.2414	19.5518
Sobic.001G077500	47.7377	38.2047	49.7435	44.7789	30.8116	46.9357	47.5082	62.1369	54.5952	49.4485	50.8356	31.1251	24.5478	25.3574	26.0232
Sobic.001G077700	9.30273	2.47254	2.94492	1.30741	5.05862	47.0142	7.45069	1.60422	2.5899	3.13959	1.37393	5.03343	1.86337	1.26045	2.4784
Sobic.001G077800	0.979235	0.877352	0.44814	0.326853	0.0766458	1.09883	0.32046	1.17643	1.55394	0.588673	1.37393	0.821784	0.972191	0.963876	0.344222
Sobic.001G077900	21.4208	17.6268	16.9653	19.7746	15.2525	19.3865	15.6224	13.3685	13.6747	18.7394	19.4183	16.4357	15.069	18.5361	19.1388
Sobic.001G078100	11.1388	14.9947	10.5633	14.545	13.7962	9.654	10.6553	15.5075	14.5035	10.3999	15.6629	19.4146	17.4184	21.057	20.9287
Sobic.001G078200	4.03934	4.54628	4.54542	6.37364	6.97477	5.49415	6.64954	3.52929	2.90069	5.19994	4.03021	2.97897	3.80775	2.59505	7.4352
Sobic.001G078300	1.34645	1.19639	0.83226	0.98056	0.383229	0.70639	1.52218	1.17643	1.34675	0.784897	0.549574	2.15718	1.37727	1.48289	1.44573
Sobic.001G078400	35.4973	45.2235	51.6001	51.4794	40.6223	62.2409	50.3122	70.0511	61.6397	48.9579	61.0943	51.6697	43.6676	49.3801	45.7127
Sobic.001G078500	16.7694	23.1302	22.8551	23.37	23.0704	27.2353	22.1918	21.7105	16.9898	21.3884	20.7922	30.5087	26.2492	30.6216	36.9006
Sobic.001G078600	7.83388	7.97593	9.02682	3.92224	9.58073	5.96508	10.8956	6.30994	4.97262	8.04519	6.59489	4.21164	4.13181	3.78136	1.72111
Sobic.001G078800	43.576	37.2476	40.7167	50.172	24.2967	54.2351	32.9273	28.0204	34.9119	22.5658	30.0434	39.7538	42.9384	47.6748	50.2565
Sobic.001G078900	43.9432	33.0203	74.0071	39.5493	69.2878	62.9472	73.5455	75.6124	90.3359	58.1805	64.9413	28.4543	23.0895	31.8821	25.8855
Sobic.001G079100	51.0426	44.1866	55.6334	58.0165	32.2679	60.9066	56.4009	66.8426	60.3966	54.4522	63.5674	36.0558	28.5176	24.1711	18.4503
Sobic.001G079200	195.113	162.789	209.473	224.712	101.632	87.2785	156.785	254.965	252.878	170.028	209.571	174.424	184.473	183.507	175.278
Sobic.001G079300	0.367213	1.35591	1.02432	0.49028	0.766458	0.784878	0.48069	1.39033	1.65754	0.981121	2.0151	1.12995	0.891175	1.70532	0.826134
Sobic.001G079500	31.8251	54.6351	53.4567	28.9265	105.695	128.092	58.7243	18.7159	21.8588	26.3922	18.5023	42.8355	44.8018	41.9657	50.9449
Sobic.001G079700	10.282	7.25809	8.06652	9.8056	8.35439	10.1249	7.53081	11.0157	8.0805	8.04519	10.2587	11.505	8.91175	8.30417	10.189
Sobic.001G080100	4.40656	5.90219	8.19456	6.21022	8.89091	27.2353	8.65242	6.30994	9.73804	8.63387	6.2285	11.1968	6.40026	12.2338	8.94978
Sobic.001G080200	74.4219	73.6976	71.9585	99.6903	41.772	26.8428	64.5727	108.98	104.943	86.5349	125.12	66.2563	57.5213	92.1614	47.5027
Sobic.001G080300	96.2099	107.994	127.592	96.912	172.376	57.6101	99.663	211.33	245.834	160.904	223.127	266.361	321.228	270.256	327.906
Sobic.001G080600	11.506	7.25809	11.9717	10.7862	6.05502	3.76742	10.6553	6.63079	4.14385	5.78861	6.3201	4.31437	1.78235	3.18821	1.2392
Sobic.001G080700	80.6645	90.2875	90.0762	93.3167	66.7585	52.7438	80.0348	102.884	93.0294	97.8178	106.251	113.406	106.536	122.264	130.598
Sobic.001G080800	5.87541	7.89617	7.87446	5.88336	6.89812	10.6743	7.61092	4.91962	4.86902	6.27917	5.12936	3.28714	4.29384	3.85551	3.92413
Sobic.001G080900	3.30492	3.58917	5.69778	4.24909	2.60596	4.78776	4.40632	3.85014	3.62587	3.63015	3.48063	4.72526	3.24064	4.74524	5.78293
Sobic.001G081000	2.20328	2.1535	2.30472	1.96112	2.45267	2.51161	1.76253	2.8876	2.48631	3.13959	2.65627	3.90347	4.29384	3.33649	4.61258
Sobic.001G081100	69.0361	76.5689	89.3079	65.6975	68.8279	45.6014	84.8417	64.4898	51.7981	61.1238	56.3313	26.2971	27.4644	30.0285	17.693
Sobic.001G081200	15.1781	11.0068	11.8437	16.1792	9.88731	16.0115	13.5394	13.7963	13.0531	10.3999	12.8234	14.7921	17.0944	14.903	17.4176
Sobic.001G081300	1.46885	1.43567	0.89628	1.14399	1.37962	1.88371	0.560805	1.28338	0.828769	1.27546	1.19074	1.74629	0.648127	0.963876	1.03267
Sobic.001G081400	23.1344	18.8232	19.142	20.2649	14.2561	13.2644	17.8656	20.5341	21.3408	21.4866	22.3493	15.8193	17.4184	17.4239	15.49
Sobic.001G081600	66.4656	61.4944	75.9277	81.2231	74.883	105.409	78.032	73.4734	67.7519	58.4748	58.0716	74.4742	56.6301	66.0626	58.0359
Sobic.001G081700	92.4153	53.7578	82.5218	54.2577	87.3762	40.2643	83.8804	69.3024	59.8786	72.0143	66.59	32.8714	28.8417	26.8402	22.1679
Sobic.001G081800	23.2568	14.2769	14.4685	17.9769	6.51489	9.34005	14.5809	20.8549	28.3854	19.5243	22.7157	17.6684	14.9879	17.7946	9.98245
Sobic.001G081900	120.813	64.0467	80.5372	89.8847	40.469	54.863	84.5213	74.8638	77.6971	75.0558	88.3898	25.1671	20.578	25.1349	19.0011
Sobic.001G082000	7.22186	6.30098	7.3623	6.21022	4.59875	3.29649	5.20747	6.84469	5.4906	6.57351	4.85457	3.28714	3.40267	4.15208	4.40605
Sobic.001G082100	6.48743	9.0128	6.402	5.06623	10.8837	4.63078	6.88989	1.28338	1.34675	1.56979	1.28234	4.82798	4.0508	4.22623	5.30102
Sobic.001G082200	206.741	159.2	191.228	220.789	154.135	128.171	157.426	345.443	340.935	191.613	241.08	300.773	256.982	301.842	228.013
Sobic.001G082300	23.9913	20.3386	25.3519	22.5529	23.2237	25.3516	20.5895	21.9244	19.8905	20.4073	20.7922	21.88	14.9879	15.7927	22.2368
Sobic.001G082400	277.736	277.802	358.448	336.169	308.729	164.354	455.534	248.975	212.89	226.345	300.983	293.582	203.107	264.028	172.937
Sobic.001G082600	35.8645	41.1558	34.8269	46.4132	34.1074	21.9766	37.1733	75.3985	82.9805	44.1504	55.6901	51.0533	68.8635	65.6919	46.0569
Sobic.001G082900	6.97705	10.8473	11.9717	10.6227	11.6502	16.5609	12.0172	17.1117	15.8502	15.2074	12.457	13.7649	13.4486	9.56462	14.7327
Sobic.001G083000	16.2798	17.8661	29.2571	16.833	22.3039	12.9505	22.5924	37.218	26.5206	27.2752	35.3559	27.3243	20.416	34.5513	21.1352
Sobic.001G083100	1.71366	2.23326	1.34442	1.96112	2.98919	2.43312	2.00287	2.13896	1.34675	1.56979	0.641169	1.95174	1.94438	1.26045	3.7176
Sobic.001G083200	204.171	159.678	204.608	224.221	155.284	219.923	211.824	191.116	176.113	176.7	195.465	118.131	102.404	104.024	93.9038
Sobic.001G083300	1.59126	2.07374	1.40844	3.10511	0.613167	0.627903	2.24322	3.1015	2.17552	2.06035	2.1983	0.924507	1.13422	0.963876	0.6196
Sobic.001G083400	17.1366	16.8292	19.4621	15.3621	26.7494	18.7586	19.2276	20.2132	17.8185	18.8375	17.7696	17.052	18.7957	20.6863	20.791
Sobic.001G083500	100.984	117.087	90.1402	105.737	80.938	76.0547	108.876	87.2697	93.8581	112.633	110.373	47.1499	41.9662	41.9657	15.7654
Sobic.001G083600	6.48743	5.10459	5.18562	4.08567	8.89091	8.3982	5.12736	4.38488	2.90069	4.12071	4.67138	4.62254	6.48127	5.33839	6.33369
Sobic.001G083800	2.93771	5.58315	2.8809	4.41252	4.13887	5.1802	4.16598	1.92507	2.27912	4.31693	2.47308	11.7104	8.91175	11.6407	7.02214
Sobic.001G083900	2.44809	0.638074	0.70422	1.30741	0.383229	1.25581	0.80115	0.748638	1.13956	1.07923	1.00755	0.616338	0.162032	0.963876	0.550756
Sobic.001G084000	2.20328	2.95109	3.64914	2.77825	2.14608	15.3836	2.64379	2.78065	2.27912	1.37357	1.74032	2.15718	4.29384	2.07604	3.16685
Sobic.001G084100	491.698	1080.34	621.762	280.604	1728.52	319.759	967.548	243.842	303.019	1191.96	383.786	724.197	748.911	779.554	512.409
Sobic.001G084400	51.165	61.2551	83.226	62.5924	57.9442	74.0925	78.9934	32.7262	20.512	27.0789	34.2568	23.1127	15.474	21.576	17.0734
Sobic.001G084700	4.52896	1.99398	4.28934	1.14399	5.67179	2.74707	1.84264	5.56131	3.41867	5.29805	4.85457	8.21784	7.29143	5.8574	6.12716
Sobic.001G084900	34.6404	36.6893	31.6259	28.1094	40.6223	40.0288	30.3636	21.9244	31.804	29.8261	28.0283	29.1733	39.2117	34.2547	35.6614
Sobic.001G085000	22.4	13.5591	19.27	21.5723	14.9459	29.4329	18.2662	28.5552	26.417	18.2489	23.5401	16.1275	16.3652	16.0893	13.2181
Sobic.001G085100	23.012	32.2227	36.6835	21.5723	54.8784	38.6945	33.7284	29.9455	28.9033	33.0638	29.0358	38.4184	39.9408	30.844	42.477
Sobic.001G085200	15.3005	9.81039	9.603	12.4204	7.58794	2.19766	5.92851	13.0477	16.679	9.12443	16.1208	18.182	10.6941	16.9791	12.9428
Sobic.001G085300	6.48743	5.50339	3.26502	3.75881	4.29217	8.86913	3.7654	3.74319	5.17981	7.06407	3.57223	8.42329	14.1778	10.9734	12.1166
Sobic.001G085400	352.157	266.555	279.383	281.584	219.514	233.894	272.311	212.827	203.566	281.876	286.603	161.686	151.986	171.792	123.576
Sobic.001G085500	4.65137	5.74267	4.03326	2.4514	12.11	5.88659	5.52793	6.95163	7.87331	6.86785	5.40414	8.9369	13.7727	10.7509	12.4608
Sobic.001G085600	42.9639	29.4312	31.6899	39.8761	21.6908	39.6364	24.5152	76.6819	74.0713	49.6447	68.1472	44.6845	51.6071	43.5969	49.3615
Sobic.001G085700	11.6284	13.4793	15.6209	12.0936	16.6321	14.2063	17.1446	15.2936	14.2963	17.5621	14.2889	14.6894	16.2032	14.4581	10.189
Sobic.001G085800	1.83607	1.7547	1.47246	1.14399	2.06944	2.5901	1.28184	1.60422	1.96833	2.84525	1.83191	2.97897	3.72673	2.52091	2.75378
Sobic.001G085900	19.2175	18.6637	23.5594	21.4089	11.3436	20.0144	17.3849	32.4053	25.2775	23.0563	26.2879	19.8255	20.578	23.5779	15.5588
Sobic.001G086000	8.93552	11.6449	9.53898	8.82504	8.89091	10.9883	21.2305	6.09605	6.83735	6.86785	8.51839	9.75869	8.74972	10.5285	5.23218
Sobic.001G086200	117.386	174.274	124.263	107.045	228.788	88.9267	153.18	113.258	122.969	188.375	124.662	122.651	110.83	124.118	101.339
Sobic.001G086300	12.3628	12.7615	13.0601	9.31532	14.3328	13.3429	13.3792	6.84469	5.80139	9.22254	7.23606	6.47155	6.88635	6.96957	6.60907
Sobic.001G086600	10.5268	16.2709	18.7579	14.8718	17.6285	26.4504	17.3048	17.6465	14.6071	17.6602	17.5864	20.4419	21.3882	19.1292	24.3709
Sobic.001G086800	149.211	180.974	104.737	184.509	114.969	165.923	88.2066	126.841	121.104	89.1839	164.506	457.528	412.614	710.748	592.82
Sobic.001G086900	12.2404	12.6817	17.6055	11.113	14.6394	10.9098	10.8155	10.1601	11.7064	12.264	12.8234	15.203	19.2008	16.6825	19.4141
Sobic.001G087000	1.83607	1.19639	0.76824	0.98056	0.996396	1.64824	1.12161	2.03202	0.828769	0.981121	1.83191	2.46535	3.48368	1.48289	3.44222
Sobic.001G087100	72.2186	50.1686	59.2185	48.2109	51.4293	43.3253	76.5098	68.126	66.0944	64.8521	61.9187	31.3305	29.4898	25.1349	28.9147
Sobic.001G087400	95.1082	78.0046	75.1595	61.9387	57.8676	68.7553	91.6515	37.218	33.7724	64.1653	48.8205	64.7155	42.7764	48.7128	56.1082
Sobic.001G087600	17.6262	10.2092	13.8283	16.1792	5.44185	13.3429	9.45357	15.7214	12.7423	11.2829	17.9527	12.3268	11.3422	14.3099	13.7
Sobic.001G087700	39.4142	24.8849	17.0293	32.3585	26.2895	46.3863	22.5123	24.5981	35.5335	17.8564	21.1586	28.7624	24.6288	21.1311	24.8529
Sobic.001G087900	22.8896	29.9895	25.2879	19.6112	42.5384	62.3978	31.5653	29.4108	27.6602	26.8827	28.1199	44.4791	45.2069	45.0798	51.9087
Sobic.001G088000	16.035	9.09256	9.47496	13.401	4.67539	8.63366	5.84839	13.6894	7.25173	7.55463	12.915	4.82798	5.02299	4.89353	2.96031
Sobic.001G088100	65.4864	61.4146	87.8355	67.3318	78.1787	75.7408	90.4498	85.2377	89.2999	72.7011	74.5589	74.6796	77.8563	67.7679	78.9646
Sobic.001G088200	22.7672	35.8917	19.8462	23.6969	43.3815	31.7876	28.2005	28.4482	30.3537	37.9694	30.9593	60.1957	58.4125	74.7375	67.6741
Sobic.001G088300	11.9956	11.2461	9.21888	8.00791	15.9423	17.8952	6.72966	5.34741	9.84164	8.53575	7.23606	12.6349	15.231	15.7927	18.6568
Sobic.001G088400	6.24262	4.7058	4.73748	5.39308	3.52571	2.98254	5.92851	6.63079	5.90498	4.90561	5.12936	2.05446	2.43048	2.52091	1.17036
Sobic.001G088500	0.489618	0.957111	0.57618	1.14399	0.91975	0.0784878	0.16023	6.95163	6.63015	3.92448	4.305	4.51981	5.99518	4.37452	4.47489
Sobic.001G088800	3.18251	2.39278	2.5608	2.4514	4.5221	3.29649	3.36483	1.49728	1.55394	1.96224	1.46553	1.54085	1.5393	1.18631	2.27187
Sobic.001G088900	3.18251	2.79157	2.30472	3.59539	2.45267	3.06103	3.12448	5.45436	4.97262	2.25658	2.47308	2.77352	2.0254	3.78136	3.23569
Sobic.001G089000	55.694	104.405	79.3208	64.717	132.214	112.159	111.84	36.4693	39.3665	74.7614	49.828	80.124	81.583	73.9219	87.2259
Sobic.001G089100	2701.1	1973.64	2105.87	3071.44	1152.37	1231.47	2532.99	4152.48	3830.26	2689.15	4203.14	1628.88	1111.38	1659.5	847.475
Sobic.001G089200	1.22404	1.19639	0.89628	0.817134	0.306583	0.392439	0.96138	3.63624	6.52656	3.04148	4.67138	4.41709	2.51149	4.30037	3.16685
Sobic.001G089500	19.8295	24.5659	23.3673	25.0043	26.5195	23.5463	23.5538	20.4271	25.5883	21.879	22.8989	34.6177	34.8368	37.4429	29.0524
Sobic.001G089600	11.8732	12.0437	12.74	15.3621	14.1795	13.8923	12.8184	18.7159	15.0214	13.6376	15.2049	14.3812	12.4765	15.4962	12.2543
Sobic.001G089800	16.8918	13.7186	17.9896	20.5918	10.5005	12.5581	13.6195	20.5341	19.1653	11.6753	20.8838	29.9951	28.4366	34.1805	33.8026
Sobic.001G090000	33.4164	25.3634	26.6963	31.0511	22.9171	40.9706	20.3492	31.5497	29.3177	27.7657	32.1501	32.255	32.2443	35.7376	41.6509
Sobic.001G090100	12.8525	18.1054	19.3981	15.0353	27.5925	13.029	19.3878	10.9087	10.774	19.9168	12.7318	15.7166	15.312	11.1216	12.8051
Sobic.001G090400	20.3191	19.4613	20.7425	19.7746	17.4752	30.5318	18.5867	22.9939	20.3048	15.3055	18.8687	22.0854	19.2008	23.3555	24.1644
Sobic.001G090500	28.5202	26.6396	23.1112	23.37	34.7972	17.1103	28.601	17.2187	13.8819	25.8035	20.4258	19.3119	20.416	20.6121	23.1317
Sobic.001G090600	3.54973	9.25208	4.03326	4.9028	11.1903	3.8459	3.84552	6.84469	3.72946	8.04519	7.60244	10.9914	8.83073	11.7889	11.1528
Sobic.001G090700	1.22404	1.51543	0.70422	1.79769	0.536521	0.863366	1.28184	1.71117	0.828769	0.981121	1.74032	3.18441	0.648127	2.44676	3.02916
Sobic.001G090800	3.79454	4.14748	3.71316	6.04679	3.06583	0.235463	3.04437	7.91417	6.00858	5.39617	4.67138	1.3354	1.70133	1.55703	3.30453
Sobic.001G091300	30.6011	34.137	38.8601	43.3081	28.359	60.4356	33.2477	41.4959	45.9967	34.6336	47.0802	37.4939	30.8671	31.4372	36.4876
Sobic.001G091400	7.95629	6.62002	7.93848	8.33476	5.67179	7.7703	8.0115	7.05858	6.52656	5.39617	6.77808	6.57427	7.04838	6.5247	8.81209
Sobic.001G091500	4.65137	6.0617	6.91416	7.84448	5.05862	3.53195	5.20747	3.31539	4.97262	6.08295	4.85457	3.49258	2.91657	3.33649	0.894978
Sobic.001G091801	355.83	240.235	209.537	272.759	194.374	167.885	216.15	279.777	278.363	281.876	350.537	181.101	176.777	197.595	165.02
Sobic.001G091900	2.44809	1.99398	1.40844	0.98056	2.45267	1.9622	1.52218	2.8876	1.13956	2.55091	1.09915	0.616338	1.70133	1.85361	0.894978
Sobic.001G092000	49.329	55.7517	43.1495	36.9344	62.8496	21.7411	50.2321	30.3733	28.2818	41.6976	31.2341	90.7044	89.1175	67.7679	86.8129
Sobic.001G092100	5.26339	5.18435	4.86552	9.31532	4.21552	4.94473	3.92563	9.3045	7.9769	5.78861	6.86967	7.70423	6.48127	7.192	6.74676
Sobic.001G092200	1.59126	1.43567	0.76824	0.98056	0.843104	1.49127	0.400575	1.17643	0.517981	0.784897	1.00755	0.719061	0.891175	1.11216	1.10151
Sobic.001G092600	7.71148	5.18435	7.74642	6.7005	2.37602	5.1802	2.48356	1.60422	3.10789	5.78861	3.02266	3.59531	2.75454	2.81748	3.57991
Sobic.001G093000	2.44809	7.25809	3.201	2.4514	9.35079	2.90405	5.68816	4.38488	8.80567	13.3432	7.23606	12.6349	10.8561	10.8251	10.8774
Sobic.001G093200	1.71366	0.797593	0.76824	1.30741	2.14608	0.863366	0.48069	5.02657	2.38271	2.06035	2.38149	3.59531	3.48368	1.55703	3.51107
Sobic.001G093500	0.734426	0.239278	0.25608	0.326853	0.229937	1.25581	0.721035	2.99455	0.621577	0.686785	1.00755	0.924507	1.45829	1.92775	1.65227
Sobic.001G093800	101.963	83.4282	100.896	101.161	71.2806	50.0752	92.8532	153.578	133.121	126.467	144.08	103.442	81.0969	91.4941	82.2691
Sobic.001G093900	87.6415	73.8571	81.2414	95.2778	57.7143	76.6041	72.3438	77.4305	73.8641	73.2897	91.6872	75.0905	80.9349	90.9751	91.4254
Sobic.001G094000	27.4186	23.529	25.3519	20.7552	31.1948	27.4707	22.9129	22.1383	16.4718	17.464	17.8611	20.4419	19.1198	20.3897	24.9217
Sobic.001G094100	4.28415	3.58917	6.7221	2.94168	2.06944	2.27615	2.48356	2.35286	1.65754	0.490561	1.55713	0.308169	0.810159	0.51901	0.413067
Sobic.001G094200	5.14098	4.7058	5.37768	4.41252	10.0406	4.94473	6.4092	1.49728	1.55394	4.31693	2.1067	4.41709	2.67353	2.52091	5.02565
Sobic.001G094300	290.466	359.555	397.116	311.164	443.779	243.94	443.677	333.678	344.25	354.871	331.576	413.768	398.517	387.552	328.25
Sobic.001G094400	29.9891	32.3823	51.7282	34.9733	44.3013	35.8689	47.4281	51.2282	55.3204	54.4522	44.7903	65.4346	79.7197	66.804	92.8023
Sobic.001G094500	768.088	658.174	720.225	757.156	477.58	276.591	670.883	601.905	505.756	460.146	544.261	503.445	433.111	477.786	487.832
Sobic.001G094800	649.723	905.986	828.163	777.584	703.992	324.861	777.676	951.732	950.806	944.035	1027.79	722.143	567.598	786.152	442.739
Sobic.001G094900	7.83388	5.10459	8.38662	7.84448	4.90533	5.49415	6.56943	7.37943	9.42725	5.6905	7.14446	6.677	8.42566	8.08173	6.88445
Sobic.001G095000	4.16175	9.41159	8.13054	4.41252	13.643	7.37786	8.97288	4.81267	4.66183	11.0867	6.41169	9.55324	12.4765	9.49047	11.084
Sobic.001G095300	709.089	833.803	1056.39	744.245	817.734	327.53	899.691	1118.46	1257.45	952.178	1053.99	1298.11	1097.77	1197.28	900.072
Sobic.001G095500	95.353	69.7096	108.386	104.103	61.4699	134.528	95.0163	87.8045	78.9403	62.105	71.0782	29.3788	22.4414	16.9791	22.5121
Sobic.001G095632	19.4623	33.8977	22.8551	19.7746	60.7035	38.459	28.4408	12.5129	18.6473	34.5355	18.8687	38.213	50.3109	44.6349	47.7781
Sobic.001G095700	7.34426	4.7058	8.38662	6.86392	31.5014	154.778	16.6639	12.299	28.3854	7.45652	5.77053	8.0124	9.55988	8.45245	10.2578
Sobic.001G095800	16.1574	13.0805	20.4224	19.1209	9.1975	31.3951	17.3048	22.673	21.4444	17.464	20.151	13.4567	9.96496	11.0475	11.497
Sobic.001G096000	7.58907	12.4424	13.8283	12.0936	13.1831	13.4214	11.2161	13.1546	9.84164	9.90932	10.8999	10.4777	13.3676	11.6407	11.2216
Sobic.001G096100	478.846	328.927	419.651	454.326	211.696	301.55	354.108	456.134	425.469	350.751	481.518	256.499	236.81	274.556	202.678
Sobic.001G096700	0.489618	0.797593	0.57618	0.326853	1.53292	1.17732	0.64092	0.855586	0.725173	1.96224	1.00755	0.719061	0.729143	1.26045	0.413067
Sobic.001G097100	81.6437	94.5945	86.363	91.0287	80.0949	180.13	99.5829	84.596	79.0439	91.5386	85.1839	70.7762	53.4705	60.0569	54.456
Sobic.001G097200	2.93771	4.14748	3.32904	3.59539	4.36881	3.218	2.96425	5.45436	3.93665	3.72826	4.76297	4.0062	4.21283	3.85551	5.16333
Sobic.001G097400	6.73224	6.69978	6.14592	5.71994	6.28496	4.47381	7.13023	4.17098	5.17981	5.88673	6.50329	4.41709	1.70133	2.15019	2.40956
Sobic.001G097500	48.7169	59.979	66.1327	52.2966	57.4844	38.5375	76.9905	66.094	70.2382	64.0672	64.3001	70.8789	70.8079	51.7527	62.7173
Sobic.001G097600	66.9552	38.9225	84.1223	54.0942	67.9082	127.621	68.8989	41.389	55.2168	53.1768	51.202	57.5249	35.2419	28.9163	43.0966
Sobic.001G097900	6.12022	4.46652	4.60944	5.06623	4.75204	6.20054	4.08586	4.81267	5.4906	6.37729	6.3201	4.21164	5.34705	5.78326	5.64525
Sobic.001G098000	27.0514	20.0993	25.736	23.0432	17.092	47.0927	19.3077	34.9721	41.4385	18.5432	28.6694	17.052	18.6337	19.7224	16.385
Sobic.001G098100	1.34645	0.797593	1.02432	1.47084	1.60956	0.235463	0.721035	1.92507	1.76113	1.56979	3.20585	2.15718	1.78235	1.63118	1.30804
Sobic.001G098200	4.40656	7.01882	6.20994	5.22966	12.0334	8.86913	5.28759	4.81267	6.42296	7.06407	5.77053	8.73146	8.99277	10.0836	13.7689
Sobic.001G098400	8.93552	11.1663	12.5479	8.17134	14.1795	18.6801	13.94	12.9407	10.8776	13.2451	9.43435	6.36883	6.56229	5.26425	8.19249
Sobic.001G098500	364.398	346.634	344.3	450.567	295.47	433.802	376.62	531.212	552.582	367.724	525.484	461.329	463.573	485.275	575.195
Sobic.001G098600	18.3607	13.3996	19.9102	20.4283	13.7962	21.5842	12.2576	25.5606	21.6516	13.8338	24.0897	20.4419	23.7377	26.5437	30.4293
Sobic.001G098700	22.8896	15.4733	16.005	17.8135	13.0298	34.1422	17.0645	15.8283	18.0257	18.347	18.5023	20.2364	18.8767	19.2775	18.6568
Sobic.001G099000	2.57049	2.31302	3.00894	2.77825	2.91254	4.31683	3.68529	2.8876	1.86473	2.84525	2.56468	2.15718	2.18743	2.22433	2.61609
Sobic.001G099100	310.907	466.911	345.772	193.824	417.873	385.925	488.381	167.588	207.503	408.931	230.18	371.549	277.236	242.081	220.509
Sobic.001G099200	2.08087	0.717833	1.9206	1.14399	1.07304	0.784878	2.24322	1.49728	0.621577	1.47168	1.28234	0.719061	0.243048	0.370722	0.826134
Sobic.001G099800	72.4634	72.1821	65.9406	64.2267	96.3438	75.1913	76.5098	74.0082	77.4899	72.7992	71.9942	66.5645	72.9143	57.6843	58.9997
Sobic.001G099900	18.4831	20.5779	19.0139	16.6695	20.9243	27.3923	23.5538	16.8978	17.9221	20.7017	17.8611	19.7228	18.2286	17.3498	16.2473
Sobic.001G100100	2.20328	2.79157	1.98462	2.4514	3.21912	6.51449	2.1631	2.56676	3.31508	4.61127	2.83946	4.41709	7.77753	7.56272	10.6709
Sobic.001G100400	46.7585	52.5614	51.152	38.0784	66.0687	70.4821	57.0419	28.3413	36.0515	61.6144	43.5995	31.3305	33.8647	25.2091	22.3744
Sobic.001G100501	1.10164	3.19037	2.8809	2.28797	11.9567	6.04356	3.52506	0.320845	1.34675	1.37357	0.641169	4.51981	4.69892	2.74334	5.16333
Sobic.001G100600	8.81312	20.6577	14.4685	14.0547	15.0992	25.2731	11.9371	3.74319	6.11217	3.63015	4.76297	14.9976	9.88394	12.3821	7.4352
Sobic.001G100700	6.48743	2.1535	2.30472	2.94168	1.99279	6.04356	4.72678	0.106948	0.310789	0.294336	0.0915956	0.410892	0.324064	0.222433	0.206533
Sobic.001G100900	51.6547	81.7533	74.2632	41.8372	148.08	108.627	85.5628	1.49728	0.932366	3.2377	0.732765	1.43812	1.78235	0.741443	1.99649
Sobic.001G101100	0.367213	0.319037	0.51216	0.653707	0.536521	0.784878	0.80115	0.427793	0.517981	1.27546	0.183191	0.924507	2.0254	1.26045	1.99649
Sobic.001G101400	6.36503	4.14748	5.69778	3.43196	6.82148	15.3836	10.8155	8.66281	9.53085	6.37729	7.14446	6.47155	17.9045	8.89732	8.46787
Sobic.001G101500	2.8153	2.71182	4.54542	3.10511	4.75204	8.47669	3.7654	3.63624	3.52227	4.61127	2.93106	4.72526	4.37486	5.56082	3.44222
Sobic.001G101600	3.91694	1.67494	6.20994	2.61483	1.60956	1.80522	1.20172	4.59877	5.90498	3.53204	2.1067	2.15718	6.64331	4.30037	3.44222
Sobic.001G101700	11.3836	6.38074	4.41738	6.37364	6.20831	4.00288	6.32908	5.24046	10.9812	7.16218	8.97637	2.56808	1.78235	2.0019	0.826134
Sobic.001G102000	3.30492	5.02483	5.69778	6.37364	6.13167	4.86625	4.24609	5.24046	5.387	3.82637	3.75542	8.52601	6.80534	9.11975	7.91711
Sobic.001G102100	1.83607	4.7058	5.24964	1.79769	17.5519	4.86625	3.92563	0.534741	1.24315	6.67162	0.732765	6.06066	9.72191	8.30417	12.9428
Sobic.001G102200	3.79454	4.22724	2.43276	4.9028	6.05502	2.74707	2.72391	1.49728	0.828769	2.06035	2.28989	2.56808	3.96978	2.37262	2.61609
Sobic.001G102300	27.4186	24.0873	30.5375	24.1872	27.3626	29.119	27.7198	31.4428	29.5249	24.3318	26.1964	18.6956	22.0363	17.5722	20.5156
Sobic.001G102500	26.8066	18.6637	20.9986	27.946	15.789	27.3138	20.91	25.4537	21.4444	16.5809	25.1888	18.0793	19.7679	20.2414	20.6533
Sobic.001G102700	117.875	118.283	158.257	141.037	122.25	149.519	134.032	161.813	171.037	135.885	137.119	128.712	125.089	117.519	117.999
Sobic.001G103000	2.08087	4.22724	1.98462	2.4514	1.8395	3.37498	1.84264	3.20845	2.48631	2.25658	3.84702	1.43812	1.45829	2.59505	1.65227
Sobic.001G103200	2.6929	3.27013	3.07296	1.30741	7.358	4.47381	3.84552	1.49728	1.96833	3.72826	2.38149	2.6708	3.5647	2.6692	1.78996
Sobic.001G103300	4.28415	3.9082	5.37768	5.06623	4.13887	7.69181	3.36483	4.91962	6.83735	6.27917	4.305	7.08789	6.80534	6.15398	4.68142
Sobic.001G103400	1.10164	2.63206	0.76824	2.61483	1.76285	0.313951	1.12161	3.95708	1.55394	1.56979	2.38149	1.12995	0.567111	0.889732	0.688445
Sobic.001G103900	99.27	71.3048	95.966	111.13	45.0677	77.6245	75.6285	144.38	130.22	105.176	157.087	69.2353	57.0352	78.9637	54.1806
Sobic.001G104000	3.06011	1.43567	1.66452	2.12455	0.613167	0.0784878	0.80115	2.8876	2.38271	3.33581	2.74787	0.513615	0.486096	1.55703	1.17036
Sobic.001G104300	1.22404	2.63206	2.04864	1.30741	1.53292	2.43312	1.92276	0.213896	0.310789	0.294336	0.366383	0.513615	0.162032	0.370722	0.275378
Sobic.001G104400	14.3213	25.6825	13.8923	18.7941	14.1795	20.2499	19.7083	21.1757	31.1824	15.4036	17.0368	44.6845	51.4451	38.036	64.5761
Sobic.001G104500	174.059	106.957	157.553	133.52	61.4699	22.2905	140.602	189.726	135.815	160.61	194.916	44.9927	33.8647	51.6045	17.7619
Sobic.001G104800	1.34645	1.91422	0.9603	1.63427	2.60596	2.5901	0.881265	1.17643	0.414385	0.686785	1.28234	1.74629	1.37727	1.48289	1.10151
Sobic.001G105000	3.91694	4.86532	5.82582	5.71994	5.13527	2.66859	4.56655	5.13351	3.93665	2.94336	3.93861	3.38986	3.15962	3.92965	3.7176
Sobic.001G105100	25.0929	26.7194	30.1534	27.1288	32.4212	53.8427	28.8414	31.1219	33.4616	25.8035	28.4862	24.6535	19.3628	20.538	18.3815
Sobic.001G105200	2.44809	3.34989	3.64914	2.94168	2.52931	3.61044	3.12448	2.45981	2.5899	2.15847	2.47308	0.719061	0.729143	1.26045	1.44573
Sobic.001G105300	2.32568	1.35591	1.34442	1.63427	0.383229	0.549415	1.36195	2.13896	1.55394	1.07923	2.1983	1.12995	0.162032	0.593155	0.275378
Sobic.001G105500	16.035	16.6697	18.0536	19.9381	16.6321	27.3138	19.4679	23.1008	22.066	15.9923	16.5788	19.5174	22.3604	23.8003	19.483
Sobic.001G105700	7.46667	8.53424	7.61838	5.22966	9.27414	3.53195	8.25184	5.9891	6.83735	7.2603	5.22095	10.1696	8.34464	8.60074	7.09098
Sobic.001G105800	12.6077	13.3996	15.877	14.0547	7.97116	10.5959	15.9429	12.6199	12.2243	14.1281	16.1208	5.13615	2.91657	4.5228	1.72111
Sobic.001G105900	2.44809	2.5523	1.02432	2.4514	3.60235	7.7703	5.76828	2.03202	1.96833	1.07923	2.65627	2.15718	2.75454	3.33649	2.06533
Sobic.001G106100	11.0164	9.57111	11.0755	14.0547	10.4238	10.9098	12.0172	11.0157	14.7107	9.61499	11.999	17.5656	23.6566	18.8327	25.2659
Sobic.001G106200	45.1672	7.49737	0.12804	2.12455	7.28135	27.3138	0.560805	0.427793	25.7954	3.63015	1.09915	0.308169	0.162032	0.0741443	0.481911
Sobic.001G106400	5.26339	6.38074	7.93848	5.06623	7.43464	15.3051	8.89276	6.52384	8.49489	6.27917	4.305	9.96413	10.7751	8.45245	7.77942
Sobic.001G106600	129.626	240.235	175.671	144.142	406.146	133.351	180.499	193.362	245.73	262.45	230.729	647.977	585.988	548.742	500.775
Sobic.001G106700	14.1989	13.7984	13.1881	15.5255	13.8729	15.3051	11.2962	22.8869	19.6833	15.5017	15.5713	17.5656	19.6059	15.7927	21.0664
Sobic.001G106900	37.2109	42.1129	70.2299	42.8178	54.0353	58.3165	47.2678	82.3501	67.8555	57.1012	66.4068	68.1054	60.843	52.42	59.5505
Sobic.001G107100	4270.2	4458.46	4157.2	3143.35	3990.95	2248.05	5234.15	3789.5	4220.4	4192.82	4105.04	3191.3	2472.36	2446.54	1832.78
Sobic.001G107200	1291.24	1802.32	1533.73	950.163	2008.27	565.269	1967.94	960.502	931.433	1520.93	1233.98	774.018	665.546	696.364	462.015
Sobic.001G107300	22.1552	21.0564	21.4467	22.5529	13.7962	8.55517	22.3521	26.951	26.5206	23.9394	32.2417	17.6684	19.8489	14.0874	15.7654
Sobic.001G107400	37.7006	70.1084	42.7013	33.6659	83.6972	42.6189	45.5053	81.2806	71.585	93.2065	69.7959	128.198	140.32	151.551	176.586
Sobic.001G107500	17.1366	21.9338	17.9256	13.0741	41.542	30.3748	22.3521	8.12806	9.94523	18.9356	13.2814	22.5991	22.7655	17.6464	28.5705
Sobic.001G107600	20.4415	17.228	24.5837	22.3895	14.5627	39.4794	22.4322	26.844	19.9941	15.796	24.7308	17.4629	22.8465	18.2395	22.6498
Sobic.001G107800	1.95847	1.83446	1.08834	0.653707	2.06944	10.7528	1.76253	5.34741	5.17981	4.70938	3.93861	5.44432	2.34946	5.26425	4.61258
Sobic.001G107900	65.7312	62.0527	77.9124	70.2735	67.9082	28.4126	73.6257	85.9864	69.4094	70.2483	69.6127	40.2674	34.8368	35.6634	36.0057
Sobic.001G108000	3.91694	3.27013	5.95386	5.39308	4.67539	4.08137	2.80402	5.45436	4.35104	3.82637	3.93861	4.9307	8.34464	7.78515	8.33018
Sobic.001G108100	17.3814	14.1174	21.8308	19.1209	11.3436	13.4214	27.0789	49.4101	15.0214	16.6791	16.762	9.24507	3.64572	2.89163	3.99298
Sobic.001G108200	13.4645	15.6328	14.6606	14.7084	15.4058	15.4621	11.5366	15.4005	10.774	14.3244	12.915	17.5656	21.5502	19.7224	19.3453
Sobic.001G108400	7.46667	11.8841	8.25858	12.5839	13.3364	14.5202	9.53368	12.299	10.0488	9.61499	10.8083	11.2995	11.5043	14.5323	7.91711
Sobic.001G108500	2.32568	4.46652	3.8412	3.59539	4.06223	6.20054	3.36483	5.34741	5.2834	5.10183	3.38904	5.13615	7.29143	5.33839	5.02565
Sobic.001G108600	11.8732	12.5222	12.0358	13.2376	6.89812	19.7789	14.1803	10.6948	10.3596	7.84897	9.98392	11.2995	11.4232	16.46	15.0769
Sobic.001G108800	3.79454	3.74869	5.88984	4.9028	5.74844	5.33717	4.96713	4.91962	3.31508	1.96224	2.1983	1.95174	1.37727	1.18631	1.10151
Sobic.001G108900	25.3377	19.6208	16.1971	23.6969	13.3364	8.79064	15.7826	21.2827	21.4444	18.9356	19.9678	24.2426	32.0823	27.0627	32.4257
Sobic.001G109100	11.2612	8.29496	7.3623	8.66162	7.20471	8.94761	9.45357	9.62534	9.84164	9.51687	8.06042	8.9369	7.1294	7.11786	6.54022
Sobic.001G109400	15.9126	15.4733	14.2765	10.4593	8.43104	8.47669	10.4951	15.6144	15.8502	14.7168	16.8536	18.6956	16.1222	14.5323	12.0478
Sobic.001G109500	1.71366	2.47254	2.2407	2.4514	3.21912	3.13951	1.44207	1.28338	0.828769	0.981121	1.00755	2.25991	2.10641	1.77946	3.30453
Sobic.001G109700	12.2404	10.2092	10.3072	9.64218	8.35439	9.57552	8.97288	13.2616	10.9812	9.41876	11.3579	4.9307	3.88876	4.30037	2.61609
Sobic.001G109800	3.42732	2.63206	2.49678	1.96112	3.29577	2.04068	1.84264	2.24591	2.17552	2.35469	2.38149	2.77352	3.5647	3.41064	4.81911
Sobic.001G110000	190.706	220.215	206.913	180.26	194.144	163.333	206.777	185.341	210.507	273.242	254.178	171.547	130.679	148.437	86.1244
Sobic.001G110400	35.2525	27.9955	25.4159	34.9733	20.2345	55.7264	26.8385	36.8971	39.0558	32.377	40.0273	26.708	26.8973	30.325	21.686
Sobic.001G110500	0.856831	1.19639	1.85658	0.49028	1.99279	3.218	2.08299	1.71117	1.45035	1.96224	1.37393	0.924507	0.810159	1.55703	0.344222
Sobic.001G110600	10.7716	16.3507	19.206	12.5839	36.7133	18.8371	23.7941	11.6574	12.1208	25.8035	11.5411	16.9493	15.15	11.9372	17.5553
Sobic.001G110800	69.4033	59.7397	74.9674	73.2152	50.6629	27.9417	74.3467	78.2861	65.68	58.0824	70.5286	35.6449	41.8852	39.8155	35.2484
Sobic.001G110900	1.10164	1.51543	0.70422	0.817134	2.8359	0.70639	1.36195	0.855586	0.517981	1.27546	1.00755	2.36263	2.83556	2.29847	3.51107
Sobic.001G111000	175.895	166.218	209.025	169.31	161.493	194.885	164.796	174.753	210.611	149.327	170.276	118.542	118.769	123.45	95.8315
Sobic.001G111150	12.3628	21.535	15.0447	13.2376	22.6872	19.622	15.7025	9.94618	11.6028	15.796	14.0141	45.609	51.6071	41.2242	47.6404
Sobic.001G111300	2.8153	6.38074	7.23426	2.12455	10.5771	4.15986	5.76828	5.9891	7.87331	10.9886	8.4268	10.4777	9.07378	13.6426	6.67791
Sobic.001G111366	13.9541	15.7923	14.5325	10.4593	42.5384	16.1685	25.2362	10.1601	9.01287	19.0337	8.24361	10.9914	14.2588	8.30417	20.378
Sobic.001G111500	1.22404	1.11663	1.21638	1.96112	2.52931	1.09883	2.40345	5.34741	2.90069	3.72826	1.19074	0.924507	0.648127	0.444866	1.51458
Sobic.001G111600	46.0241	33.1799	32.6502	41.347	25.0632	29.9824	31.4852	56.1478	50.8657	36.5958	45.523	33.7959	41.4801	38.2585	39.5856
Sobic.001G111700	4.77377	1.7547	4.35336	3.59539	1.8395	5.57264	3.12448	3.85014	6.42296	5.59239	4.1218	1.64357	3.40267	2.81748	4.68142
Sobic.001G111800	12.118	12.921	15.4928	19.4478	11.8801	22.1336	14.661	18.2881	19.9941	14.1281	18.3191	16.0248	25.439	23.7262	21.7548
Sobic.001G111850	4.40656	8.29496	11.5236	6.21022	11.8035	8.47669	8.17173	7.48638	5.07621	9.81121	6.04531	9.55324	10.289	9.41633	10.189
Sobic.001G112100	57.6525	72.3417	65.3004	82.2036	41.0055	62.0054	53.5168	101.922	104.632	55.4333	68.6051	65.7427	50.3109	67.6196	39.0348
Sobic.001G112200	2.93771	0.717833	1.08834	0.817134	3.14248	25.4301	0.721035	1.39033	2.27912	2.25658	0.274787	1.23268	0.729143	0.815588	0.275378
Sobic.001G112400	10.6492	9.25208	9.73104	9.64218	4.44546	15.2266	8.73253	10.6948	11.1884	8.73198	12.457	6.98516	6.64331	8.15588	7.36636
Sobic.001G112600	111.388	110.148	77.5282	100.017	92.3582	141.906	87.2452	94.0075	111.159	125.387	149.85	127.685	105.24	199.671	90.9435
Sobic.001G112700	4.52896	6.4605	5.37768	6.53707	5.82508	9.34005	6.32908	6.63079	8.28769	7.84897	6.77808	8.42329	11.1802	11.0475	12.4608
Sobic.001G112800	1.34645	3.03085	3.45708	2.61483	6.51489	3.53195	2.56368	2.35286	1.65754	3.53204	1.55713	3.49258	3.80775	5.11596	3.57991
Sobic.001G112900	17.259	13.5591	12.6119	14.3816	12.8765	19.8574	13.7798	14.7589	12.4315	11.0867	13.2814	15.9221	17.2564	17.0532	14.1131
Sobic.001G113000	35.1301	34.775	29.6413	27.6191	32.6511	27.4707	30.9244	23.8495	24.8631	31.1015	30.5929	27.5298	31.2721	29.5836	33.4584
Sobic.001G113200	34.7628	28.6336	23.4313	35.4636	21.0776	19.2295	22.993	34.4373	24.2415	25.0186	33.3408	23.2154	20.9021	25.2091	21.0664
Sobic.001G113500	1.59126	1.51543	0.57618	0.653707	2.06944	0.235463	0.64092	1.39033	3.00429	1.07923	1.55713	1.64357	2.67353	2.59505	2.54725
Sobic.001G113700	55.3268	69.3108	44.942	46.5766	51.6593	50.3892	65.2937	53.1533	58.221	53.5692	51.202	85.3628	68.8635	46.7851	52.0464
Sobic.001G113800	29.4995	19.4613	16.5812	29.4168	9.96396	16.1685	14.1803	25.7745	27.6602	20.7017	26.1964	14.4839	9.80293	14.903	7.91711
Sobic.001G113900	1.83607	1.03687	0.57618	0.817134	0.996396	1.72673	1.52218	1.06948	0.621577	0.588673	0.732765	0.821784	1.29625	1.40874	1.10151
Sobic.001G114000	31.0907	35.0143	37.7078	38.5687	35.3337	16.247	29.5624	33.7956	33.7724	31.1015	31.2341	39.8565	37.9965	45.3022	44.9554
Sobic.001G114200	3.06011	1.99398	1.66452	3.10511	2.6826	2.43312	2.56368	1.81812	1.34675	2.55091	2.56468	3.28714	2.83556	2.07604	1.99649
Sobic.001G114300	1.10164	0.239278	1.47246	1.30741	0.383229	0.784878	0.96138	0.320845	0.310789	0.392448	0.549574	1.02723	2.59251	2.15019	0.6196
Sobic.001G114400	9.30273	8.13545	7.0422	8.82504	9.58073	4.23834	10.4951	9.41144	6.52656	7.45652	10.8083	6.06066	4.69892	4.67109	4.19951
Sobic.001G114500	122.16	90.8458	109.538	133.52	80.6314	51.5665	72.3438	216.784	154.048	139.123	185.573	103.339	79.7197	102.986	102.303
Sobic.001G115001	1.10164	0.319037	1.08834	0.49028	1.76285	0.0784878	0.96138	3.20845	1.76113	2.15847	2.28989	4.10892	8.42566	4.00379	2.96031
Sobic.001G115300	10.0372	10.7675	8.06652	10.7862	9.12085	15.2266	14.1803	6.63079	7.35533	9.61499	7.78563	10.1696	10.046	7.93344	9.56938
Sobic.001G115500	122.282	100.257	117.733	106.227	99.2563	64.0461	133.712	143.204	133.017	120.874	146.553	63.6883	61.086	61.0949	53.1479
Sobic.001G115700	80.6645	79.9188	82.2657	74.686	68.8279	84.8453	78.1922	71.5484	75.7288	77.2142	80.3294	70.468	72.9143	70.363	57.2097
Sobic.001G116100	26.0721	27.9157	29.9614	22.7163	29.432	28.4126	26.1175	20.8549	17.0934	27.3733	22.2577	31.0224	25.601	21.1311	24.5775
Sobic.001G116200	0.856831	0.877352	1.6005	0.163427	0.689812	0.941854	0.560805	3.1015	2.6935	1.76602	1.74032	1.3354	1.86337	1.77946	1.8588
Sobic.001G116400	104.778	49.2115	73.3669	71.9078	31.5014	93.793	64.3323	49.1962	46.5147	38.2637	42.9584	27.6325	16.6083	19.6482	12.3232
Sobic.001G116500	213.228	184.403	190.46	252.004	122.787	91.0459	154.542	185.02	186.577	210.549	277.901	157.783	123.873	223.619	113.662
Sobic.001G116600	44.5552	48.0948	62.3555	40.203	68.598	18.0522	52.4753	35.7207	33.4616	47.8787	34.8063	40.1647	38.4015	33.8098	32.8388
Sobic.001G116700	18.2383	17.8661	14.7246	25.3311	12.1867	23.0754	12.2576	27.2718	17.6113	19.9168	20.2426	24.9617	23.9807	29.1387	33.183
Sobic.001G116800	0.489618	0.558315	0.9603	0.326853	0.91975	1.17732	1.12161	0.427793	0.517981	0.392448	1.00755	0.410892	0.486096	0.296577	0.0688445
Sobic.001G116900	6.24262	6.8593	7.42632	6.53707	4.06223	5.49415	6.97	9.94618	6.73375	5.78861	8.88478	2.77352	2.10641	3.41064	0.688445
Sobic.001G117200	14.1989	10.927	12.2278	16.9964	14.8693	9.81098	12.8985	15.9353	15.0214	15.5998	13.4646	21.3664	18.2286	16.2376	20.1026
Sobic.001G117300	41.8623	39.7201	45.5822	42.3275	44.9911	35.3195	50.3923	54.0089	48.3794	44.9353	47.9961	46.739	44.8018	46.9334	44.8866
Sobic.001G117400	8.93552	8.29496	8.25858	6.53707	11.5735	13.1075	9.29334	8.55586	7.9769	10.5961	11.1747	6.2661	8.6687	5.48668	6.54022
Sobic.001G117500	1286.35	915.238	1180.98	1116.2	729.208	290.013	1014.58	2056.83	2175.31	1284.88	1705.24	1200.73	1133.09	1151.54	791.849
Sobic.001G117800	30.1115	26.7194	18.1177	23.8603	28.2823	18.9941	20.8299	22.1383	20.3048	27.4714	28.0283	30.5087	30.381	32.7718	32.9077
Sobic.001G117900	0.367213	0.558315	0.70422	1.30741	0.766458	2.90405	0.721035	0.641689	2.17552	0.686785	0.641169	1.12995	0.40508	1.11216	1.2392
Sobic.001G118000	19.2175	18.7434	23.1752	19.9381	25.5231	9.654	18.0259	25.3467	22.066	29.9242	21.2502	21.6746	21.5502	23.9486	27.2624
Sobic.001G118200	42.9639	56.6291	62.0354	65.0438	47.2138	77.1535	60.0862	69.6233	75.2108	66.7162	71.811	53.416	53.8756	49.9733	40.9625
Sobic.001G118300	100.004	134.315	180.728	148.882	127.309	69.8542	124.499	183.737	222.525	145.304	158.644	147.716	126.547	134.72	88.4651
Sobic.001G118400	0.612022	0.797593	0.6402	0.163427	1.07304	0.470927	0.32046	0.748638	0.517981	1.17735	0.274787	0.410892	1.13422	0.51901	1.10151
Sobic.001G118700	0.612022	0.717833	0.76824	0.98056	1.14969	1.49127	1.28184	0.748638	0.517981	0.392448	0.549574	0.616338	0.810159	0.444866	1.65227
Sobic.001G118800	1.22404	1.35591	0.57618	1.79769	1.8395	1.25581	1.68241	2.03202	1.76113	1.07923	0.824361	0.924507	0.810159	0.444866	0.413067
Sobic.001G118900	7.09945	9.41159	9.09084	6.86392	15.5591	8.71215	9.21322	2.13896	2.07192	3.63015	2.83946	5.64977	4.45588	5.56082	5.85178
Sobic.001G119000	1101.03	423.362	867.279	671.684	352.877	511.976	405.061	700.297	649.444	544.424	564.046	311.662	182.934	191.96	212.523
Sobic.001G119100	160.105	59.5802	252.943	66.6781	71.5872	585.284	90.1293	45.453	46.4111	67.5011	47.3549	64.5101	17.8235	30.844	36.6941
Sobic.001G119200	1.83607	1.51543	1.66452	0.49028	4.13887	1.09883	0.64092	6.30994	3.52227	1.86413	2.83946	1.54085	0.729143	0.667299	0.688445
Sobic.001G119300	8.69071	10.7675	7.87446	5.88336	8.81427	17.5813	8.81265	11.8713	12.0172	12.4602	10.9915	13.6622	15.312	12.827	14.3885
Sobic.001G119400	1261.25	1024.67	1448.52	1411.19	1276.38	447.459	1316.85	2590.29	1982.73	1547.52	1938.16	1856.41	1365.77	1597.14	1256.27
Sobic.001G119500	0.856831	0.877352	0.89628	0.98056	2.6826	0.941854	1.52218	1.92507	2.07192	1.27546	1.74032	3.08169	3.64572	2.89163	2.27187
Sobic.001G119600	3.91694	3.27013	2.68884	3.43196	3.06583	3.8459	3.84552	3.1015	3.52227	2.84525	2.56468	1.23268	1.37727	1.48289	2.20302
Sobic.001G119800	90.0896	60.6968	56.9138	79.262	52.2724	14.7557	43.903	97.8576	81.9446	68.0898	93.2444	59.5793	52.6603	77.036	51.771
Sobic.001G119900	97.8011	67.7954	74.3272	93.6435	36.79	65.6158	70.1807	101.601	84.6381	73.486	91.7788	65.7427	44.6398	51.7527	40.6182
Sobic.001G120100	8.20109	6.38074	8.83476	9.1519	7.89452	7.92727	9.85414	9.41144	13.1567	10.0074	9.89233	12.3268	16.2032	13.2718	13.4247
Sobic.001G120200	3.30492	3.66893	2.5608	2.4514	5.28856	2.35463	2.64379	3.1015	2.90069	3.13959	1.55713	3.18441	3.5647	3.03992	3.7176
Sobic.001G120300	39.1694	42.1129	50.0636	53.1137	29.6619	62.3193	36.933	63.955	61.0181	47.3881	62.0102	71.5979	72.0232	90.1595	85.0918
Sobic.001G120400	4.89618	13.7186	7.55436	6.04679	22.6872	9.34005	10.9758	5.45436	6.63015	11.5772	5.86212	12.3268	12.8815	13.9391	13.4247
Sobic.001G120500	7.83388	9.81039	7.3623	12.257	9.73402	12.7935	9.05299	8.8767	12.9495	9.61499	10.1671	12.9431	12.8005	16.7566	14.6639
Sobic.001G120900	48.1049	40.757	27.2725	28.5997	43.9947	39.2439	36.212	36.3624	46.8255	38.7543	44.7903	47.1499	55.3339	57.536	42.2017
Sobic.001G121200	46.6361	68.8323	73.495	55.8919	60.8568	86.1796	72.0234	44.8113	42.4744	51.0183	48.0877	42.4246	40.751	35.441	45.4373
Sobic.001G121700	175.283	102.012	133.034	131.068	63.5394	43.7962	100.304	167.481	173.316	169.93	171.375	74.4742	63.8405	56.8687	46.1258
Sobic.001G121900	12.2404	12.1234	13.4442	12.4204	18.2417	19.7789	18.1861	13.5824	11.0848	14.4225	15.3881	7.19061	8.26362	8.37831	7.02214
Sobic.001G122000	22.1552	14.9947	19.6541	26.3117	10.9604	25.3516	16.5037	18.2881	16.5754	14.5206	21.1586	16.333	12.7195	19.2775	16.0408
Sobic.001G122100	12.118	6.54026	12.4839	10.1325	6.13167	5.1802	9.85414	12.9407	10.6704	10.8904	12.0906	4.9307	5.34705	6.59885	4.81911
Sobic.001G122200	1.22404	2.07374	1.15236	2.12455	1.22633	1.17732	2.24322	0.962534	0.621577	1.86413	0.824361	0.513615	0.40508	0.889732	1.58342
Sobic.001G122300	2.6929	2.71182	2.2407	2.4514	1.53292	6.98542	3.44494	1.92507	1.03596	2.35469	2.47308	2.56808	1.37727	1.55703	1.78996
Sobic.001G122400	38.3126	41.3951	50.6398	46.4132	54.5718	22.7615	59.926	32.5123	25.6918	32.8676	30.8677	28.0434	33.2165	38.3326	33.9403
Sobic.001G122500	1.10164	1.7547	1.6005	1.63427	5.36521	0.70639	1.04149	1.39033	1.34675	0.686785	1.37393	2.15718	2.67353	3.48478	3.7176
Sobic.001G122832	57.0404	61.973	67.349	84.9819	68.3681	47.3282	51.3537	74.436	65.162	55.7277	70.7118	77.5559	75.5879	90.4561	84.4033
Sobic.001G123000	0.734426	1.59519	1.6005	0.817134	9.42743	1.49127	2.72391	1.71117	1.65754	1.37357	0.457978	1.23268	1.45829	1.3346	1.78996
Sobic.001G123100	260.599	128.333	122.726	222.097	64.9956	108.078	120.413	170.155	155.187	111.848	179.802	66.77	43.4245	61.2432	38.1398
Sobic.001G123201	7.22186	5.98195	5.82582	5.55651	5.82508	10.9883	7.13023	1.71117	1.45035	0.981121	3.20585	2.6708	2.26845	1.70532	2.34071
Sobic.001G123300	274.553	314.012	246.221	403.01	129.225	79.9791	182.181	123.953	178.289	127.055	212.227	151.825	113.665	211.682	90.8747
Sobic.001G123500	14.3213	15.7923	14.9167	16.0158	15.5591	17.9737	14.0201	19.8924	19.7869	21.2903	27.2955	18.0793	15.312	19.0551	14.595
Sobic.001G123600	0.856831	1.27615	1.2804	0.98056	1.99279	1.17732	1.76253	1.49728	2.6935	1.47168	1.09915	2.05446	2.0254	1.70532	1.51458
Sobic.001G123700	4.28415	2.31302	1.66452	2.61483	4.36881	2.98254	3.52506	1.28338	2.90069	3.04148	1.74032	2.87624	8.99277	5.41254	5.98947
Sobic.001G124000	5.14098	5.90219	6.27396	5.88336	13.7962	2.98254	6.08874	6.203	7.45892	5.88673	6.2285	10.9914	12.8005	12.9011	14.595
Sobic.001G124100	7.34426	7.09858	8.0025	8.82504	5.97837	8.16273	6.16885	13.2616	9.73804	7.35841	9.43435	5.75249	6.40026	7.11786	5.78293
Sobic.001G124200	55.4492	45.383	56.6577	60.7947	41.772	54.3921	51.9145	59.5702	59.3606	50.4296	54.6826	46.739	47.6374	48.9353	49.2238
Sobic.001G124300	22.7672	26.0813	25.736	20.7552	22.6105	28.1771	22.5123	41.4959	35.4299	30.1204	37.829	41.6028	48.0424	44.709	53.1479
Sobic.001G124400	5.26339	5.82243	3.90522	3.75881	8.2011	2.82556	4.32621	2.56676	1.34675	6.4754	3.75542	3.18441	3.88876	3.11406	3.37338
Sobic.001G124500	0.612022	1.03687	1.08834	0.49028	2.45267	1.02034	0.96138	2.24591	3.52227	3.13959	2.0151	2.25991	2.34946	3.85551	2.13418
Sobic.001G124600	23.012	26.8789	18.4378	20.9186	25.5997	29.119	24.3549	20.641	24.0343	21.7809	24.914	41.3974	31.2721	38.4068	41.9263
Sobic.001G125000	188.992	162.549	213.123	220.463	126.849	397.462	209.18	305.872	261.995	208.194	221.753	188.086	176.858	163.785	151.114
Sobic.001G125200	4.77377	5.18435	6.0819	3.92224	7.43464	5.1802	4.64667	2.13896	2.48631	6.18106	2.65627	6.36883	7.1294	7.41443	8.74325
Sobic.001G125500	6.12022	6.62002	5.88984	7.68106	4.21552	5.65112	5.20747	4.81267	5.07621	2.64903	4.2134	5.23887	5.75213	4.74524	6.26485
Sobic.001G125700	0.244809	0.398796	0.06402	0.163427	0.383229	0.392439	0.32046	2.56676	1.45035	2.25658	2.83946	1.84901	1.94438	1.77946	1.17036
Sobic.001G125800	88.7432	127.615	103.904	110.64	141.182	109.334	134.112	135.717	159.124	124.308	128.142	112.79	104.997	105.211	85.5048
Sobic.001G125900	107.838	70.7465	89.8201	103.449	102.016	131.86	119.131	183.951	218.484	149.817	184.016	189.627	191.927	172.311	171.216
Sobic.001G126100	30.7235	32.5418	34.2507	23.6969	36.1768	40.5782	39.016	12.406	12.9495	13.8338	10.8083	16.7439	21.6312	14.0133	22.7875
Sobic.001G126200	20.8087	24.4063	30.3455	19.9381	19.5447	30.6887	26.6783	19.5715	21.2372	20.2111	21.3418	29.2761	28.4366	26.2471	28.0885
Sobic.001G126300	0.489618	1.11663	0.83226	0.817134	1.8395	0.70639	1.6023	0.855586	0.310789	2.74714	1.00755	1.95174	1.21524	0.889732	1.65227
Sobic.001G126600	26.6842	27.7562	22.9192	27.6191	33.5709	18.6016	31.0846	25.2398	19.2689	25.9997	27.2955	12.4295	13.8537	10.0836	17.0734
Sobic.001G126800	0.489618	0.478556	0.57618	0.98056	0.91975	0.156976	0.080115	0.427793	1.13956	1.66791	0.274787	0.308169	1.29625	0.667299	0.344222
Sobic.001G127000	15.3005	13.0805	13.1881	14.8718	10.3472	12.3226	13.94	8.98365	10.8776	8.43764	12.2738	7.49878	7.6155	10.6026	9.22516
Sobic.001G127100	10.5268	7.81641	8.13054	7.68106	4.67539	5.33717	7.61092	8.8767	10.6704	10.0074	12.3654	7.90967	5.5901	7.8593	6.67791
Sobic.001G127200	12.118	11.8841	10.4993	8.82504	13.0298	9.654	10.6553	8.66281	8.59848	10.8904	8.97637	11.505	14.9879	15.1996	18.7257
Sobic.001G127300	0.489618	0.797593	0.6402	0.49028	0.996396	0.392439	1.28184	1.06948	1.34675	0.392448	0.274787	1.12995	0.729143	0.593155	0.550756
Sobic.001G127400	32.682	28.0753	30.3455	37.4247	32.6511	75.7408	28.601	43.1001	37.3982	28.7468	35.9055	34.2068	40.508	37.8878	44.4047
Sobic.001G127500	3.79454	2.47254	2.30472	4.9028	4.5221	5.88659	3.2046	3.42234	3.52227	4.61127	4.57978	3.90347	5.50908	4.00379	6.05831
Sobic.001G127800	101.596	95.6314	121.062	141.691	100.713	89.7116	115.446	119.675	126.491	90.0669	96.267	131.28	144.046	142.283	172.8
Sobic.001G128100	55.5716	57.9052	47.5028	50.3354	42.9217	62.3978	47.8286	58.7146	63.0901	44.2486	52.0263	80.9457	75.1828	79.4086	75.3158
Sobic.001G128200	281.53	103.209	30.2815	46.5766	137.043	112.944	87.0049	24.2772	171.037	41.3052	24.456	42.7328	37.1053	28.4714	35.5926
Sobic.001G128300	23.7465	21.7743	32.7782	26.3117	22.6872	28.7265	25.3964	32.2984	34.2903	26.5884	25.372	28.1461	28.5986	24.0228	22.7187
Sobic.001G128400	127.545	136.468	130.985	124.368	138.422	126.287	135.635	109.087	106.6	137.848	124.753	133.232	126.385	135.091	120.478
Sobic.001G128500	57.8973	55.8315	58.5783	57.3628	68.9046	38.773	46.2263	110.371	165.547	121.07	97.183	141.45	167.703	181.654	134.866
Sobic.001G129000	27.1738	30.3085	39.1802	20.4283	59.6304	36.5753	39.3364	31.015	24.5523	43.1693	32.5165	43.5546	37.1863	32.9201	47.0896
Sobic.001G129300	4.89618	5.90219	6.27396	5.55651	6.05502	7.84878	5.52793	8.02112	5.69779	5.29805	7.23606	9.03963	7.45346	7.192	8.60556
Sobic.001G129400	49.0842	56.2303	48.9113	36.1173	64.5358	34.6916	56.8015	36.4693	47.1363	58.2786	45.1567	35.234	36.8622	33.6615	30.7735
Sobic.001G129600	13.3421	21.1362	16.9013	26.6386	21.8441	26.8428	16.023	27.8065	20.4084	29.728	25.2804	32.7686	20.9831	32.9201	25.1282
Sobic.001G130000	34.6404	37.2476	37.3237	41.1835	51.0461	89.4761	46.0661	38.3944	41.3349	38.3618	37.9206	49.5125	57.6023	52.5683	60.5831
Sobic.001G130100	5.99782	4.54628	7.3623	5.39308	3.98558	7.45634	5.12736	5.88215	6.00858	6.86785	3.93861	3.80075	5.99518	4.5228	5.23218
Sobic.001G130200	10.0372	9.25208	11.7157	9.8056	7.12806	9.73249	6.4092	9.51839	8.59848	10.7923	10.5335	6.98516	11.0182	12.0114	14.6639
Sobic.001G130301	9.66995	20.6577	16.9013	4.41252	39.0894	10.2819	21.5509	3.85014	4.35104	21.9771	8.60999	5.03343	6.80534	3.55893	4.06182
Sobic.001G130400	105.39	98.4229	84.0583	86.2893	98.7965	117.496	103.428	76.468	92.8222	80.55	76.3908	99.4359	93.3303	123.599	91.4254
Sobic.001G131001	3.79454	6.62002	6.46602	4.57595	6.97477	4.31683	4.00575	7.27248	8.70208	7.55463	7.23606	8.83418	12.8005	12.6787	13.7689
Sobic.001G131100	20.0743	15.1543	17.9256	22.0626	13.643	32.18	18.5066	31.6567	36.1551	19.7205	30.2266	25.4753	29.4898	29.8802	24.7152
Sobic.001G131300	4.28415	4.62604	4.22532	7.3542	2.60596	0.313951	1.84264	6.95163	3.72946	5.10183	5.49574	1.54085	0.567111	1.26045	0.137689
Sobic.001G131400	25.7049	24.8849	22.5991	28.9265	23.377	34.0637	24.7555	19.6785	22.584	21.0941	24.1812	24.6535	29.3278	31.5113	31.8061
Sobic.001G131500	0.734426	1.35591	1.79256	1.63427	2.98919	1.80522	1.12161	1.71117	1.13956	1.27546	1.09915	1.12995	1.86337	1.70532	2.06533
Sobic.001G131600	52.5115	42.6712	32.8423	47.0669	41.0822	55.4909	46.1462	47.2711	45.3751	46.7014	57.4305	63.5855	59.3847	75.3306	85.436
Sobic.001G131700	12.8525	17.6268	15.5569	11.2764	20.771	21.7411	20.1089	12.6199	11.3956	18.0526	15.0217	19.7228	18.1476	21.9467	23.4071
Sobic.001G131800	23.012	28.0753	22.0229	21.2455	28.0524	47.7991	28.8414	28.6621	33.1508	32.2789	26.5627	27.7352	24.5478	21.7984	27.9509
Sobic.001G131900	11.9956	13.6388	11.0755	10.9496	6.66819	15.8545	13.8599	15.2936	17.9221	11.5772	14.8385	8.42329	8.50667	8.60074	5.85178
Sobic.001G132000	9.18033	18.1054	17.4775	9.1519	26.9793	15.8545	19.8685	7.16553	7.14814	17.5621	9.34276	23.8317	24.1427	20.9828	27.882
Sobic.001G132100	15.7902	13.5591	12.6119	14.2181	17.3986	23.1539	9.85414	8.76975	10.6704	15.2074	9.61754	11.505	12.8005	15.5703	13.4935
Sobic.001G132400	32.3148	28.7133	36.3634	34.483	43.9181	95.5197	31.9659	46.4155	51.2801	35.7128	39.2945	50.9506	57.6023	49.3801	68.6379
Sobic.001G132600	1.71366	2.71182	2.11266	2.94168	1.99279	2.19766	2.00287	1.92507	1.13956	1.27546	1.46553	2.15718	1.37727	1.85361	2.4784
Sobic.001G132800	4.89618	3.98796	2.62482	5.88336	6.74483	5.10171	2.00287	4.49183	5.2834	3.43392	5.03776	5.75249	8.26362	6.15398	9.43169
Sobic.001G132900	55.8164	41.1558	46.9267	57.0359	36.9433	39.4794	45.1848	45.453	48.1722	39.9316	52.3927	26.6053	27.4644	32.9201	28.2262
Sobic.001G133000	9.30273	10.0497	6.97818	10.6227	6.74483	10.1249	9.45357	8.44891	6.73375	7.55463	5.77053	8.11512	8.6687	8.74903	6.88445
Sobic.001G133900	112.857	134.554	98.7829	145.286	164.329	103.055	141.803	123.953	141.202	121.365	135.012	110.325	86.2009	97.8705	73.457
Sobic.001G134100	1.95847	2.79157	2.75286	2.28797	2.06944	2.82556	2.24322	5.56131	8.0805	4.80749	5.58733	2.87624	2.99759	3.48478	2.34071
Sobic.001G134200	78.4612	82.8699	68.1173	89.7213	52.579	67.0286	63.2908	76.6819	82.359	77.018	92.878	108.578	111.316	141.838	106.089
Sobic.001G134300	8.69071	5.98195	6.78612	5.71994	10.8837	9.81098	8.5723	9.51839	6.00858	6.96596	6.41169	7.6015	6.48127	5.1901	7.71058
Sobic.001G134400	230.855	234.652	199.55	187.45	286.119	252.417	194.759	214.752	217.552	239.001	238.515	285.056	330.545	330.832	323.431
Sobic.001G134500	1.22404	1.83446	1.79256	0.653707	3.37242	2.5901	2.64379	1.17643	1.13956	2.15847	1.92351	2.15718	2.51149	1.63118	1.37689
Sobic.001G134800	1.59126	3.82845	3.26502	1.63427	8.2011	12.3226	2.40345	1.49728	0.725173	1.56979	1.74032	2.77352	3.72673	8.30417	1.78996
Sobic.001G135100	1.22404	0.558315	0.76824	0.326853	0.459875	1.25581	0.48069	0.748638	0.828769	0.392448	0.183191	0.308169	1.21524	0.593155	0.344222
Sobic.001G135200	0.244809	1.03687	0.9603	1.14399	1.14969	2.04068	1.12161	0.534741	0.828769	1.56979	1.09915	1.02723	1.13422	0.370722	0.344222
Sobic.001G135300	5.87541	6.30098	7.0422	4.08567	8.2011	18.9156	9.29334	8.98365	8.70208	9.12443	7.60244	4.82798	5.18502	3.70722	4.75027
Sobic.001G135400	3.67213	4.62604	4.1613	5.88336	4.82869	6.74995	4.08586	6.52384	4.45464	4.90561	5.12936	6.98516	8.99277	6.07984	8.0548
Sobic.001G135500	11.0164	11.7246	15.7489	14.7084	14.5627	13.3429	15.7025	22.5661	23.4127	17.7583	16.0292	11.9159	13.0436	13.7908	13.1493
Sobic.001G136300	98.1683	120.357	125.095	131.559	167.778	155.72	176.093	175.716	186.162	96.7385	113.945	199.077	195.734	138.576	170.597
Sobic.001G136500	175.038	95.4719	130.153	145.777	81.0913	45.6014	104.31	114.114	91.7862	102.527	139.592	69.338	50.959	66.1367	57.2786
Sobic.001G136800	4.52896	8.21521	5.18562	5.39308	11.5735	14.4418	6.97	6.84469	7.04454	6.27917	6.59489	11.9159	19.5248	12.6045	17.1423
Sobic.001G136900	20.4415	17.8661	20.5504	21.2455	19.7746	32.5725	19.2276	29.1969	32.2184	28.1582	28.0283	32.1523	35.404	31.6596	36.9006
Sobic.001G137000	18.3607	23.0504	21.1266	17.6501	24.5267	21.1132	24.7555	21.3896	21.548	23.7431	20.151	18.4901	19.2818	19.2775	20.791
Sobic.001G137100	94.8634	167.494	173.366	97.2389	223.652	181.071	148.293	91.0129	101.731	181.213	117.426	163.638	171.592	156.222	181.13
Sobic.001G137300	6.12022	6.4605	5.56974	10.2959	7.74123	6.12205	5.68816	16.3631	11.6028	10.2037	12.5486	15.7166	15.7171	13.1977	15.2835
Sobic.001G137800	14.6885	9.41159	8.6427	9.8056	7.12806	8.08425	10.6553	4.59877	6.11217	7.75086	7.14446	6.77972	6.88635	6.96957	6.67791
Sobic.001G137900	13.8317	29.1121	20.3584	13.8913	20.5411	9.96795	22.7526	16.7909	18.8545	38.7543	23.5401	13.354	15.474	8.74903	7.57289
Sobic.001G138300	26.6842	30.7073	29.9614	27.1288	33.1876	24.1743	29.4022	30.4802	29.1105	31.7883	31.1425	49.1016	43.6676	42.0398	42.7524
Sobic.001G138400	24.9705	24.4861	27.1445	27.1288	18.2417	21.2702	24.7555	29.6247	25.4847	19.0337	21.525	17.5656	16.2032	16.5342	13.8377
Sobic.001G138600	8.07869	5.18435	10.8834	4.73937	6.28496	58.7089	5.28759	1.81812	4.86902	3.04148	1.64872	2.56808	2.59251	2.6692	4.54373
Sobic.001G138800	13.9541	5.34387	1.34442	2.77825	8.12446	3.92439	1.92276	0.213896	5.387	0.196224	0.732765	0.410892	0.648127	0.593155	0.481911
Sobic.001G138900	8.81312	8.93304	8.6427	8.98847	7.74123	9.0261	8.65242	12.1921	12.6387	7.16218	11.5411	7.19061	8.18261	9.1939	7.22867
Sobic.001G139100	21.0536	37.5666	30.8576	25.4946	45.451	23.5463	40.5382	8.55586	8.80567	13.4414	10.1671	13.0458	16.2842	8.08173	7.36636
Sobic.001G139300	25.4601	21.216	22.343	23.6969	10.4238	9.654	23.714	18.0742	17.4042	16.1885	15.6629	6.88244	6.72432	10.1578	5.92062
Sobic.001G139900	5.6306	5.42363	6.46602	4.73937	4.44546	3.76742	6.48931	13.7963	13.8819	10.2037	10.6251	16.4357	19.2008	17.7205	20.1714
Sobic.001G140000	2.8153	1.83446	3.32904	1.96112	0.91975	1.9622	1.6023	2.67371	1.96833	4.51316	4.39659	3.69803	2.51149	3.85551	2.68493
Sobic.001G140101	0.612022	0.797593	0.70422	0.163427	1.91615	0.156976	1.12161	0.106948	0.310789	1.17735	0.366383	1.54085	1.70133	1.18631	1.92764
Sobic.001G140300	2.20328	3.34989	3.45708	2.61483	3.75564	5.88659	2.48356	4.59877	3.83306	3.43392	5.40414	5.03343	2.99759	2.6692	3.92413
Sobic.001G140400	1.22404	0.877352	1.66452	1.14399	0.843104	0.70639	2.08299	6.41689	4.97262	3.82637	4.57978	4.10892	2.91657	2.96577	2.13418
Sobic.001G140600	11.506	10.927	8.0025	6.53707	6.43825	5.8081	7.21035	9.0906	7.14814	8.33953	8.4268	5.95793	4.86096	5.41254	2.54725
Sobic.001G140700	5.14098	5.18435	4.35336	6.53707	6.20831	8.47669	5.28759	5.02657	4.66183	4.70938	4.1218	3.38986	5.02299	3.33649	2.96031
Sobic.001G140800	4.65137	5.10459	5.05758	5.06623	2.37602	4.63078	6.80977	13.2616	13.5711	8.63387	13.1898	8.32056	6.96737	13.7167	5.5764
Sobic.001G140900	6.60984	8.13545	6.402	8.66162	5.67179	5.8081	7.77115	8.98365	8.1841	12.3621	14.6553	13.1485	13.7727	17.7205	14.595
Sobic.001G141200	15.0557	18.7434	18.0536	17.6501	13.9495	20.0144	15.302	22.3522	21.7552	15.9923	17.22	14.4839	17.0944	14.384	11.3593
Sobic.001G141300	5498.89	4406.3	4228.07	5383.28	3270.86	2781.92	4644.18	4183.6	3607.32	3648.3	4893.77	1877.78	1614.57	1813.05	1653.78
Sobic.001G141400	1.22404	1.27615	1.2804	1.47084	1.53292	2.04068	0.64092	1.06948	0.414385	1.66791	1.64872	1.02723	1.13422	1.63118	1.72111
Sobic.001G141600	16.8918	20.0993	14.2124	14.7084	20.0812	17.1103	12.0974	10.6948	8.70208	10.7923	8.4268	15.3057	21.0641	13.346	25.1282
Sobic.001G141700	14.0765	9.73063	8.83476	10.7862	12.4933	8.71215	10.7354	9.62534	9.63444	8.53575	7.96882	6.16338	5.5901	4.30037	4.47489
Sobic.001G141800	1.95847	1.99398	2.17668	2.28797	4.36881	6.12205	2.56368	8.23501	10.6704	7.55463	7.32765	7.70423	13.6107	8.37831	10.1201
Sobic.001G142000	171.244	104.405	125.095	124.531	90.672	78.8803	117.769	128.98	110.744	115.086	134.279	53.8269	44.8018	46.5626	25.8167
Sobic.001G142100	31.0907	29.9895	29.5132	30.5608	24.0668	36.4184	24.1146	27.9135	33.358	27.6676	29.1274	36.2612	39.2117	41.076	36.0057
Sobic.001G142200	7.34426	8.13545	8.51466	6.37364	13.9495	8.00576	8.09161	4.70572	5.2834	8.9282	6.04531	6.98516	9.88394	7.192	7.50405
Sobic.001G142300	30.1115	29.6705	29.8973	20.1015	35.8702	18.3662	34.2892	23.4217	28.9033	28.1582	28.1199	31.7414	36.9433	32.4752	31.3931
Sobic.001G142800	2.57049	4.307	1.15236	1.30741	16.8621	13.1075	1.68241	9.73229	8.70208	6.37729	7.87722	4.72526	7.93956	6.45056	7.09098
Sobic.001G143000	17.259	14.9947	19.078	13.8913	20.6177	28.8835	24.3549	17.3256	15.3322	16.4828	15.9376	10.8886	16.2032	13.1235	13.5624
Sobic.001G143200	6.73224	8.37472	5.37768	5.22966	10.5005	10.3604	8.41207	5.34741	5.4906	7.55463	7.23606	6.2661	5.99518	6.74713	6.8156
Sobic.001G143300	36.4765	38.763	38.0279	35.627	33.1876	82.1768	39.2563	126.306	138.715	82.5123	103.32	138.162	143.641	126.194	137.138
Sobic.001G143500	97.6787	76.6487	97.3744	114.562	53.7287	61.6914	78.9132	110.478	108.983	77.9991	106.984	75.296	65.3798	86.7489	63.3369
Sobic.001G143600	17.0142	15.3935	15.5569	10.7862	22.5339	14.3633	18.1861	10.8018	10.256	19.1319	12.1822	17.8738	19.2818	18.1654	19.2764
Sobic.001G144001	6.60984	3.27013	2.30472	5.88336	1.60956	3.61044	4.24609	2.78065	1.86473	3.33581	2.47308	2.05446	1.78235	1.40874	1.37689
Sobic.001G144200	22.5224	29.9097	27.2085	20.7552	35.1038	19.465	29.7227	27.6996	26.2098	29.1393	30.5013	28.8652	28.1125	29.9543	27.2624
Sobic.001G144300	16.2798	12.5222	17.2214	16.5061	19.1615	14.2848	12.578	19.1437	18.8545	15.4036	19.5099	21.7773	22.5224	21.2794	27.6755
Sobic.001G144600	3.79454	6.22122	4.73748	6.04679	7.97116	6.90693	5.76828	3.31539	4.35104	5.00372	4.57978	3.59531	4.86096	4.00379	5.02565
Sobic.001G144700	4.16175	5.18435	4.35336	4.24909	4.29217	7.45634	3.2046	2.78065	4.04025	5.6905	3.75542	7.19061	7.6155	7.26614	7.57289
Sobic.001G144800	308.459	213.117	253.391	270.962	125.776	81.1564	158.788	388.115	367.559	236.352	306.204	246.535	198.489	234.815	189.322
Sobic.001G145000	21.0536	16.7494	21.7028	23.5334	9.1975	45.366	20.3492	24.705	22.066	15.0112	16.8536	15.5112	16.5272	16.3859	17.0734
Sobic.001G145200	1.10164	1.59519	1.02432	0.49028	2.37602	2.35463	2.1631	0.320845	0.725173	1.86413	0.824361	0.924507	1.45829	0.889732	1.44573
Sobic.001G145400	11.0164	22.0933	15.6849	11.7667	33.4942	5.96508	21.631	8.8767	8.28769	25.8035	12.3654	16.7439	22.1984	16.1635	21.5483
Sobic.001G145500	32.8044	46.4997	44.1098	28.5997	66.8351	61.5345	45.265	33.2609	34.8083	52.6862	35.9055	43.9654	45.936	45.0056	43.5785
Sobic.001G145700	1.22404	0.319037	0.19206	0.163427	0.613167	6.436	1.36195	0.213896	2.38271	1.56979	0.457978	0.821784	1.13422	1.70532	1.51458
Sobic.001G145900	26.8066	29.5109	27.8487	32.0316	25.1398	41.677	32.046	47.2711	41.4385	42.4825	48.2709	44.6845	35.809	47.5265	33.5273
Sobic.001G146000	1100.29	1183.23	872.849	1129.28	649.037	335.222	940.71	1507.86	1722.29	1274.97	1521.31	1522.05	1133.98	1645.56	952.463
Sobic.001G146100	39.2918	21.1362	29.4492	25.8214	18.7782	16.5609	31.1647	15.9353	22.8948	14.913	13.7393	13.354	10.4511	11.4924	12.8051
Sobic.001G146200	6.60984	6.93906	2.8809	4.9028	8.43104	4.39532	14.661	2.56676	2.7971	3.04148	2.38149	14.1758	13.0436	8.60074	9.294
Sobic.001G146800	14.5661	18.2649	18.2457	21.2455	18.7016	21.5842	18.9071	15.7214	23.1019	19.3281	20.4258	26.8107	28.2746	29.7319	32.4257
Sobic.001G146900	0.734426	0.877352	0.70422	0.817134	0.91975	0.863366	0.48069	0.427793	0.310789	0.588673	1.55713	0.513615	0.648127	0.296577	0.344222
Sobic.001G147000	3.67213	2.1535	2.2407	3.10511	1.45627	1.56976	3.52506	0.748638	1.65754	0.392448	0.824361	0.719061	1.13422	0.370722	0.6196
Sobic.001G147100	78.5836	86.8578	105.441	81.3865	76.0326	79.6651	111.68	87.4836	106.393	85.5538	89.9469	62.2501	53.1464	45.8953	49.2926
Sobic.001G147200	13.0973	13.6388	17.2854	19.2844	11.9567	16.7964	11.2962	10.0531	10.1524	10.8904	9.43435	21.88	19.2818	22.3174	21.6172
Sobic.001G147300	37.823	27.6765	28.4889	38.0784	26.2129	55.4909	24.1146	29.1969	27.453	24.528	29.7686	39.1375	41.0751	43.671	44.267
Sobic.001G147900	52.2667	62.6908	50.1277	67.1684	78.8685	74.328	53.1162	37.6458	30.7681	41.8939	42.2256	95.2242	99.7306	117.593	192.902
Sobic.001G148200	1.95847	1.99398	1.6005	1.79769	1.14969	3.29649	2.64379	1.06948	1.55394	1.17735	1.19074	2.15718	0.729143	0.815588	1.10151
Sobic.001G148300	3.06011	4.14748	4.09728	4.57595	5.74844	8.71215	3.60517	3.1015	2.38271	3.04148	2.65627	11.6077	11.9093	9.63876	13.6312
Sobic.001G148400	5.99782	4.22724	6.97818	3.92224	2.60596	2.51161	4.00575	4.70572	5.07621	4.61127	5.31255	4.62254	5.50908	5.48668	4.54373
Sobic.001G148500	17.1366	15.0745	15.941	18.7941	13.1064	13.8923	17.4651	4.81267	4.97262	5.6905	3.48063	6.98516	7.93956	8.23002	8.33018
Sobic.001G148600	30.7235	43.6283	41.9331	38.8956	27.5925	38.3021	22.0316	27.6996	31.5968	25.9016	28.6694	36.4667	34.1887	30.9182	20.791
Sobic.001G148700	45.6568	56.4696	47.7589	36.771	61.9298	96.1476	53.5168	39.6778	44.5464	67.5992	46.439	69.338	65.2178	60.5018	62.0977
Sobic.001G148800	3.06011	4.78556	7.3623	4.57595	3.21912	4.23834	3.36483	4.27793	6.52656	2.15847	2.28989	2.77352	3.24064	2.52091	2.06533
Sobic.001G148900	1109.35	1436.94	1217.4	1167.03	1427.68	1412.39	2081.47	1648.93	2092.33	1735.51	1747.55	1576.08	1230.63	1116.84	995.629
Sobic.001G149000	9.42514	9.25208	10.1152	8.33476	16.1723	15.2266	13.6997	11.4435	11.3956	10.0074	13.8309	8.83418	12.4765	11.4924	11.9789
Sobic.001G149400	0.856831	1.83446	1.34442	0.98056	4.29217	2.51161	2.1631	3.52929	4.76542	2.84525	2.1067	1.54085	2.0254	1.77946	1.78996
Sobic.001G149500	815.58	640.228	1528.99	896.069	334.789	705.527	639.798	993.335	749.518	653.329	848.725	439.654	345.695	415.876	329.558
Sobic.001G149600	2.8153	3.11061	2.94492	1.79769	2.06944	0.863366	3.04437	7.05858	7.87331	4.41504	7.96882	9.45052	6.96737	7.192	6.67791
Sobic.001G149700	21.9104	24.3266	26.9524	23.37	34.414	30.0608	26.9987	20.748	18.9581	24.0375	20.8838	23.8317	22.8465	25.0608	27.1247
Sobic.001G150600	0.734426	1.67494	1.2804	1.47084	1.30298	2.27615	0.48069	0.962534	2.27912	0.490561	0.641169	2.36263	2.75454	2.29847	3.64876
Sobic.001G150800	6.48743	9.33184	9.98712	5.88336	18.6249	10.1249	12.0974	5.45436	6.52656	9.7131	7.23606	13.2513	15.8791	11.0475	13.2181
Sobic.001G151000	7.22186	7.33785	8.3226	8.33476	8.66098	5.33717	8.65242	8.76975	7.56252	8.04519	5.58733	10.0669	11.3422	12.2338	14.595
Sobic.001G151100	4.65137	9.57111	5.63376	6.53707	9.96396	4.94473	6.24897	6.09605	5.4906	9.12443	7.41925	8.21784	9.1548	10.1578	13.8377
Sobic.001G151400	158.391	148.671	76.5679	143.162	73.9632	92.7726	225.764	75.5054	102.975	67.403	86.9243	154.495	118.202	156.519	96.1069
Sobic.001G151500	5.38579	6.54026	5.4417	3.59539	8.43104	9.81098	8.5723	6.41689	4.97262	6.37729	5.40414	4.72526	4.21283	2.81748	3.37338
Sobic.001G151600	7.09945	7.81641	7.3623	7.51763	14.3328	8.24122	9.69391	5.56131	4.14385	8.83009	4.67138	7.39606	6.96737	6.82128	7.91711
Sobic.001G151700	12.6077	13.7186	12.4839	16.5061	10.5005	7.45634	13.94	12.6199	11.9136	12.9508	14.4721	10.6832	8.34464	9.78705	7.91711
Sobic.001G151800	4.28415	4.14748	3.39306	3.75881	4.59875	7.0639	4.00575	4.17098	2.6935	2.64903	2.47308	3.38986	4.29384	3.26235	4.47489
Sobic.001G151900	39.1694	36.2107	39.3723	31.3779	34.3373	25.4301	37.4938	34.8651	33.8759	42.5807	38.9281	33.8986	27.5454	45.3022	32.9077
Sobic.001G152000	12.6077	9.57111	11.3956	12.257	7.66458	4.70927	12.4979	12.1921	10.4632	10.5961	13.7393	8.73146	9.1548	11.8631	9.84476
Sobic.001G152100	1.59126	0.638074	1.02432	0.49028	1.8395	0.627903	1.6023	1.60422	0.932366	1.56979	1.09915	0.924507	1.05321	1.18631	1.2392
Sobic.001G152280	1.59126	2.1535	1.98462	1.63427	4.21552	4.15986	1.6023	1.60422	0.828769	2.4528	1.92351	5.3416	4.69892	6.45056	5.09449
Sobic.001G152700	4.03934	4.22724	4.03326	6.37364	3.06583	3.06103	3.60517	6.09605	4.24744	4.51316	3.84702	4.72526	4.13181	3.78136	4.54373
Sobic.001G153100	2.32568	1.27615	1.02432	2.12455	1.30298	0.863366	0.48069	47.8059	47.2399	26.5884	68.6967	16.7439	16.4462	27.0627	25.8167
Sobic.001G153200	11.1388	6.38074	8.19456	10.1325	9.81066	26.7644	6.88989	5.66826	8.49489	6.86785	5.95372	9.55324	8.02058	9.49047	8.12365
Sobic.001G153300	0.856831	0.877352	2.17668	0.817134	1.91615	2.35463	1.76253	1.49728	0.828769	0.981121	1.00755	1.54085	1.62032	0.963876	1.78996
Sobic.001G153400	162.675	126.418	180.216	169.964	100.943	135.47	151.097	233.575	228.119	179.643	200.869	161.172	164.381	130.346	146.501
Sobic.001G153500	1.10164	1.43567	1.6005	1.14399	0.843104	0.313951	1.36195	0.534741	1.13956	0.883009	1.00755	0.821784	0.40508	0.593155	0.0688445
Sobic.001G153600	4.65137	6.77954	8.06652	7.02735	2.6826	3.53195	6.56943	5.56131	3.72946	3.33581	4.94616	5.44432	3.72673	4.07794	3.16685
Sobic.001G154100	920.971	623.558	711.006	772.191	736.336	731.114	787.53	1026.81	936.406	638.219	729.468	754.295	879.023	669.894	965.612
Sobic.001G154200	44.0656	40.5975	37.4517	43.6349	29.3553	17.6598	37.7341	52.8324	58.5318	42.7769	41.9508	58.4494	49.9868	54.7927	47.8469
Sobic.001G154300	27.0514	28.6336	26.5683	25.3311	18.7016	19.5435	36.1318	27.3787	31.7004	34.4373	34.7147	24.1399	14.9879	17.7946	14.3196
Sobic.001G154400	116.651	92.5208	75.7997	108.188	53.2688	80.921	83.64	100.852	114.992	78.5878	111.197	76.2205	79.9627	92.977	64.9892
Sobic.001G154500	46.8809	29.9895	32.6502	50.172	23.377	35.8689	32.046	107.59	104.218	57.2975	79.963	62.5583	75.0207	70.4371	85.3671
Sobic.001G154900	87.3967	87.6554	100.96	103.613	131.907	66.7147	88.1265	126.413	111.573	114.399	115.227	88.65	89.8467	113.218	103.542
Sobic.001G155000	19.0951	24.4861	21.8308	17.8135	28.0524	21.8196	23.8743	19.7854	18.4401	27.3733	20.609	27.5298	32.8925	25.2832	27.1936
Sobic.001G155400	5.01858	4.14748	3.5211	2.94168	6.97477	6.51449	3.7654	4.59877	6.73375	3.82637	5.49574	4.31437	5.5901	5.78326	7.02214
Sobic.001G155500	5.14098	4.14748	5.7618	3.59539	6.3616	7.37786	4.88701	37.8597	42.1636	36.3015	39.1113	32.0496	25.1149	28.3973	20.4468
Sobic.001G155600	8.3235	4.46652	12.932	9.1519	3.75564	3.06103	5.76828	7.27248	7.25173	7.94708	6.68648	4.21164	2.26845	2.96577	1.10151
Sobic.001G155700	5.99782	4.54628	5.05758	5.06623	4.36881	1.49127	6.16885	4.91962	3.10789	3.13959	7.23606	2.36263	0.972191	1.18631	0.826134
Sobic.001G155800	1.83607	0.239278	0.76824	1.63427	0.459875	0.392439	1.04149	2.24591	2.48631	1.47168	1.28234	0.821784	0.648127	0.370722	0.344222
Sobic.001G156100	14.9333	12.2829	21.2546	14.2181	12.4933	25.1161	17.4651	16.577	11.292	13.147	11.1747	19.3119	14.6639	16.46	21.9614
Sobic.001G156300	6.36503	4.94508	5.05758	4.08567	8.89091	15.1482	6.16885	5.88215	4.76542	5.59239	6.41169	7.08789	4.13181	7.11786	5.5764
Sobic.001G156500	3.18251	3.9082	2.75286	2.94168	2.29937	2.82556	3.28471	2.03202	2.90069	2.25658	1.37393	1.23268	1.29625	1.55703	1.37689
Sobic.001G156600	0.734426	1.19639	0.70422	0.326853	1.68621	1.02034	1.44207	0.534741	0.517981	0.392448	0.366383	0.719061	1.13422	1.26045	0.757289
Sobic.001G156700	1.71366	0.877352	1.15236	1.14399	0.306583	0.313951	1.12161	2.67371	2.38271	0.883009	2.1067	1.64357	1.78235	2.6692	1.72111
Sobic.001G156900	9.18033	5.90219	6.46602	9.1519	7.97116	6.436	6.56943	11.2296	10.0488	6.37729	10.8999	8.42329	8.26362	13.7908	10.8774
Sobic.001G157100	181.159	141.573	195.837	157.543	117.268	99.8365	156.705	311.754	258.162	199.266	233.019	108.167	100.379	95.572	91.3566
Sobic.001G157200	49.2066	61.3349	44.4939	56.2188	62.4663	56.5112	57.4424	103.847	100.385	57.3956	73.9177	131.28	139.023	129.085	148.498
Sobic.001G157300	8.07869	8.13545	6.97818	5.88336	6.13167	10.3604	8.41207	4.27793	5.2834	9.41876	7.32765	2.77352	2.18743	2.74334	2.40956
Sobic.001G157400	28.765	19.7803	17.8616	25.658	6.82148	40.1073	19.8685	11.1226	13.8819	10.9886	13.0982	12.1213	10.7751	10.3802	9.70707
Sobic.001G157500	5.87541	2.87133	5.69778	5.06623	2.29937	4.63078	5.04724	5.45436	8.39129	4.80749	6.96127	6.677	7.53448	5.93155	6.33369
Sobic.001G157600	442.614	267.592	327.846	405.462	162.489	310.812	271.109	576.237	555.586	375.966	493.7	345.868	312.64	300.21	287.839
Sobic.001G157800	7.46667	7.49737	9.02682	8.17134	7.74123	15.6191	8.33196	7.70027	8.59848	5.98484	7.96882	12.5322	15.231	11.1216	11.084
Sobic.001G157900	28.6426	35.4131	31.1777	23.2066	21.3075	17.8167	44.3837	43.2071	70.549	33.5543	37.5542	39.7538	29.4088	36.8497	26.5051
Sobic.001G158000	2.20328	0.797593	1.02432	1.63427	2.29937	1.02034	1.12161	3.31539	2.6935	2.35469	3.02266	1.74629	1.5393	2.22433	1.44573
Sobic.001G158200	1.95847	5.02483	1.98462	1.63427	5.05862	7.14239	5.92851	2.03202	4.97262	1.17735	1.74032	2.05446	2.91657	3.11406	4.61258
Sobic.001G158300	1.95847	3.66893	2.30472	3.43196	2.60596	2.11917	2.00287	0.427793	0.932366	1.76602	1.19074	1.23268	0.972191	0.667299	0.963822
Sobic.001G158400	5.5082	6.69978	6.91416	5.55651	6.13167	8.63366	7.45069	4.06403	4.66183	6.57351	5.40414	4.21164	4.13181	3.48478	2.27187
Sobic.001G158500	36.9661	33.0203	38.6041	37.0979	30.0452	40.7352	39.8171	31.1219	37.8126	25.6073	31.8753	55.0595	61.329	55.46	62.1665
Sobic.001G159300	5.26339	5.90219	2.2407	4.57595	12.4933	4.00288	4.32621	2.35286	2.5899	2.74714	3.29744	10.7859	12.0714	9.8612	17.4865
Sobic.001G159400	16.1574	18.1851	14.9167	16.5061	24.9099	19.5435	18.7469	12.9407	14.6071	18.8375	19.8763	39.4456	40.67	44.8573	53.2168
Sobic.001G159600	11.1388	15.8721	19.142	9.31532	35.4104	27.5492	17.8656	7.37943	9.32366	11.5772	7.51084	22.3936	29.5708	19.5	33.8715
Sobic.001G159700	11.2612	18.8232	15.941	20.9186	29.8152	15.6976	14.7412	18.609	13.9855	11.6753	12.5486	21.0582	25.358	26.692	35.4549
Sobic.001G159800	44.5552	46.4997	41.485	42.8178	28.5889	55.4909	47.5883	47.2711	45.8931	44.1504	37.371	42.4246	38.8066	40.6311	39.0348
Sobic.001G159900	42.7191	35.5726	30.2815	26.9654	40.8522	27.3138	45.3451	17.3256	19.6833	33.6525	25.0056	22.5991	18.4716	13.9391	13.4935
Sobic.001G160000	3.18251	2.87133	1.85658	2.77825	1.91615	1.33429	1.20172	1.81812	1.13956	0.784897	1.83191	0.205446	0.729143	0.222433	0.688445
Sobic.001G160200	62.9159	38.6035	25.8001	31.7048	42.6151	29.7469	32.8471	29.7316	50.9693	40.9127	34.1652	21.3664	15.7171	16.9049	10.8086
Sobic.001G161000	9.79235	12.602	17.4775	10.2959	7.81787	13.186	14.5008	13.7963	10.1524	12.7546	13.9225	9.65596	8.99277	9.63876	7.4352
Sobic.001G161200	420.092	292.318	399.997	335.025	228.175	313.245	277.919	431.108	391.801	296.299	395.51	338.472	315.071	365.68	350.969
Sobic.001G161300	6.60984	6.4605	4.03326	5.22966	7.358	7.37786	4.40632	3.20845	3.72946	6.08295	5.31255	6.06066	5.26603	6.15398	7.77942
Sobic.001G161400	6.48743	10.0497	6.85014	8.00791	11.8035	8.63366	9.21322	4.49183	7.04454	9.41876	8.06042	7.80695	8.83073	7.34029	8.81209
Sobic.001G161500	23.7465	30.0692	24.3916	23.6969	25.3698	21.3487	22.5924	20.3202	25.4847	21.4866	23.8149	33.8986	37.0243	34.4771	28.9835
Sobic.001G161601	19.0951	29.83	24.0715	24.6774	19.468	28.2556	21.9515	24.2772	28.9033	20.8979	26.4711	32.1523	24.8719	34.6995	19.9649
Sobic.001G161700	32.1924	40.1987	42.3812	24.0237	44.148	40.1858	48.7099	31.1219	30.5609	42.4825	31.8753	28.8652	28.8417	29.4353	28.8458
Sobic.001G161800	4.89618	3.50941	3.26502	3.59539	4.90533	7.37786	3.36483	3.95708	4.66183	4.0226	4.03021	3.18441	4.94197	6.30227	5.30102
Sobic.001G161900	3.91694	4.94508	4.41738	4.41252	5.59514	6.436	3.52506	3.42234	4.55823	4.61127	6.2285	7.70423	5.02299	6.59885	6.47138
Sobic.001G162000	33.1716	37.0881	27.0805	37.7516	27.4392	28.4911	23.8743	20.5341	22.066	26.5884	33.1576	32.7686	36.2951	47.1558	38.5529
Sobic.001G162100	11.7508	14.4364	13.3162	15.3621	13.1064	23.3109	14.8213	13.1546	13.1567	9.02631	12.457	11.4023	11.7473	12.0114	10.9463
Sobic.001G162200	33.1716	26.9586	36.1713	32.3585	26.2129	15.4621	29.4823	31.015	22.2732	17.464	22.3493	18.4901	15.7981	15.4962	18.3815
Sobic.001G162300	32.3148	18.1054	19.9742	28.9265	10.8071	21.5842	19.0674	23.1008	22.7912	13.9319	20.7922	16.333	17.1754	18.3136	16.5915
Sobic.001G162500	14.6885	12.3627	20.4224	16.3427	11.7268	17.1103	16.5037	23.1008	20.2013	15.1093	20.2426	12.9431	14.7449	15.7927	22.3056
Sobic.001G162700	6.97705	2.63206	10.8194	4.9028	1.99279	6.04356	2.40345	0.962534	2.90069	4.51316	1.28234	2.56808	2.10641	1.92775	3.44222
Sobic.001G162800	116.651	79.9188	62.0994	108.025	39.5492	103.761	65.9346	89.0879	87.5388	71.8181	100.847	61.8393	59.9518	70.2888	52.1153
Sobic.001G163300	4.77377	4.38676	7.55436	7.51763	3.98558	5.49415	5.92851	3.74319	3.41867	2.64903	3.11425	4.21164	5.50908	4.07794	3.78645
Sobic.001G163400	45.7792	37.4071	44.814	52.2966	28.359	31.1597	39.8171	39.3569	42.8888	32.8676	41.8592	36.2612	39.3737	39.6672	37.0383
Sobic.001G163600	7.22186	2.95109	28.2328	6.04679	2.06944	0.470927	0.48069	0.855586	1.03596	4.31693	0.732765	0.821784	1.13422	0.296577	2.20302
Sobic.001G163800	2.6929	2.71182	3.45708	1.79769	5.97837	2.27615	3.60517	1.39033	3.10789	3.04148	2.0151	3.38986	5.104	4.22623	5.64525
Sobic.001G164350	86.7847	85.3424	99.4871	76.6471	100.483	45.7584	110.238	88.9809	97.3804	89.7726	87.3822	62.3529	53.6325	49.1577	41.2378
Sobic.001G164700	11.6284	13.3198	12.932	7.51763	20.1578	11.6162	13.7798	8.66281	8.49489	13.3432	10.0755	10.2723	15.8791	14.5323	10.1201
Sobic.001G164900	14.8109	10.7675	11.3315	11.6033	14.716	10.2034	11.2161	11.3365	9.63444	9.90932	10.3503	8.0124	10.208	11.8631	9.70707
Sobic.001G166401	10.4044	9.17232	9.02682	12.257	5.05862	8.63366	17.5452	4.17098	4.66183	10.5961	5.49574	3.38986	1.37727	1.77946	3.02916
Sobic.001G166600	2.32568	3.50941	3.13698	2.77825	6.20831	7.61332	4.64667	3.1015	4.86902	5.10183	3.11425	6.36883	5.75213	6.45056	5.98947
Sobic.001G166700	15.3005	11.8841	21.1906	20.4283	10.0406	13.4999	12.0974	34.0095	26.7278	20.996	30.7761	15.1003	14.1778	27.8041	9.294
Sobic.001G166800	4.16175	2.5523	2.43276	4.41252	2.98919	2.04068	2.48356	0.855586	3.10789	2.25658	3.48063	1.54085	1.5393	1.03802	1.8588
Sobic.001G167200	0.367213	1.7547	0.83226	0.326853	1.07304	1.64824	0.80115	0.962534	0.725173	1.27546	0.915956	1.54085	1.21524	1.70532	3.23569
Sobic.001G167500	86.0503	47.8556	53.3927	75.3397	23.3003	28.0986	46.7871	63.0994	64.3332	55.5315	79.2302	28.9679	28.1125	33.5132	20.6533
Sobic.001G167800	6.48743	5.10459	9.2829	6.53707	10.6538	7.84878	7.45069	9.94618	8.90927	10.5961	7.78563	11.9159	11.2612	7.56272	10.9463
Sobic.001G168000	0.367213	1.27615	1.02432	1.96112	1.76285	2.66859	1.28184	0.855586	0.828769	0.686785	1.00755	2.25991	2.10641	1.40874	1.72111
Sobic.001G168100	3.30492	2.79157	2.75286	4.57595	3.679	6.98542	3.04437	2.35286	3.00429	3.2377	2.1067	3.69803	2.91657	2.81748	4.19951
Sobic.001G168400	7.09945	6.93906	4.99356	6.7005	10.0406	5.88659	6.16885	3.42234	3.72946	6.18106	4.94616	9.34779	9.23581	10.0836	11.3593
Sobic.001G168500	13.5869	8.13545	11.4596	12.9107	3.60235	11.7732	7.69104	8.44891	7.56252	4.21882	6.50329	5.3416	4.77994	6.30227	6.40253
Sobic.001G168600	177.854	92.76	95.838	125.512	71.9704	111.453	103.989	105.13	106.186	102.331	130.982	100.463	93.5734	105.507	98.4476
Sobic.001G168800	18.4831	25.3634	29.0011	23.2066	23.2237	8.94761	29.1618	17.8604	18.8545	20.6035	21.067	12.7377	13.5297	10.3061	10.8774
Sobic.001G168900	14.9333	12.1234	13.2521	14.0547	9.81066	18.2092	15.3821	11.2296	9.84164	15.3055	14.1057	12.4295	10.127	9.71291	10.2578
Sobic.001G169000	1.46885	1.59519	0.9603	0.817134	1.22633	0.470927	0.560805	2.03202	3.21148	1.86413	1.37393	0.410892	0.810159	0.370722	0.344222
Sobic.001G169100	7.34426	9.81039	6.33798	7.02735	8.96756	12.7935	7.21035	4.70572	4.97262	9.02631	7.87722	7.08789	7.6155	5.04181	4.26836
Sobic.001G169200	22.8896	15.7126	25.9921	29.2534	21.2309	28.2556	18.827	19.4646	13.7783	12.6565	18.4107	10.8886	13.0436	19.9448	9.294
Sobic.001G169500	1.34645	1.59519	1.66452	1.47084	0.91975	1.41278	2.40345	1.28338	1.13956	1.17735	1.00755	1.84901	1.37727	3.48478	1.17036
Sobic.001G169600	1.10164	1.03687	1.15236	0.817134	1.60956	1.9622	2.64379	0.534741	0.621577	1.86413	1.28234	1.84901	1.5393	1.77946	1.99649
Sobic.001G169700	6.48743	8.05569	6.78612	5.22966	9.35079	11.0668	5.3677	1.60422	1.55394	2.35469	1.46553	4.72526	3.80775	5.48668	5.92062
Sobic.001G169800	23.9913	23.3695	23.6874	23.0432	20.0046	31.5521	28.7613	26.0954	21.2372	29.4336	29.9518	11.1968	9.23581	8.45245	5.30102
Sobic.001G169900	315.069	225.32	254.608	304.627	167.854	112.944	243.069	347.154	341.039	248.224	307.12	296.356	276.426	292.055	265.12
Sobic.001G170100	96.8219	76.5689	74.1352	96.0949	55.6449	107.607	82.5184	79.4625	96.448	68.3841	83.1688	76.3232	64.5697	65.0246	71.0475
Sobic.001G170301	10.6492	6.14146	3.58512	2.94168	3.14248	3.68893	4.96713	1.60422	4.76542	1.56979	1.19074	1.54085	0.648127	0.963876	1.99649
Sobic.001G170500	2.6929	2.63206	1.85658	3.75881	1.99279	1.41278	4.88701	2.78065	3.21148	1.37357	2.74787	1.23268	1.62032	1.77946	0.963822
Sobic.001G170800	0.612022	0.797593	0.19206	0.653707	0.689812	0.392439	0.80115	1.49728	1.76113	1.17735	1.46553	0.513615	0.162032	0.593155	0.275378
Sobic.001G171500	1.10164	0.957111	1.47246	0.98056	1.53292	1.64824	1.36195	0.748638	1.34675	1.47168	1.64872	2.46535	1.86337	2.37262	1.99649
Sobic.001G171900	3.54973	2.23326	2.36874	3.59539	2.6826	3.13951	2.48356	5.7752	4.86902	7.65274	7.87722	6.98516	7.69651	11.0475	6.40253
Sobic.001G172000	61.8142	61.4146	44.3659	49.6817	67.525	45.4445	49.8315	35.3999	38.745	51.2145	52.5759	49.4098	55.82	67.4713	60.9962
Sobic.001G172400	0.489618	0.957111	1.2804	1.14399	1.8395	1.25581	1.12161	0.106948	0.621577	1.07923	0.274787	0.821784	1.05321	1.11216	0.757289
Sobic.001G172700	1.46885	1.11663	0.9603	1.79769	1.37962	2.74707	1.68241	2.45981	1.34675	2.06035	0.824361	0.719061	1.13422	0.889732	1.37689
Sobic.001G172800	10.0372	10.2889	8.83476	11.6033	10.0406	10.2034	13.4593	11.0157	10.4632	15.4036	12.8234	12.9431	14.5018	11.2699	14.2508
Sobic.001G172900	1.10164	0.319037	0.83226	1.63427	0.689812	1.9622	0.560805	0.427793	0.621577	0.490561	0.732765	1.02723	0.324064	0.593155	0.6196
Sobic.001G173300	322.413	499.532	405.503	371.632	415.037	560.953	430.538	274.536	310.271	465.738	394.777	335.699	303.81	309.849	222.092
Sobic.001G173400	5.6306	5.74267	6.46602	5.71994	7.51129	10.2034	6.64954	7.48638	8.39129	7.84897	7.05286	16.8466	13.4486	11.9372	16.9357
Sobic.001G173500	60.7126	46.0211	69.6538	63.573	52.2724	58.7089	74.9075	54.9714	52.0053	75.5463	58.2548	66.2563	47.7994	62.8744	68.9133
Sobic.001G173600	3.79454	2.95109	2.94492	2.94168	2.8359	3.13951	3.12448	2.45981	1.24315	1.76602	1.92351	3.18441	2.26845	2.44676	4.13067
Sobic.001G173700	1.34645	2.07374	1.72854	1.96112	1.68621	2.35463	2.08299	2.78065	1.65754	2.55091	1.74032	2.56808	3.96978	3.63307	3.37338
Sobic.001G173800	5.01858	5.66291	6.78612	6.53707	6.74483	3.06103	5.04724	8.55586	7.9769	9.90932	4.94616	5.75249	4.21283	4.15208	4.47489
Sobic.001G173900	9.05793	19.4613	23.8154	14.2181	18.395	21.1132	15.3821	15.2936	12.5351	18.9356	14.2889	18.182	17.6615	13.6426	14.8016
Sobic.001G174900	389.736	277.881	470.739	369.181	184.486	164.903	424.129	528.003	340.106	271.378	376.366	177.197	151.824	169.123	167.361
Sobic.001G175000	6.36503	4.06772	5.82582	7.51763	3.37242	3.61044	6.08874	6.84469	4.66183	5.39617	6.04531	1.74629	2.75454	2.44676	1.17036
Sobic.001G175100	33.5388	27.5967	29.8333	38.8956	12.1867	11.3807	31.4051	38.5014	20.9264	22.9582	31.3257	10.7859	7.85854	12.4562	9.01862
Sobic.001G175300	641.154	418.018	568.498	498.125	268.797	412.061	471.717	381.805	395.116	413.444	516.416	233.387	197.679	249.496	177.137
Sobic.001G175500	1.10164	1.35591	1.72854	0.49028	3.29577	2.11917	1.28184	1.60422	0.828769	1.96224	1.28234	4.10892	3.72673	4.67109	3.92413
Sobic.001G175600	3.91694	4.78556	3.26502	3.26853	6.3616	3.92439	2.00287	2.03202	1.65754	3.13959	2.74787	3.59531	3.88876	3.33649	3.78645
Sobic.001G175800	26.0721	28.4741	33.9946	30.0705	22.7638	39.4009	27.5595	24.705	23.6199	23.1545	24.7308	25.0644	24.2238	25.8764	29.1901
Sobic.001G176200	16.4022	12.602	17.2854	21.5723	11.6502	10.9098	18.2662	29.1969	24.2415	17.7583	19.1435	15.4085	13.8537	11.6407	11.9789
Sobic.001G176300	2.08087	4.7058	2.04864	4.08567	4.44546	2.66859	2.48356	5.66826	6.94094	7.84897	6.68648	15.4085	19.1198	17.4981	30.9112
Sobic.001G176400	0.734426	2.95109	1.53648	1.30741	3.679	3.76742	0.80115	3.20845	3.10789	5.39617	3.38904	10.375	11.2612	12.9011	19.483
Sobic.001G176600	44.6776	112.381	53.9048	77.7911	93.9678	96.854	103.909	25.3467	27.0386	35.5166	41.1264	206.165	152.553	151.848	178.238
Sobic.001G176700	5.01858	2.95109	3.07296	4.9028	1.14969	1.49127	1.44207	3.1015	2.90069	1.66791	4.48819	1.74629	1.86337	2.44676	1.58342
Sobic.001G176800	108.695	89.9685	130.537	112.274	100.636	88.1418	121.534	155.396	156.534	97.5234	127.593	110.427	93.0873	93.4219	79.5154
Sobic.001G176900	7.46667	7.41761	8.51466	9.8056	6.97477	3.53195	6.48931	4.06403	4.24744	6.08295	4.2134	2.25991	2.67353	3.33649	3.44222
Sobic.001G177100	50.1858	54.6351	59.7947	30.3974	64.5358	44.1886	68.6585	31.9775	28.0746	49.5466	40.4853	24.6535	26.0871	21.7984	23.5448
Sobic.001G177200	4.03934	1.59519	2.36874	1.47084	0.843104	2.43312	1.52218	0.534741	0.207192	0.294336	0.366383	0.308169	0.486096	0.444866	0.137689
Sobic.001G177300	8.69071	8.21521	7.81044	9.96903	5.97837	4.55229	6.88989	13.0477	8.39129	8.33953	9.15956	7.49878	12.3954	10.2319	9.50054
Sobic.001G177400	2.44809	1.51543	2.04864	1.14399	1.22633	1.25581	1.6023	2.24591	1.03596	0.883009	1.46553	0.308169	0.567111	0.222433	0.344222
Sobic.001G177500	2.20328	2.23326	2.11266	3.43196	3.06583	4.78776	1.84264	1.06948	0.828769	1.17735	1.55713	1.12995	1.94438	1.55703	2.54725
Sobic.001G177800	1926.16	1375.13	1435.84	1676.76	904.037	1148.59	1349.78	1307.55	1350.27	1212.37	1484.67	973.198	901.221	945.785	739.183
Sobic.001G177900	3.54973	5.82243	3.201	2.61483	9.81066	1.49127	3.60517	2.35286	1.45035	3.72826	2.0151	1.95174	2.26845	2.0019	1.37689
Sobic.001G178000	0.612022	0.558315	0.83226	0.326853	0.91975	0.549415	0.96138	0.106948	0.621577	0.392448	0.549574	0.616338	0.0810159	0.963876	1.03267
Sobic.001G178100	6.48743	5.74267	5.1216	2.77825	6.13167	6.35751	4.64667	4.06403	3.83306	5.6905	4.305	3.59531	5.67111	6.00569	4.06182
Sobic.001G178250	0.979235	0.398796	1.15236	0.817134	0.613167	1.02034	0.400575	0.855586	1.76113	0.588673	1.28234	0.821784	1.29625	0.593155	1.10151
Sobic.001G178300	2.6929	3.98796	4.1613	2.94168	4.44546	4.15986	3.36483	3.1015	1.55394	3.33581	2.28989	3.08169	5.67111	2.52091	2.13418
Sobic.001G178400	28.765	29.2717	25.3519	28.5997	28.8955	40.8137	27.7198	24.3842	27.5566	33.3581	30.3182	21.1609	23.6566	24.9866	20.5156
Sobic.001G178500	12.4852	13.4793	9.34692	9.64218	13.7962	9.10459	11.2962	10.5879	9.42725	11.381	11.3579	9.86141	10.6131	9.78705	9.36285
Sobic.001G178600	1.22404	3.98796	4.28934	1.14399	12.4933	1.9622	5.20747	2.99455	3.21148	5.59239	2.83946	5.95793	6.48127	6.07984	10.9463
Sobic.001G178700	0.244809	0.478556	0.12804	0.817134	0.613167	0.70639	0.400575	1.39033	0.414385	0.588673	0.549574	0.719061	0.810159	0.963876	1.99649
Sobic.001G178800	5.75301	3.66893	6.65808	4.41252	5.05862	6.35751	5.04724	11.3365	8.28769	9.61499	14.1057	8.52601	9.55988	12.3821	8.26134
Sobic.001G179000	458.16	382.845	475.733	554.18	270.176	476.029	441.514	544.259	523.057	345.649	473.824	403.393	384.502	388.071	397.921
Sobic.001G179200	9.42514	8.69376	8.9628	9.47875	7.28135	7.29937	8.25184	9.0906	8.28769	8.1433	7.96882	8.83418	8.58769	9.1939	10.3955
Sobic.001G179400	15.5454	12.602	10.0511	13.8913	7.05141	6.82844	17.0645	1.81812	2.17552	2.25658	3.02266	1.3354	0.729143	1.3346	0.826134
Sobic.001G179800	11.6284	13.7186	7.6824	17.6501	4.44546	9.34005	6.80977	20.1063	21.4444	14.7168	20.0594	29.8924	26.0061	40.4087	26.987
Sobic.001G179900	30.1115	26.0015	26.0561	28.9265	18.6249	35.555	18.0259	24.3842	19.7869	14.913	18.1359	26.8107	29.1657	26.4695	27.882
Sobic.001G180000	20.5639	22.6516	28.937	30.7242	18.0118	13.8139	31.7255	18.1812	20.512	20.0149	22.8073	12.3268	11.7473	9.63876	11.4282
Sobic.001G180200	8.07869	5.98195	6.65808	8.17134	4.98198	6.90693	5.76828	6.09605	6.63015	4.90561	4.94616	9.65596	7.29143	8.23002	9.50054
Sobic.001G180300	1.71366	1.43567	1.2804	1.63427	1.68621	0.784878	0.96138	1.60422	2.17552	0.981121	1.55713	0.616338	1.13422	0.296577	0.757289
Sobic.001G180900	112.612	210.724	260.177	106.881	279.527	240.173	217.192	114.221	120.379	181.311	122.83	278.071	317.825	244.454	278.751
Sobic.001G181300	5.26339	5.90219	5.56974	3.43196	7.66458	8.08425	6.00862	5.13351	5.17981	6.18106	4.85457	6.36883	5.99518	6.59885	7.64174
Sobic.001G181500	8.56831	8.614	9.47496	13.8913	53.7287	0.470927	4.96713	25.1328	15.7466	10.498	8.97637	8.73146	6.64331	4.67109	9.294
Sobic.001G181600	22.5224	30.3883	26.1842	24.0237	21.3075	29.7469	37.7341	18.502	16.3682	18.8375	16.2124	30.406	17.1754	27.9524	18.1061
Sobic.001G181700	59.6109	50.6471	83.29	83.5111	52.579	77.3105	66.4954	103.847	90.8538	63.7729	80.3294	69.0299	64.3266	49.825	60.652
Sobic.001G182500	0.979235	1.91422	1.98462	2.94168	2.06944	2.19766	2.24322	3.42234	1.65754	2.55091	2.28989	6.77972	5.99518	6.96957	7.09098
Sobic.001G182800	0.612022	0.239278	0.44814	0.326853	0.996396	0.70639	0.96138	1.49728	1.03596	0.392448	1.19074	0.513615	0.324064	1.40874	0.550756
Sobic.001G183000	3.06011	3.9082	2.81688	2.77825	4.98198	2.66859	4.88701	1.49728	1.65754	3.2377	2.0151	1.84901	1.70133	1.92775	2.34071
Sobic.001G183500	1.22404	1.11663	1.79256	1.30741	0.689812	0.627903	2.1631	1.81812	0.932366	0.686785	2.0151	1.23268	0.648127	0.815588	0.481911
Sobic.001G183600	4.28415	6.4605	3.13698	3.92224	14.0262	2.90405	3.68529	3.74319	3.83306	6.27917	3.57223	3.80075	7.6155	5.63497	5.02565
Sobic.001G184300	1.83607	1.51543	1.79256	1.79769	2.45267	2.27615	2.32333	4.27793	1.65754	2.55091	2.83946	1.95174	2.26845	2.07604	3.30453
Sobic.001G185000	0.122404	0.478556	0.19206	0.653707	0.689812	1.02034	0.32046	1.06948	0.621577	0.784897	1.09915	1.74629	0.648127	1.48289	0.206533
Sobic.001G185400	6.12022	2.5523	5.18562	4.08567	5.74844	12.0086	4.48644	27.5926	19.6833	18.1507	23.0821	24.4481	24.0617	18.0912	32.2192
Sobic.001G185500	118.977	135.351	140.012	170.291	100.253	146.066	134.433	126.948	125.662	80.6482	110.098	169.39	183.663	206.121	184.434
Sobic.001G185600	7.71148	8.21521	6.91416	6.04679	8.50769	10.3604	6.88989	13.2616	15.5394	13.3432	8.06042	9.24507	14.3398	8.97146	10.7397
Sobic.001G185800	34.0284	40.438	46.1584	46.74	25.2165	21.1132	30.8443	31.6567	32.6328	29.4336	31.3257	33.7959	34.9179	40.8535	26.2986
Sobic.001G186200	0.734426	0.717833	1.15236	1.14399	0.91975	1.41278	1.12161	0.213896	0.414385	0.883009	0.732765	1.02723	0.891175	0.222433	0.6196
Sobic.001G186600	0.244809	0.239278	0.19206	0.163427	0.229937	0.235463	0.16023	20.8549	21.8588	21.2903	21.7998	11.4023	11.0182	12.4562	13.6312
Sobic.001G186800	223.878	160.396	192.892	202.486	136.966	219.217	193.157	252.398	258.265	164.534	196.656	166.822	165.678	148.734	150.563
Sobic.001G187200	92.6601	118.044	141.804	90.8653	137.579	206.894	145.649	72.6178	85.2596	60.4371	57.3389	40.9865	41.4801	35.1444	40.2052
Sobic.001G187300	10.4044	14.4364	14.2124	23.0432	15.7124	17.5813	11.4564	26.951	29.8357	14.03	33.4324	19.8255	31.5962	28.1007	27.8132
Sobic.001G187700	2.93771	2.31302	1.9206	2.77825	1.22633	1.17732	1.6023	0.962534	0.932366	0.490561	1.37393	0.513615	0.729143	0.444866	0.757289
Sobic.001G187800	0.979235	1.43567	0.76824	0.653707	1.14969	1.41278	1.92276	1.28338	0.621577	0.883009	1.09915	1.43812	0.648127	1.3346	1.65227
Sobic.001G188000	5.38579	4.14748	2.43276	4.9028	4.44546	3.61044	3.12448	3.95708	3.00429	3.33581	2.83946	3.18441	2.59251	2.89163	2.54725
Sobic.001G188400	5.38579	5.90219	5.24964	3.92224	8.27775	4.55229	5.12736	3.20845	2.38271	6.86785	3.11425	6.677	11.0992	10.1578	8.6744
Sobic.001G188700	31.5803	21.9338	17.4134	23.8603	37.4032	14.5202	19.0674	20.641	21.4444	22.1733	23.3569	15.8193	16.9323	22.6882	20.791
Sobic.001G188900	8.93552	7.09858	9.02682	12.0936	6.28496	11.6947	8.09161	11.2296	9.22006	7.75086	9.52595	9.86141	11.6663	11.0475	13.9754
Sobic.001G189000	142.601	114.534	114.596	150.516	76.1093	91.6738	112.802	208.335	176.217	186.707	211.036	96.4569	87.7402	104.395	48.3977
Sobic.001G189300	17.871	21.9338	24.0715	19.2844	23.2237	29.9039	33.0074	21.7105	24.5523	29.9242	23.4485	32.255	30.786	33.0684	26.987
Sobic.001G189500	2.44809	6.77954	3.39306	3.10511	5.82508	2.90405	5.44782	3.20845	3.41867	6.4754	5.95372	4.41709	6.96737	5.93155	4.75027
Sobic.001G189600	46.6361	64.3657	89.8841	52.6234	91.4385	28.0202	86.2838	56.3617	57.0815	59.1616	54.9574	68.1054	67.3242	58.1292	74.352
Sobic.001G189700	1.10164	2.31302	2.8809	0.98056	2.75925	1.25581	2.24322	2.45981	1.13956	2.64903	2.1983	6.57427	8.26362	6.15398	7.36636
Sobic.001G189900	8.07869	9.89015	7.29828	3.10511	14.3328	3.8459	8.97288	6.09605	6.83735	15.1093	5.31255	12.5322	19.4438	10.6768	17.4176
Sobic.001G190000	4.89618	4.14748	4.22532	5.71994	4.21552	6.74995	5.84839	6.203	5.69779	5.98484	3.57223	4.10892	3.5647	4.81938	3.57991
Sobic.001G190100	0.856831	2.31302	1.85658	1.63427	2.37602	22.2121	3.04437	0.534741	1.34675	1.86413	1.55713	0.821784	1.86337	0.667299	1.10151
Sobic.001G190200	2.93771	10.7675	6.20994	9.8056	10.8837	8.55517	9.53368	3.63624	3.62587	4.21882	4.2134	12.3268	10.37	12.6045	16.8669
Sobic.001G190300	20.8087	40.9963	13.9564	25.8214	25.3698	20.7993	10.0945	8.44891	14.0891	12.4602	21.1586	6.88244	5.5901	8.15588	4.06182
Sobic.001G190400	3.30492	3.11061	4.09728	3.59539	4.90533	3.53195	3.68529	4.06403	3.83306	3.13959	3.57223	2.77352	3.96978	2.22433	4.88796
Sobic.001G190500	3.18251	4.54628	3.00894	2.28797	2.06944	2.43312	1.28184	3.74319	4.66183	2.74714	4.76297	3.90347	3.24064	3.41064	1.44573
Sobic.001G190900	4.03934	3.34989	3.71316	3.59539	3.75564	2.11917	3.04437	0.748638	1.03596	2.4528	0.824361	0.924507	1.05321	0.51901	0.894978
Sobic.001G191000	3.06011	3.9082	2.17668	4.08567	2.14608	7.84878	2.24322	3.85014	3.00429	1.96224	2.93106	3.18441	3.96978	4.30037	3.78645
Sobic.001G191100	2.6929	4.307	4.28934	3.59539	4.90533	3.76742	4.48644	4.38488	2.5899	4.41504	4.39659	4.31437	6.07619	3.92965	6.33369
Sobic.001G191200	6729.92	4070.59	7223.63	7993.36	3965.73	1915.57	6897.74	7825.51	4767.29	4516.98	5195.4	3878	2671.26	3492.2	4287.98
Sobic.001G191500	11.0164	12.5222	15.8129	18.1404	9.1975	12.4011	13.94	16.6839	17.6113	11.7735	17.9527	18.6956	21.9553	22.5399	20.1714
Sobic.001G191700	12.6077	13.8781	13.5722	9.64218	25.2165	12.1656	16.1031	6.95163	9.84164	14.03	9.06797	15.1003	16.8513	13.2718	14.8704
Sobic.001G191900	0.979235	1.51543	2.2407	1.14399	1.53292	1.88371	1.6023	1.49728	1.86473	0.981121	1.64872	0.821784	0.729143	1.11216	1.17036
Sobic.001G192000	6.24262	4.14748	4.03326	5.39308	2.8359	7.37786	4.56655	5.7752	6.21577	7.35841	5.40414	7.49878	5.91416	5.93155	6.60907
Sobic.001G192200	38.435	30.3883	53.2006	41.0201	37.4798	14.5202	31.8056	24.2772	16.0574	21.7809	26.0132	34.5149	36.7812	34.6254	51.2891
Sobic.001G192250	0.122404	0.0797593	0.06402	0.326853	0.306583	0.0784878	0.080115	8.44891	5.17981	6.67162	9.06797	7.90967	8.50667	10.4544	13.4935
Sobic.001G192400	0.489618	1.11663	1.40844	0.653707	5.36521	1.56976	0.80115	12.7268	11.292	8.43764	10.0755	16.7439	15.5551	12.308	12.1855
Sobic.001G192600	35.4973	24.5659	22.0229	23.6969	23.9901	30.6887	25.4766	24.9189	32.6328	27.4714	26.0132	22.4963	21.5502	22.0209	21.2041
Sobic.001G192700	15.3005	13.7984	15.7489	17.9769	10.9604	13.6569	17.8656	16.8978	18.6473	14.8149	17.4948	7.80695	6.07619	7.63687	6.33369
Sobic.001G192800	4.28415	11.4056	13.5082	3.43196	34.414	11.1453	12.3377	2.8876	4.14385	9.41876	4.305	13.0458	14.9879	13.7908	11.7036
Sobic.001G192900	11.2612	14.8352	24.9038	14.7084	17.1687	27.3138	22.7526	25.2398	23.4127	17.2677	17.678	19.1065	18.3906	12.2338	20.8599
Sobic.001G193000	8.07869	13.7984	10.4353	8.00791	33.1876	12.715	11.5366	8.02112	8.39129	11.381	8.79318	14.9976	21.2262	16.7566	22.8564
Sobic.001G193100	20.6863	20.9767	18.2457	19.6112	22.9937	27.3138	20.4293	16.1492	20.3048	20.996	18.5939	24.4481	26.5732	27.8041	28.3639
Sobic.001G193200	94.2514	84.3056	87.8355	109.659	74.4231	132.409	94.2152	112.296	130.324	77.9991	103.686	128.198	130.436	129.827	131.08
Sobic.001G193300	26.1945	22.4921	32.3941	36.771	19.3914	26.2149	30.1232	28.7691	32.5292	29.8261	30.9593	25.1671	30.624	24.0969	28.0885
Sobic.001G193400	92.5377	132.081	89.8201	95.6046	88.6026	57.6101	76.2694	124.916	141.823	135.885	117.334	207.398	232.435	254.241	231.799
Sobic.001G193500	100.494	65.3228	91.8047	63.7364	85.0769	67.3426	93.3339	73.9012	70.3418	78.784	71.7194	43.6573	40.67	41.6691	47.2961
Sobic.001G193900	11.1388	11.4853	14.0844	12.5839	13.7196	12.1656	12.8985	17.5395	15.125	12.264	14.8385	20.9555	23.9807	19.4258	19.4141
Sobic.001G194000	18.3607	17.4673	27.3365	26.9654	16.5555	20.6423	15.4622	5.88215	6.21577	10.6942	11.2663	7.70423	9.72191	9.11975	5.71409
Sobic.001G194200	30.2339	23.1302	32.8423	34.3196	17.3986	23.0754	27.3192	38.9292	34.6011	28.4525	35.9055	27.6325	27.5454	30.6958	30.5669
Sobic.001G194600	7.46667	10.2092	6.97818	8.98847	7.28135	4.15986	6.16885	17.4326	15.2286	11.381	13.9225	9.24507	7.69651	9.71291	7.91711
Sobic.001G194900	46.1465	32.3823	69.2696	84.8185	15.4058	53.6072	36.7728	63.5272	45.9967	34.3392	45.523	26.0916	17.5805	26.1729	25.9544
Sobic.001G195000	235.751	170.446	180.28	232.556	100.329	73.4646	189.151	216.356	212.061	149.032	171.467	130.253	102.809	141.171	108.43
Sobic.001G195100	53.9803	78.3236	61.9073	51.8063	91.1319	60.5926	85.6429	52.6185	59.775	79.0784	66.6816	165.076	164.057	144.433	171.147
Sobic.001G195200	41.7399	54.9541	49.0393	47.5572	55.4149	79.7436	59.8459	69.7302	65.9908	66.9125	57.5221	110.735	93.3303	100.317	88.8782
Sobic.001G195300	3.67213	7.65689	3.96924	4.9028	8.35439	8.86913	5.44782	13.1546	11.81	10.1055	7.51084	9.65596	10.6131	7.04371	12.1166
Sobic.001G195500	4.65137	3.50941	2.75286	3.10511	4.90533	3.218	2.48356	1.71117	1.03596	1.66791	1.55713	1.12995	2.51149	2.74334	2.06533
Sobic.001G195600	7.46667	12.7615	9.34692	15.689	13.413	4.63078	13.7798	25.7745	14.6071	17.0715	18.1359	13.0458	10.046	10.3061	11.3593
Sobic.001G195700	97.3115	83.3484	105.057	92.8264	72.8135	62.2409	109.597	117.322	100.903	75.5463	89.031	74.5769	60.5189	55.46	70.5656
Sobic.001G195800	712.149	445.137	414.466	493.712	243.197	222.042	257.89	1059	1726.22	816.195	997.477	821.27	822.231	1021.63	545.455
Sobic.001G196000	19.0951	16.9887	16.3891	17.4867	12.7232	13.2644	12.0172	31.6567	36.7766	25.2148	23.6317	20.75	21.3072	21.3536	12.9428
Sobic.001G196100	16.4022	16.1114	13.1241	14.3816	18.2417	9.88947	14.9014	12.8338	12.3279	15.5998	14.8385	15.203	17.0944	16.5342	15.1458
Sobic.001G196200	3.54973	2.79157	2.75286	1.47084	3.14248	4.63078	3.44494	1.60422	2.38271	3.13959	2.28989	5.03343	4.53689	4.81938	6.12716
Sobic.001G196300	34.1508	30.468	20.4864	23.37	65.0723	43.4823	35.4108	9.73229	11.6028	15.5017	10.2587	27.6325	36.0521	31.8821	41.1001
Sobic.001G196500	24.1137	21.7743	29.1931	31.0511	22.074	23.8603	21.3907	24.705	27.6602	19.7205	23.1737	28.6597	25.7631	28.6197	27.0559
Sobic.001G196600	6.97705	6.69978	4.41738	7.3542	4.82869	5.65112	3.44494	8.12806	6.94094	5.59239	8.60999	10.375	7.77753	12.2338	7.4352
Sobic.001G196700	17.0142	20.7374	25.608	25.9848	13.4897	44.3456	23.9544	25.6676	25.1739	20.3092	26.8375	25.7835	22.2794	26.1729	25.1282
Sobic.001G196800	12.6077	10.0497	11.0114	14.3816	6.20831	6.82844	8.17173	18.8229	21.7552	14.03	17.5864	12.9431	9.96496	15.0513	8.74325
Sobic.001G196900	55.082	63.0896	83.29	59.3239	80.4015	75.8192	70.4211	62.5647	70.3418	63.3804	61.2775	69.7489	86.444	70.882	78.7581
Sobic.001G197000	38.3126	43.389	48.5912	40.6933	45.2977	61.9269	51.4338	34.3304	38.4342	44.8372	37.371	19.7228	19.1198	18.0912	13.6312
Sobic.001G197400	135.624	200.435	158.962	150.189	147.237	117.81	126.421	106.413	136.54	167.085	157.453	176.889	124.035	167.64	153.179
Sobic.001G197500	0.122404	0.319037	0.38412	1.14399	0.0766458	0.627903	0.400575	0.106948	0.828769	0.588673	0.641169	1.02723	0.648127	1.63118	0.550756
Sobic.001G197800	3.18251	1.27615	1.40844	0.98056	1.8395	1.72673	1.6023	2.45981	1.76113	2.25658	2.1983	2.25991	3.32165	3.63307	2.68493
Sobic.001G198000	65.4864	124.345	58.5783	74.3592	117.191	38.5375	115.526	28.0204	28.3854	30.7091	33.1576	107.14	125.818	138.798	111.184
Sobic.001G198100	1.46885	1.83446	2.2407	1.79769	1.53292	3.13951	1.6023	1.71117	1.55394	3.13959	1.28234	3.38986	3.80775	4.5228	4.75027
Sobic.001G198800	5.5082	8.614	4.28934	8.49819	7.28135	7.37786	12.2576	20.641	24.1379	10.7923	17.9527	17.6684	16.9323	20.1673	16.3161
Sobic.001G198900	292.424	115.013	185.146	217.521	56.6413	61.3775	122.336	183.309	144.102	131.765	196.931	121.419	85.3908	134.646	101.408
Sobic.001G199000	23.012	18.5042	18.1177	25.4946	16.2489	11.6947	17.5452	26.4162	28.7997	24.528	23.0821	14.3812	13.4486	18.9068	13.9754
Sobic.001G199100	26.1945	20.8172	19.7182	29.09	15.5591	42.4619	18.7469	30.0524	27.2458	25.9016	27.6619	29.5842	32.8925	31.3631	31.3931
Sobic.001G199300	1.83607	1.83446	1.2804	0.98056	1.76285	2.11917	1.36195	2.03202	2.5899	2.15847	2.93106	2.05446	0.972191	0.667299	0.894978
Sobic.001G199400	3.79454	3.34989	2.81688	6.04679	1.37962	1.33429	3.04437	15.7214	27.8674	9.22254	15.6629	3.90347	3.96978	6.00569	1.92764
Sobic.001G199500	1.95847	2.71182	1.79256	3.10511	2.60596	4.63078	2.24322	3.20845	2.90069	3.04148	2.38149	1.54085	1.45829	2.44676	2.40956
Sobic.001G199800	11.2612	15.7923	16.4531	15.5255	11.8035	28.0202	15.0616	15.0797	15.7466	15.5998	15.2049	25.3726	23.9807	29.1387	24.5086
Sobic.001G199900	4.03934	3.82845	2.94492	3.75881	4.98198	2.11917	2.88414	5.24046	2.7971	3.53204	5.67893	3.49258	5.42807	4.74524	4.06182
Sobic.001G200200	0.612022	0.957111	0.89628	0.98056	1.22633	1.09883	0.881265	0.534741	0.414385	0.392448	0.274787	0.616338	1.45829	1.03802	1.99649
Sobic.001G200500	47.7377	59.1016	45.2621	47.2303	24.2967	36.5753	32.1261	45.2391	38.6414	38.6562	37.1878	63.2774	53.7946	65.0987	79.8596
Sobic.001G200600	4.16175	2.23326	1.9206	4.73937	1.45627	1.09883	2.08299	1.71117	1.96833	1.66791	3.20585	1.84901	1.5393	1.40874	1.17036
Sobic.001G200700	220.573	48.0948	474.644	109.823	6.89812	5.02322	3.60517	4.70572	10.1524	54.5503	39.9357	20.2364	34.6748	4.44866	36.4187
Sobic.001G201000	103.921	94.435	94.6216	101.488	64.3825	40.5782	122.896	128.124	141.098	130.685	124.112	82.2811	62.3823	59.3155	43.6474
Sobic.001G201100	1.46885	1.51543	1.6005	1.63427	1.91615	3.61044	2.32333	1.17643	1.65754	1.17735	1.74032	1.23268	2.18743	1.85361	2.40956
Sobic.001G201200	2.6929	0.159519	0.25608	0.163427	0.153292	4.86625	2.56368	0.641689	0.621577	0.588673	0.0915956	0.821784	0.162032	0.148289	0.137689
Sobic.001G201400	9.91476	10.2889	8.3226	8.17134	7.89452	12.715	8.49219	9.3045	10.256	9.32065	9.15956	10.375	9.96496	12.6045	12.3232
Sobic.001G201500	18.3607	15.3138	12.74	16.1792	10.8837	29.1975	15.3821	17.3256	18.5437	11.1848	14.4721	13.4567	16.8513	17.6464	17.4176
Sobic.001G201601	0.856831	2.63206	1.47246	0.817134	3.83229	1.80522	2.80402	1.81812	0.725173	1.17735	0.915956	0.513615	1.21524	0.51901	1.2392
Sobic.001G201700	10.1596	12.5222	12.2918	13.401	13.9495	27.5492	10.9758	15.6144	20.0977	14.1281	14.4721	13.5594	12.3144	12.1597	11.9789
Sobic.001G201800	75.4011	70.906	77.9124	56.7091	59.0173	47.4067	51.7543	54.6505	71.3778	70.4445	66.4984	105.497	146.963	127.677	107.329
Sobic.001G202266	73.4426	46.7389	90.0762	78.2814	43.0749	76.4471	80.1951	129.193	100.799	65.637	79.505	63.0719	44.1537	48.9353	50.8072
Sobic.001G202400	206.619	200.435	161.843	238.93	166.628	217.647	173.289	238.601	232.263	205.937	262.238	368.57	334.758	439.083	398.196
Sobic.001G202500	7.95629	6.8593	6.402	6.37364	5.59514	8.16273	5.3677	5.02657	6.21577	5.00372	5.86212	6.2661	5.5901	6.59885	7.29751
Sobic.001G202600	12.6077	11.4056	12.1638	12.5839	10.5005	23.7033	10.3348	17.7534	16.2646	13.7357	16.4872	13.7649	13.6917	15.941	11.084
Sobic.001G202700	2.08087	6.77954	4.1613	5.06623	5.44185	2.19766	4.40632	4.81267	5.80139	4.70938	4.94616	12.7377	9.88394	12.6787	13.9754
Sobic.001G202800	37.3333	40.5975	37.2596	50.9891	19.5447	12.3226	19.1475	81.9223	62.5721	38.6562	53.8582	71.0843	64.0026	73.5512	61.7535
Sobic.001G203200	170.02	147.555	183.737	253.802	82.9308	98.6592	122.175	561.478	727.556	327.106	434.53	749.159	718.692	792.084	600.53
Sobic.001G203400	7.34426	9.33184	9.21888	7.84448	12.7232	18.9941	7.85127	8.12806	9.94523	11.0867	9.98392	11.6077	15.6361	14.6064	17.3488
Sobic.001G203500	14.1989	7.81641	8.83476	10.1325	5.21192	6.12205	10.2547	11.3365	9.84164	12.3621	15.2965	8.11512	8.10159	6.45056	6.40253
Sobic.001G203600	36.5989	22.0933	29.8333	33.8293	10.8837	16.6394	25.2362	28.983	20.2013	18.4451	29.4022	12.0186	11.3422	14.903	15.2835
Sobic.001G203900	63.6503	51.4447	55.7614	63.573	49.9731	38.5375	46.2263	45.5599	45.7895	49.0561	48.4541	61.2229	60.843	70.6595	74.0078
Sobic.001G204000	67.2	50.7269	65.8766	68.9661	45.451	49.4473	65.3738	85.2377	85.1561	61.1238	75.658	64.3046	79.5576	75.4048	67.3299
Sobic.001G204100	53.7355	27.2777	33.9946	40.6933	17.9351	42.6189	30.3636	45.0252	41.0241	33.7506	37.371	28.1461	27.8695	33.6615	24.4398
Sobic.001G204200	2.20328	1.7547	1.47246	1.47084	3.21912	1.64824	2.08299	0.320845	0.725173	1.56979	0.915956	1.43812	2.0254	1.63118	1.51458
Sobic.001G204300	11.8732	9.0128	7.61838	10.7862	7.05141	13.1075	8.41207	6.63079	5.59419	4.80749	7.14446	8.52601	9.64089	8.82318	11.5659
Sobic.001G204601	6.36503	3.82845	3.5211	5.06623	2.52931	2.11917	2.64379	4.49183	4.14385	2.4528	3.66383	4.21164	4.86096	4.30037	5.09449
Sobic.001G204700	1.95847	1.11663	0.70422	2.4514	1.37962	0.549415	0.80115	2.45981	0.517981	1.47168	0.366383	0.821784	1.37727	1.11216	0.963822
Sobic.001G204900	144.07	111.583	129.064	116.523	141.565	167.572	120.653	180.849	232.781	145.01	151.499	254.239	248.557	239.634	222.781
Sobic.001G205000	189.36	163.586	201.599	220.299	94.8109	30.4533	159.829	233.254	201.805	184.255	228.165	106.113	74.6967	76.0721	35.3172
Sobic.001G205100	5.6306	4.62604	5.63376	7.02735	4.90533	11.3807	5.60805	8.12806	5.90498	7.16218	7.23606	7.29333	6.96737	7.04371	8.60556
Sobic.001G205200	40.8831	41.7141	39.1162	46.4132	40.8522	90.4965	37.5739	50.8004	47.2399	38.2637	41.8592	40.781	46.5031	36.8497	47.7781
Sobic.001G205350	399.65	405.895	355.695	496.49	223.806	307.437	339.607	338.277	358.961	225.265	281.748	338.986	255.038	315.41	219.683
Sobic.001G205500	2.57049	3.11061	2.49678	3.43196	2.6826	2.66859	2.32333	4.38488	5.17981	2.15847	4.57978	3.08169	3.24064	3.70722	3.37338
Sobic.001G205700	5.87541	8.53424	4.99356	5.06623	11.9567	7.37786	7.77115	6.84469	6.11217	6.18106	3.48063	4.31437	9.1548	6.82128	12.5985
Sobic.001G205800	85.6831	56.7886	74.7754	89.7213	31.0416	68.2059	50.152	45.346	38.3306	27.3733	42.8668	38.0075	32.8925	40.2604	33.6649
Sobic.001G205900	27.541	18.9827	23.9435	23.8603	13.7962	26.4504	17.1446	20.4271	15.8502	16.8753	21.525	12.8404	13.9347	14.6064	13.6312
Sobic.001G205950	5.75301	4.46652	8.83476	10.9496	2.60596	4.78776	4.88701	7.91417	9.11646	4.80749	7.23606	4.31437	3.0786	4.15208	4.40605
Sobic.001G206000	2.6929	6.14146	5.18562	2.77825	8.73762	4.94473	5.20747	3.31539	2.48631	7.84897	4.48819	4.41709	4.61791	4.37452	3.57991
Sobic.001G206100	23.8689	18.6637	19.334	23.2066	15.0226	26.6859	17.3048	22.8869	25.4847	15.5998	17.22	16.0248	21.1452	17.5722	21.2041
Sobic.001G206300	23.7465	23.6885	25.8641	18.1404	26.0596	25.3516	18.4264	24.812	25.5883	25.3129	20.4258	27.427	30.1379	16.6825	15.9031
Sobic.001G206400	10.0372	8.53424	9.02682	10.1325	9.88731	23.6248	10.4951	9.0906	8.80567	8.53575	7.60244	11.4023	12.0714	11.7148	9.22516
Sobic.001G206500	5.6306	7.33785	7.3623	5.39308	7.97116	5.96508	5.92851	6.52384	8.49489	9.22254	7.05286	4.0062	4.53689	3.78136	3.30453
Sobic.001G206600	1.95847	1.7547	1.79256	2.28797	2.29937	1.64824	2.1631	0.641689	0.932366	0.784897	1.74032	1.64357	3.48368	4.00379	1.99649
Sobic.001G206700	23.3792	38.444	28.1048	17.6501	40.5456	45.9939	34.4494	10.1601	17.3006	19.5243	16.0292	21.3664	24.8719	19.1292	21.0664
Sobic.001G206900	169.04	171.243	236.618	192.844	148.156	121.735	186.347	202.988	216.412	169.538	179.344	164.768	132.461	125.007	127.225
Sobic.001G207000	84.2142	57.666	58.7063	77.3008	45.0677	71.8164	51.9145	80.1042	79.5619	57.5918	73.3681	77.7613	76.479	79.8534	79.8596
Sobic.001G207200	3.91694	4.46652	3.64914	2.94168	2.8359	6.67147	4.64667	3.1015	2.38271	4.0226	3.93861	4.21164	3.64572	6.96957	5.02565
Sobic.001G207400	1.34645	1.59519	1.6005	1.63427	3.37242	2.43312	2.1631	1.17643	1.34675	1.56979	2.1067	2.46535	4.21283	3.92965	5.09449
Sobic.001G207500	4.77377	5.66291	4.4814	6.04679	5.97837	8.71215	5.04724	4.49183	4.24744	5.78861	5.03776	5.75249	5.67111	4.15208	5.98947
Sobic.001G207700	8.69071	8.37472	7.81044	10.9496	4.5221	11.3022	7.85127	6.73774	8.49489	5.00372	6.41169	7.19061	8.99277	8.30417	9.22516
Sobic.001G207800	1.71366	1.51543	1.79256	1.63427	1.99279	4.94473	1.76253	1.17643	1.55394	1.47168	0.824361	1.95174	2.0254	1.26045	1.37689
Sobic.001G208000	22.5224	17.228	19.3981	25.3311	10.2705	16.7179	17.0645	33.3678	33.358	19.4262	28.0283	28.557	23.7377	22.8365	22.3056
Sobic.001G208100	43.4536	57.9052	61.6513	51.8063	55.4149	60.4356	73.3052	42.7793	48.2758	70.5426	65.6741	52.0806	49.8248	82.3002	46.1258
Sobic.001G208200	3.54973	1.43567	2.94492	1.47084	3.14248	7.29937	5.04724	0.534741	1.34675	1.76602	0.274787	1.23268	1.94438	0.296577	1.8588
Sobic.001G208300	3.54973	5.82243	4.99356	3.43196	5.44185	12.0871	7.69104	3.42234	4.35104	6.27917	5.22095	8.21784	6.31924	5.48668	6.05831
Sobic.001G208500	7.34426	8.29496	28.1688	36.1173	2.60596	2.11917	5.20747	0.106948	0.310789	0.392448	0.183191	0.308169	0.324064	0.296577	0.206533
Sobic.001G208600	11.6284	10.927	8.3226	7.02735	17.9351	11.3022	11.9371	4.49183	5.80139	8.53575	6.41169	8.52601	5.99518	5.26425	6.54022
Sobic.001G208700	10.5268	8.614	8.13054	10.1325	12.11	16.8749	11.0559	8.44891	10.256	7.94708	9.43435	9.65596	9.96496	8.74903	10.1201
Sobic.001G208900	4.40656	6.69978	5.4417	4.41252	8.81427	8.08425	5.60805	4.81267	7.04454	6.27917	4.67138	10.7859	10.127	9.34219	13.9066
Sobic.001G209200	155.576	73.8571	108.322	77.4643	194.374	671.228	86.1236	14.9728	23.2055	55.9239	21.8914	8.73146	14.3398	7.04371	9.63822
Sobic.001G209300	21.788	18.5839	27.9127	15.3621	37.0966	43.6392	39.2563	84.3821	86.6064	74.9577	87.657	41.911	31.6772	38.9258	31.875
Sobic.001G209800	50.0634	58.7028	58.1302	38.8956	87.2229	148.734	63.9317	48.1267	68.7879	46.407	36.6383	47.9716	43.5866	42.7813	43.372
Sobic.001G210000	2.08087	1.43567	1.47246	0.326853	2.06944	1.02034	1.76253	0.855586	0.828769	2.15847	1.00755	1.43812	1.94438	1.77946	1.2392
Sobic.001G210700	5.5082	5.18435	3.90522	6.37364	6.20831	6.98542	4.8069	5.02657	4.14385	4.41504	4.85457	4.10892	4.61791	4.00379	3.30453
Sobic.001G210900	13.2197	4.86532	8.13054	6.53707	8.04781	10.4389	8.0115	8.66281	7.45892	2.84525	3.66383	3.18441	5.42807	4.15208	3.99298
Sobic.001G211500	7.95629	7.89617	6.97818	6.04679	12.11	5.96508	7.37058	7.59332	3.72946	6.96596	4.48819	5.03343	6.07619	6.15398	7.36636
Sobic.001G211900	3.91694	4.06772	4.1613	3.75881	2.75925	8.55517	3.28471	5.56131	3.93665	4.21882	5.03776	3.80075	4.53689	4.44866	3.78645
Sobic.001G212100	3.79454	2.95109	3.8412	2.77825	4.59875	3.53195	2.56368	2.13896	3.72946	3.53204	2.38149	1.84901	1.05321	2.29847	1.78996
Sobic.001G212300	39.9038	45.4628	46.2224	45.5961	43.8414	39.6364	46.7871	36.1485	33.4616	34.9279	26.3795	34.3095	30.462	26.3954	30.3604
Sobic.001G212451	29.3771	28.3145	35.339	34.8099	23.3003	22.2121	19.7083	18.502	15.643	12.6565	13.4646	20.6473	30.1379	21.2794	22.5121
Sobic.001G212600	1.83607	1.43567	1.15236	1.47084	3.44906	1.56976	2.56368	0.320845	0.207192	0.490561	0.824361	0.924507	1.05321	0.444866	0.757289
Sobic.001G212701	1.46885	1.27615	0.3201	1.47084	0.459875	0.627903	0.721035	2.8876	2.7971	2.64903	3.29744	3.18441	0.810159	2.07604	2.4784
Sobic.001G213500	4.89618	4.94508	6.33798	5.06623	4.67539	2.66859	5.52793	23.1008	14.3999	12.6565	13.4646	19.8255	14.9069	15.1254	10.9463
Sobic.001G213666	0.367213	0.638074	0.6402	0.326853	0.306583	0.0784878	0.32046	2.67371	1.03596	0.686785	1.19074	1.12995	1.45829	1.03802	1.65227
Sobic.001G214000	0.612022	0.478556	1.40844	1.47084	0.91975	0.784878	1.04149	2.78065	3.41867	1.47168	2.56468	1.54085	1.37727	2.07604	1.30804
Sobic.001G214100	10.1596	10.1294	7.93848	8.49819	8.89091	11.6947	8.25184	12.7268	12.3279	8.83009	9.15956	10.2723	16.7703	12.5304	13.4935
Sobic.001G214200	1.83607	2.39278	1.34442	1.14399	2.37602	2.35463	1.68241	1.71117	1.13956	1.07923	1.64872	1.95174	1.29625	0.963876	1.51458
Sobic.001G214300	8.81312	7.57713	11.6516	9.47875	6.74483	14.5987	9.85414	10.267	9.11646	7.84897	9.25116	9.86141	10.9371	9.41633	9.56938
Sobic.001G214600	1.83607	0.957111	1.6005	1.30741	3.06583	1.64824	1.6023	1.17643	0.828769	2.06035	0.549574	1.23268	2.34946	1.63118	1.99649
Sobic.001G214800	6.85465	4.22724	5.95386	6.04679	6.97477	5.72961	5.60805	11.5504	7.04454	6.86785	5.40414	4.82798	5.99518	4.00379	5.36987
Sobic.001G214900	17.259	18.2649	15.2368	7.02735	30.1985	18.5231	21.3106	9.83924	8.90927	17.8564	15.1133	8.42329	11.7473	8.37831	8.19249
Sobic.001G215000	1.22404	2.23326	1.47246	2.61483	1.45627	1.88371	0.721035	2.67371	0.828769	1.66791	3.02266	3.28714	1.62032	3.92965	2.40956
Sobic.001G215400	3.42732	2.1535	2.49678	2.12455	2.91254	4.08137	3.7654	1.81812	1.76113	1.27546	3.20585	1.54085	1.62032	1.26045	2.40956
Sobic.001G215500	448.857	430.541	476.629	349.733	480.723	406.567	521.308	482.764	537.664	446.508	473.824	350.696	330.626	327.051	301.883
Sobic.001G215600	1.34645	2.5523	2.43276	1.79769	4.90533	1.25581	2.32333	0.962534	1.03596	2.55091	1.74032	4.31437	2.59251	4.07794	3.098
Sobic.001G215900	1.95847	2.71182	1.53648	1.47084	4.5221	2.43312	1.84264	1.06948	1.65754	1.17735	1.19074	3.08169	3.48368	5.48668	5.09449
Sobic.001G216100	11.2612	10.5282	9.98712	16.6695	5.05862	2.5901	8.25184	30.0524	19.2689	10.2037	17.1284	7.90967	6.23823	6.74713	7.64174
Sobic.001G216200	468.564	325.099	381.047	451.875	204.874	196.298	324.706	330.47	338.345	341.724	411.814	188.908	157.9	212.053	138.79
Sobic.001G216500	1.22404	0.478556	2.68884	0.817134	1.07304	0.941854	0.560805	3.1015	3.41867	3.33581	4.03021	4.31437	14.5018	9.11975	7.09098
Sobic.001G216600	47.1257	22.6516	30.6016	41.8372	16.6321	22.1336	25.5567	37.4319	38.745	29.4336	39.1113	28.3516	26.8973	27.3593	27.2624
Sobic.001G216701	8.07869	13.0805	8.77074	7.3542	13.643	11.1453	8.89276	7.16553	10.256	12.4602	12.2738	15.3057	13.1246	19.3517	17.693
Sobic.001G216800	253.377	407.729	395.196	361.5	264.275	85.5517	620.17	269.082	438.73	224.677	311.975	371.857	269.621	282.49	220.922
Sobic.001G217000	7.46667	7.41761	5.1216	2.61483	9.35079	6.436	7.21035	2.03202	1.76113	4.70938	2.1983	3.49258	2.91657	3.85551	5.23218
Sobic.001G217100	38.8022	33.1001	35.211	39.5493	36.3301	33.2004	41.4996	30.8011	31.4932	33.4562	28.5778	22.9072	17.3374	21.7984	17.4176
Sobic.001G217200	3.06011	3.58917	2.36874	3.59539	4.75204	4.47381	6.32908	3.42234	3.93665	2.4528	2.47308	1.84901	2.34946	1.77946	2.13418
Sobic.001G217300	57.2853	53.4387	60.755	72.2346	38.6295	43.5607	51.9145	55.2922	52.6269	47.8787	54.591	39.2402	37.8344	36.7014	32.9765
Sobic.001G217400	11.7508	10.2092	8.6427	12.7473	8.35439	13.2644	10.4149	11.2296	9.11646	7.84897	9.43435	11.9159	13.4486	12.4562	15.3523
Sobic.001G217500	109.552	108.154	109.474	113.582	91.975	111.61	100.945	168.978	168.758	125.878	146.828	98.2032	90.1707	88.2318	88.8094
Sobic.001G217600	36.5989	29.9097	36.2353	39.2224	25.5997	101.171	32.2863	57.9659	37.8126	34.3392	40.1189	55.265	52.0122	50.344	63.6811
Sobic.001G217700	13.7093	13.3996	19.078	10.7862	28.0524	14.7557	14.1803	12.8338	8.1841	15.9923	7.87722	11.1968	7.45346	5.8574	8.74325
Sobic.001G217900	1.22404	1.51543	1.6005	0.98056	2.29937	2.35463	1.76253	1.28338	2.07192	1.17735	1.46553	1.84901	1.78235	1.70532	2.61609
Sobic.001G218200	34.6404	40.0392	47.3108	37.4247	39.166	50.5462	52.5554	43.1001	44.6499	41.5014	35.5391	42.6301	33.3786	35.8117	40.7559
Sobic.001G218400	260.844	253.395	456.399	284.853	329.5	184.996	256.047	413.355	474.678	231.643	314.631	272.319	537.622	336.912	417.679
Sobic.001G218500	12.9749	12.3627	17.4134	12.257	21.3075	7.92727	10.4149	54.4366	54.0772	30.0223	44.6987	35.4394	61.086	49.7508	54.6625
Sobic.001G218600	1.95847	1.67494	1.72854	2.77825	2.37602	3.53195	2.56368	5.66826	4.45464	6.08295	4.94616	7.90967	6.80534	9.34219	6.33369
Sobic.001G218800	9.30273	9.96991	7.55436	8.82504	7.89452	9.654	11.2962	9.94618	8.59848	10.0074	8.15201	14.0731	10.6131	11.8631	13.0804
Sobic.001G219200	2.6929	2.23326	2.04864	1.96112	2.91254	2.74707	2.88414	2.35286	2.48631	2.55091	2.28989	2.77352	2.51149	4.15208	3.44222
Sobic.001G219300	592.437	506.152	478.55	581.963	345.519	2001.6	493.188	608.856	763.193	489.874	666.633	547.719	523.768	516.341	474.201
Sobic.001G219600	71.2394	57.0279	75.0314	91.1921	44.0713	43.0898	59.5254	75.1846	64.5404	49.0561	71.1698	55.8813	51.9312	53.8288	43.5785
Sobic.001G219800	19.5847	19.7005	16.9653	18.9575	13.8729	19.622	15.2218	19.2507	24.0343	19.0337	18.9603	16.1275	18.5526	17.0532	18.3815
Sobic.001G219900	36.3541	34.456	34.3147	43.6349	28.2057	17.8952	33.5682	52.4046	39.0558	40.9127	42.8668	31.536	29.3278	34.1064	30.8423
Sobic.001G220000	2.6929	0.398796	1.02432	0.49028	1.07304	2.5901	1.68241	0.534741	0.414385	0.883009	1.19074	0.924507	1.13422	0.667299	0.757289
Sobic.001G220300	111.143	105.841	138.923	109.823	95.0408	99.2871	118.089	118.071	105.047	105.961	112.663	93.3752	74.3726	86.0816	74.2832
Sobic.001G220400	15.423	20.7374	21.6388	18.4672	17.6285	24.3312	19.3878	26.5232	24.7595	19.23	19.6931	32.255	36.8622	32.6977	33.5961
Sobic.001G220500	0.489618	0.638074	0.51216	0.49028	0.229937	0.313951	0.400575	0.641689	0.621577	1.07923	1.46553	0.410892	0.486096	0.51901	1.44573
Sobic.001G220900	16.5246	14.1972	13.3802	20.7552	9.96396	16.5609	12.0974	12.8338	16.2646	13.6376	15.7544	11.6077	10.6131	16.5342	14.3885
Sobic.001G221100	15.423	11.4056	18.4378	15.689	10.5005	7.92727	13.2991	11.1226	12.0172	8.9282	13.8309	11.8131	10.6131	11.1216	12.5297
Sobic.001G221200	9.79235	14.7555	4.28934	11.6033	9.04421	14.8342	22.272	19.7854	31.286	15.2074	15.1133	32.4605	31.5962	36.1083	38.0021
Sobic.001G221400	6.36503	6.0617	8.89878	5.39308	4.67539	2.27615	8.65242	16.6839	13.8819	20.113	16.8536	21.2637	20.8211	20.3897	10.5332
Sobic.001G221500	12.4852	8.69376	6.85014	11.6033	5.90173	7.7703	8.33196	11.8713	9.22006	8.1433	8.70159	9.14235	8.26362	8.97146	8.88094
Sobic.001G221601	2.93771	2.5523	5.56974	1.14399	5.82508	2.11917	2.80402	1.92507	2.07192	3.2377	2.1983	0.924507	2.43048	3.03992	3.23569
Sobic.001G221800	20.3191	18.8232	18.6938	22.7163	14.1028	11.9302	17.3048	42.3515	37.0874	22.5658	29.219	29.2761	27.8695	26.2471	23.9579
Sobic.001G222000	5.75301	8.45448	7.17024	8.66162	5.44185	13.186	6.56943	7.37943	9.32366	7.35841	6.2285	5.85521	7.77753	5.48668	6.47138
Sobic.001G222150	2.32568	1.11663	1.47246	1.14399	0.91975	0.470927	0.881265	0.962534	2.5899	2.06035	1.64872	2.46535	2.26845	2.89163	3.16685
Sobic.001G222200	472.848	318.957	419.011	563.005	190.848	183.74	275.115	571.531	624.167	334.366	469.153	624.248	525.226	594.193	419.607
Sobic.001G222250	1.83607	2.23326	3.07296	2.4514	2.8359	2.27615	2.24322	2.8876	1.76113	2.06035	2.1067	3.28714	3.72673	4.59695	4.13067
Sobic.001G222300	6.73224	6.54026	5.1216	6.7005	5.90173	4.63078	4.40632	2.78065	3.00429	4.90561	2.83946	4.62254	5.104	4.81938	4.81911
Sobic.001G222400	3.79454	4.86532	3.39306	6.53707	4.82869	4.00288	4.24609	5.56131	5.4906	4.61127	4.57978	4.62254	4.94197	5.11596	6.8156
Sobic.001G222500	2.32568	4.14748	4.1613	2.61483	3.21912	7.84878	2.72391	7.37943	4.55823	5.00372	4.48819	4.21164	4.77994	4.44866	4.26836
Sobic.001G222600	8.56831	12.0437	12.2918	7.19078	13.9495	19.9359	9.93426	5.9891	5.80139	8.43764	7.51084	8.42329	8.42566	8.89732	12.0478
Sobic.001G222800	3.67213	4.94508	6.402	7.51763	2.52931	1.88371	2.80402	5.7752	5.90498	2.35469	2.74787	1.3354	1.5393	2.74334	1.30804
Sobic.001G222900	10.4044	11.1663	12.932	8.66162	27.8224	7.61332	11.857	6.84469	7.87331	6.76974	8.24361	10.7859	11.6663	11.1216	15.0081
Sobic.001G223100	91.4361	96.2694	88.6037	106.391	74.9596	158.624	108.315	104.916	116.649	60.6333	79.047	59.2712	59.1416	55.979	59.6881
Sobic.001G223200	2.8153	2.71182	1.85658	2.28797	3.29577	1.49127	2.32333	3.42234	4.24744	2.84525	2.83946	3.08169	2.43048	2.59505	1.51458
Sobic.001G223300	0.122404	0.159519	0.3201	0.163427	0.536521	0.313951	0.16023	1.81812	1.24315	1.76602	2.1067	1.23268	2.10641	2.15019	2.82262
Sobic.001G224200	25.9497	41.6343	27.5286	11.6033	97.8767	10.9883	38.8558	15.4005	10.9812	45.3278	17.678	21.7773	30.2189	19.9448	27.5378
Sobic.001G224300	165.124	180.415	135.082	159.178	147.313	159.487	212.545	116.681	156.534	199.069	160.476	213.561	135.135	146.361	126.674
Sobic.001G224400	91.0689	93.9564	104.673	102.142	100.713	89.7116	95.1766	60.8535	56.2527	84.5726	81.7033	65.1264	53.6325	70.9561	66.7791
Sobic.001G224600	9.54754	6.93906	6.20994	10.9496	6.28496	4.86625	4.56655	5.88215	5.69779	6.37729	7.96882	12.224	10.4511	12.6045	13.9066
Sobic.001G224700	1.22404	2.1535	2.30472	1.47084	1.37962	2.11917	1.76253	0.748638	0.621577	1.86413	0.366383	3.90347	1.70133	1.63118	3.098
Sobic.001G225300	5.5082	5.82243	7.87446	3.26853	5.21192	6.20054	5.68816	1.92507	2.48631	2.4528	3.11425	1.43812	1.13422	0.741443	1.03267
Sobic.001G225400	41.7399	45.9413	55.6974	44.7789	61.5466	37.9096	60.9675	52.8324	35.5335	35.4185	44.5155	29.3788	18.1476	14.7547	20.2403
Sobic.001G225500	25.5825	35.0143	32.6502	26.9654	34.5673	21.1132	38.295	18.0742	23.1019	21.4866	23.1737	15.6139	15.231	10.4544	10.4644
Sobic.001G225600	6.48743	8.29496	8.77074	4.9028	10.5771	8.16273	9.13311	0.213896	0.517981	0.0981121	0.274787	0.308169	0.0810159	0.148289	0.137689
Sobic.001G225700	502.103	548.983	670.994	454.163	669.578	433.41	743.066	565.435	621.888	635.865	598.486	384.184	343.589	313.705	258.649
Sobic.001G226000	53.1235	47.696	54.7371	53.4405	46.9072	100.857	61.3681	49.3031	50.3477	50.0372	49.0037	37.2885	34.3507	30.7699	33.3896
Sobic.001G226100	6.85465	8.85328	5.82582	3.26853	18.6249	3.13951	8.65242	3.31539	3.00429	7.65274	3.84702	11.0941	14.5829	8.97146	12.0478
Sobic.001G226401	32.4372	26.9586	27.5926	38.5687	19.8513	23.9388	22.7526	14.9728	9.94523	17.8564	24.0897	27.3243	26.9783	28.5456	19.1388
Sobic.001G226500	127.178	139.1	107.81	93.8069	175.902	150.775	142.765	99.0341	121.829	154.33	139.683	94.2997	109.453	89.4181	79.5154
Sobic.001G226600	4.89618	0.638074	3.8412	4.24909	1.99279	1.41278	0.16023	0.106948	0.310789	1.17735	0.274787	1.12995	0.648127	0.667299	3.99298
Sobic.001G226700	5.38579	4.94508	4.54542	5.06623	3.52571	10.7528	5.04724	5.34741	5.90498	3.63015	4.03021	5.23887	3.64572	4.07794	4.68142
Sobic.001G226800	6.48743	6.14146	9.603	5.71994	8.35439	5.10171	5.60805	3.85014	5.59419	3.82637	5.03776	6.47155	8.91175	9.56462	9.08747
Sobic.001G227200	1.71366	2.39278	2.11266	1.79769	4.90533	1.72673	2.1631	1.06948	2.6935	1.96224	1.74032	2.15718	3.40267	3.18821	4.9568
Sobic.001G227400	14.0765	13.9579	14.0844	14.3816	8.43104	16.404	11.5366	12.7268	15.5394	13.147	18.7771	15.8193	14.5829	18.3136	17.5553
Sobic.001G227800	7.58907	15.4733	19.5901	11.4399	24.45	15.1482	17.7054	6.09605	6.31937	15.3055	8.06042	21.88	27.5454	22.614	31.3242
Sobic.001G227850	0.734426	0.638074	1.21638	0.163427	8.66098	0.313951	1.04149	0.748638	1.45035	0.981121	0.366383	0.410892	1.21524	0.370722	0.894978
Sobic.001G228200	127.056	145.88	166.132	96.912	186.939	153.915	189.472	102.884	93.5473	191.515	141.149	77.0423	59.9518	49.0835	49.568
Sobic.001G228400	17.9934	8.05569	9.603	15.3621	8.73762	7.37786	15.1417	15.4005	11.0848	12.6565	11.8158	7.90967	7.77753	6.59885	5.02565
Sobic.001G229000	3.54973	5.82243	6.402	4.9028	4.44546	3.68893	4.8069	6.203	3.83306	7.65274	6.96127	1.74629	2.0254	1.48289	0.757289
Sobic.001G229300	19.5847	14.1174	22.0229	19.2844	16.4788	15.4621	20.91	28.3413	31.0789	19.7205	18.9603	17.5656	20.9831	14.2357	15.0081
Sobic.001G230000	8.20109	9.73063	8.77074	9.31532	7.66458	8.47669	8.81265	17.0048	11.292	9.12443	9.70914	7.49878	7.1294	6.37641	7.15982
Sobic.001G230100	44.8	68.912	79.7689	48.7012	97.8767	63.4967	68.4182	61.3883	66.4051	112.633	82.0697	121.11	134.243	119.076	115.177
Sobic.001G230200	7.46667	6.69978	5.50572	7.84448	7.43464	10.9098	7.29046	4.38488	3.93665	6.37729	4.39659	6.06066	5.42807	4.81938	6.26485
Sobic.001G230300	18.7279	14.5162	15.5569	18.1404	6.13167	12.0871	11.2161	19.2507	17.4042	16.1885	19.7847	8.32056	6.31924	9.04561	5.30102
Sobic.001G230400	2.32568	2.23326	2.75286	1.14399	2.75925	1.56976	2.32333	2.67371	1.86473	2.35469	2.0151	1.84901	1.62032	1.55703	0.757289
Sobic.001G230500	10.4044	7.01882	6.78612	9.8056	5.13527	17.8952	9.53368	8.76975	5.90498	9.02631	8.51839	8.32056	4.45588	4.5228	3.99298
Sobic.001G230700	8.81312	16.2709	20.3584	15.5255	31.0416	80.8425	31.0846	5.9891	8.80567	12.6565	6.2285	14.1758	9.23581	11.0475	13.3558
Sobic.001G230900	25.3377	36.45	29.8333	44.7789	30.9649	22.9969	32.767	49.3031	51.0729	47.9768	56.4229	26.8107	26.7353	34.7737	29.2589
Sobic.001G231000	4.40656	6.0617	5.88984	3.26853	8.2011	9.49703	6.64954	4.49183	2.27912	4.0226	3.11425	5.75249	3.80775	4.44866	4.54373
Sobic.001G231200	17.9934	18.9029	15.3008	16.9964	24.2967	13.4214	20.1089	16.1492	15.0214	14.1281	16.0292	11.505	13.4486	13.1977	11.7036
Sobic.001G231400	4.40656	11.9639	9.34692	4.57595	32.1146	4.47381	9.93426	10.267	10.9812	6.76974	9.52595	16.1275	16.2032	20.0931	13.2181
Sobic.001G231500	276.634	289.287	336.233	372.613	184.87	217.961	225.283	84.8099	70.4454	62.3012	90.4965	95.1215	71.7801	105.137	67.261
Sobic.001G231700	8.3235	4.78556	7.81044	4.24909	5.44185	10.2034	4.88701	1.92507	1.55394	2.94336	1.28234	2.6708	0.972191	1.48289	1.17036
Sobic.001G231800	4.77377	6.77954	5.7618	2.12455	48.9	6.20054	25.3163	4.38488	3.10789	10.3999	3.57223	4.41709	9.39785	3.63307	4.3372
Sobic.001G231900	25.2153	27.1979	18.1177	23.6969	85.1535	19.0725	6.08874	8.23501	10.1524	24.0375	24.1812	3.69803	5.91416	7.192	2.4784
Sobic.001G232000	737.731	586.151	539.241	549.604	763.852	215.528	428.054	331.433	361.758	694.536	756.214	153.879	177.344	211.089	68.5691
Sobic.001G232200	68.1792	52.8804	47.951	56.8725	65.0723	37.5957	64.2522	9.19755	13.8819	29.3355	19.5099	8.11512	5.34705	6.07984	3.99298
Sobic.001G232500	66.4656	60.7766	76.696	47.3937	76.7991	28.805	87.085	1.49728	0.517981	1.17735	0.732765	0.924507	0.40508	0.815588	1.03267
Sobic.001G232700	4.40656	5.66291	7.23426	3.43196	8.58433	1.64824	4.96713	2.67371	3.62587	19.3281	4.03021	1.95174	3.15962	2.15019	1.03267
Sobic.001G233200	107.226	66.599	68.7575	22.7163	236.299	201.792	99.663	19.0368	19.2689	88.7915	21.8914	19.6201	24.8719	18.9809	35.6614
Sobic.001G233400	661.351	446.492	646.602	683.614	226.795	238.603	355.39	629.39	530.309	417.369	588.136	522.347	425.172	449.908	397.37
Sobic.001G233532	4.40656	5.66291	4.8015	2.77825	11.8801	4.39532	6.80977	3.42234	2.7971	5.6905	2.65627	4.21164	5.83315	3.41064	5.09449
Sobic.001G233700	13.4645	9.57111	14.2765	12.257	11.2669	17.4243	17.1446	8.44891	9.11646	10.3999	8.88478	7.6015	7.93956	7.04371	9.294
Sobic.001G233800	11.6284	7.25809	12.3559	10.2959	5.74844	4.15986	8.09161	13.0477	11.9136	8.24142	12.2738	5.95793	5.26603	4.81938	4.61258
Sobic.001G234100	1.46885	0.877352	2.62482	0.98056	1.91615	0.470927	0.881265	1.17643	2.07192	2.25658	1.83191	1.23268	0.810159	0.370722	0.550756
Sobic.001G234200	7.46667	8.77352	7.74642	5.55651	9.04421	12.4011	9.69391	6.09605	5.80139	7.35841	7.69403	9.75869	8.74972	9.11975	12.0478
Sobic.001G234300	7.34426	7.89617	7.87446	7.51763	9.73402	13.2644	8.81265	14.6519	11.9136	7.45652	12.1822	8.21784	8.02058	6.5247	11.7724
Sobic.001G234800	647.152	567.806	461.136	763.856	385.452	319.21	478.286	715.27	688.189	437.482	655.733	944.641	794.442	1096.89	1049.4
Sobic.001G234900	16.4022	15.0745	9.53898	18.1404	16.9387	13.7354	4.32621	23.2078	29.1105	13.147	20.8838	50.9506	46.6652	75.5531	62.0977
Sobic.001G235000	6.73224	9.49135	6.91416	7.51763	8.96756	4.70927	4.72678	7.48638	6.94094	10.7923	8.3352	12.0186	11.9904	13.865	13.6312
Sobic.001G235500	14.5661	5.58315	3.26502	2.94168	6.51489	18.9156	4.08586	2.13896	2.17552	5.6905	2.65627	2.6708	2.43048	1.48289	2.4784
Sobic.001G235700	30.4787	18.5839	20.9345	20.4283	16.0956	13.4214	21.1504	15.8283	12.0172	16.5809	15.9376	10.4777	7.85854	8.08173	6.47138
Sobic.001G235800	57.6525	48.8127	63.1237	54.9114	42.6917	110.275	40.7785	63.3133	72.2065	84.2783	63.2926	52.9024	52.5793	36.7756	47.1585
Sobic.001G235900	1.22404	1.35591	0.76824	1.14399	1.76285	0.470927	0.240345	0.320845	1.03596	1.37357	0.732765	1.54085	2.83556	1.48289	3.92413
Sobic.001G236200	25.0929	16.909	16.3891	22.0626	10.1172	12.4011	13.6997	19.7854	17.7149	13.8338	22.4409	16.1275	15.15	16.0152	19.1388
Sobic.001G236300	361.583	448.805	464.145	350.55	483.558	280.045	500.478	422.98	469.809	536.379	454.864	571.243	598.789	557.121	460.776
Sobic.001G236400	72.341	48.5734	89.5	68.4758	69.0579	47.2497	61.4482	101.387	100.592	101.154	79.505	114.433	142.507	145.397	159.926
Sobic.001G236800	1.46885	0.957111	0.44814	1.30741	1.07304	0.784878	1.12161	0.748638	0.828769	1.07923	1.55713	1.43812	1.94438	1.77946	1.78996
Sobic.001G237000	62.3038	61.1754	79.0647	67.1684	58.2508	48.1915	53.3566	75.0776	81.7374	51.2145	57.4305	108.167	101.351	88.38	85.7802
Sobic.001G237300	37.9454	28.7931	24.3276	34.6465	38.3996	78.8018	41.6598	48.4475	53.0412	42.1882	39.4777	45.9172	45.0448	55.9048	42.8901
Sobic.001G237500	9.42514	7.57713	6.46602	7.3542	6.05502	20.3283	5.44782	6.73774	6.00858	7.45652	7.78563	6.57427	6.48127	9.71291	7.57289
Sobic.001G237600	23.8689	15.9519	18.8859	17.8135	15.3292	16.6394	17.3849	24.1703	16.4718	19.4262	18.6855	18.6956	20.0109	16.6083	18.1061
Sobic.001G237700	16.5246	16.9887	21.3187	13.7278	24.9865	29.276	21.9515	20.641	20.3048	22.2714	18.9603	21.0582	20.9021	17.5722	23.889
Sobic.001G237800	5.38579	9.96991	5.50572	4.24909	8.04781	4.63078	3.04437	2.56676	3.62587	4.51316	5.58733	3.59531	3.32165	4.37452	1.51458
Sobic.001G237900	14.5661	19.7803	13.3162	18.3038	26.1362	11.3807	8.41207	13.4755	9.94523	16.0904	19.2351	7.90967	11.1802	23.2813	8.19249
Sobic.001G238000	4.52896	5.50339	4.28934	2.61483	5.74844	2.98254	4.72678	4.49183	3.93665	6.27917	6.86967	7.19061	6.64331	7.48858	5.92062
Sobic.001G238100	1.95847	1.67494	1.66452	1.79769	4.67539	4.31683	1.76253	4.81267	4.35104	2.06035	4.39659	1.43812	2.34946	3.11406	3.23569
Sobic.001G238200	3.79454	5.42363	4.35336	6.7005	12.6466	6.12205	2.56368	3.52929	4.86902	4.80749	5.40414	3.59531	5.67111	5.93155	4.81911
Sobic.001G238300	10.1596	13.3198	13.1881	13.0741	22.6872	10.2819	9.37345	11.8713	11.4992	12.8527	14.0141	13.6622	11.6663	21.3536	9.9136
Sobic.001G238400	12.9749	12.7615	13.1241	12.0936	9.96396	13.7354	16.4236	13.6894	7.87331	9.22254	15.5713	5.85521	5.75213	6.74713	5.02565
Sobic.001G238500	0.122404	0.239278	0.12804	0.326853	0.0766458	0.470927	0.080115	6.84469	7.87331	9.02631	9.34276	7.80695	16.7703	12.9011	15.6965
Sobic.001G238700	3.54973	3.19037	2.49678	1.96112	3.90894	8.47669	2.64379	1.39033	2.7971	3.33581	2.1067	3.08169	3.48368	3.33649	4.13067
Sobic.001G238800	2.93771	8.45448	6.33798	3.10511	10.8837	11.1453	3.28471	5.24046	7.66612	4.0226	3.66383	6.677	12.3144	7.93344	6.47138
Sobic.001G238900	0.612022	1.51543	0.9603	0.49028	1.76285	1.41278	1.20172	0.641689	0.207192	1.66791	0.915956	1.12995	1.29625	0.741443	0.826134
Sobic.001G239100	7.34426	5.90219	8.83476	6.21022	5.28856	5.49415	6.16885	5.56131	5.4906	6.37729	6.04531	7.19061	7.1294	5.48668	7.77942
Sobic.001G239200	1.71366	2.23326	4.54542	2.4514	1.68621	2.04068	1.20172	2.45981	1.24315	1.66791	1.28234	3.28714	2.43048	2.59505	1.92764
Sobic.001G239400	6.12022	10.608	9.21888	7.02735	5.90173	6.04356	5.44782	6.09605	6.21577	5.6905	5.22095	12.224	9.47886	9.49047	6.60907
Sobic.001G239500	0.856831	1.7547	0.9603	1.47084	1.76285	2.35463	2.24322	0.534741	0.828769	0.981121	1.46553	1.12995	0.729143	0.667299	1.17036
Sobic.001G239800	13.5869	14.5959	14.1484	16.5061	15.0992	19.7789	13.8599	11.2296	11.3956	12.6565	12.8234	11.7104	13.2866	13.6426	12.7362
Sobic.001G240000	5.75301	3.58917	4.03326	5.55651	2.45267	5.02322	3.44494	5.45436	5.4906	4.80749	5.03776	3.49258	3.96978	3.63307	3.37338
Sobic.001G240100	1.95847	2.39278	1.85658	3.26853	1.8395	1.17732	2.24322	1.49728	1.34675	1.96224	2.1067	2.36263	1.86337	2.22433	1.58342
Sobic.001G240300	26.6842	35.7322	28.873	28.4362	34.9505	29.119	30.9244	40.1056	47.2399	27.1771	27.2039	28.6597	42.5334	28.768	41.3067
Sobic.001G240500	16.2798	24.1671	18.7579	18.9575	17.7052	31.3951	22.5924	15.7214	14.3999	19.23	20.7006	31.0224	24.7099	33.5132	27.7443
Sobic.001G240800	17.6262	16.1114	15.4288	14.3816	16.4022	8.86913	17.9458	38.9292	35.7407	29.1393	28.6694	29.8924	29.5708	28.8421	31.3931
Sobic.001G241100	36.9661	46.8985	41.9971	29.9071	70.8207	48.1915	46.5468	33.2609	37.2946	53.8635	38.287	54.3405	60.1138	56.9428	60.5143
Sobic.001G241200	2.93771	2.71182	1.79256	2.77825	2.45267	1.56976	1.68241	1.60422	2.07192	2.84525	2.56468	3.28714	4.0508	3.78136	5.78293
Sobic.001G241300	31.3355	22.6516	26.4403	38.2419	14.5627	19.9359	25.076	23.9564	30.4573	19.3281	30.6845	14.2785	12.8815	16.7566	13.9066
Sobic.001G242000	4.89618	4.78556	4.41738	3.26853	6.89812	4.94473	4.48644	8.66281	10.1524	6.76974	8.3352	6.77972	11.0182	4.30037	9.15631
Sobic.001G242100	9.54754	9.33184	8.9628	7.84448	8.27775	11.6947	9.37345	14.7589	11.7064	11.5772	12.0906	7.6015	8.83073	7.192	7.77942
Sobic.001G242800	20.5639	21.535	19.078	31.3779	17.4752	28.962	16.744	37.111	30.6645	28.7468	36.4551	26.8107	29.3278	38.8516	42.2017
Sobic.001G243000	0.367213	0.717833	0.83226	1.47084	0.766458	0.156976	0.48069	3.42234	2.17552	0.981121	0.915956	0.410892	0.729143	0.222433	0.550756
Sobic.001G243100	64.5071	83.827	74.2632	84.655	73.4267	86.5721	69.8602	60.4257	63.1937	79.4708	78.6807	97.0732	105.078	130.346	125.641
Sobic.001G243200	45.2896	39.7201	37.6438	45.2692	30.8883	45.9939	35.7313	42.4584	45.7895	32.7694	42.7752	40.1647	43.5055	41.5208	52.3906
Sobic.001G244300	5.26339	3.66893	4.54542	5.06623	1.68621	3.45346	4.24609	7.16553	5.4906	5.19994	6.50329	5.03343	4.45588	5.11596	4.68142
Sobic.001G244400	42.8415	40.5975	36.2353	40.5298	20.0046	33.9852	27.7198	33.2609	39.4701	25.2148	44.8819	22.8045	24.8719	40.6311	16.385
Sobic.001G244600	79.8077	103.528	88.6677	80.4059	141.182	88.6913	97.9806	82.3501	71.8957	91.5386	70.895	118.44	135.135	106.545	119.996
Sobic.001G245800	1.59126	2.79157	2.36874	2.77825	2.60596	4.00288	2.96425	0.748638	1.65754	2.64903	1.74032	1.43812	2.83556	2.0019	2.13418
Sobic.001G245900	35.1301	36.9285	27.5286	30.3974	41.1588	21.7411	35.8114	29.6247	34.8083	43.758	40.9433	46.0199	58.2504	46.4144	52.2529
Sobic.001G246500	35.4973	29.3514	38.284	30.5608	25.5231	27.8632	30.8443	36.1485	31.5968	28.7468	29.9518	23.3181	21.4692	23.2072	24.5775
Sobic.001G246700	0.734426	1.35591	0.51216	1.14399	5.59514	0.470927	0.721035	0.962534	1.34675	1.37357	0.732765	1.95174	2.75454	2.07604	3.30453
Sobic.001G247000	1.83607	0.877352	1.02432	1.79769	0.689812	1.49127	0.560805	0.748638	0.310789	0.392448	0.366383	0.308169	0.486096	1.11216	0.6196
Sobic.001G247200	7.58907	7.97593	15.3008	6.37364	16.4788	2.98254	10.6553	9.0906	8.1841	10.3999	8.15201	10.2723	11.9093	11.5665	12.3232
Sobic.001G247400	65.8536	78.5629	74.3272	68.4758	94.5043	71.9733	70.1006	107.59	85.8812	74.1728	72.6353	54.3405	42.7764	41.595	52.4595
Sobic.001G247600	41.2503	54.7946	42.1252	38.5687	94.7342	41.834	43.182	33.2609	34.3939	49.6447	37.1878	73.3442	92.3581	106.694	90.3928
Sobic.001G247900	1.95847	2.79157	2.43276	2.94168	6.74483	4.00288	4.64667	0.534741	0.414385	1.47168	0.824361	1.12995	2.0254	3.26235	1.51458
Sobic.001G248100	3.18251	4.06772	2.75286	2.94168	7.51129	3.45346	3.52506	1.39033	2.48631	4.80749	2.74787	5.23887	8.42566	4.67109	6.95329
Sobic.001G248200	17.9934	20.9767	17.8616	25.8214	12.1867	13.029	16.1832	18.9298	13.9855	15.0112	14.1057	18.0793	19.6869	22.8365	20.791
Sobic.001G248300	2.08087	3.11061	1.66452	2.4514	2.52931	4.23834	2.24322	7.27248	7.25173	7.06407	6.86967	9.65596	11.5043	10.8992	14.8704
Sobic.001G248400	0.734426	0.558315	1.08834	0.326853	0.459875	0.70639	0.400575	2.99455	2.48631	2.4528	3.84702	3.69803	3.80775	2.74334	1.72111
Sobic.001G249700	9.18033	14.3567	12.868	12.5839	14.0262	19.7004	12.4979	14.6519	14.9178	11.5772	13.8309	14.7921	14.3398	14.6064	13.4935
Sobic.001G250100	11.8732	16.8292	16.9653	13.401	18.7782	16.4824	20.5895	8.55586	9.73804	8.1433	10.8083	16.0248	14.3398	12.827	15.6277
Sobic.001G250200	25.3377	29.3514	23.7514	27.6191	18.6249	12.6365	12.4178	26.4162	35.2227	21.4866	25.0056	20.031	35.404	22.7623	34.4911
Sobic.001G250300	103.677	59.8992	74.8394	105.737	34.1074	75.3483	54.3981	80.7459	75.8324	67.6974	91.0461	59.2712	48.6906	74.7375	58.3113
Sobic.001G250700	2.08087	2.63206	2.62482	2.12455	5.05862	4.47381	2.96425	0.641689	0.932366	1.47168	0.915956	2.56808	2.34946	2.29847	2.75378
Sobic.001G251100	1.83607	5.10459	2.49678	2.61483	9.27414	1.64824	2.08299	1.71117	2.6935	4.80749	3.57223	4.0062	6.72432	4.74524	6.8156
Sobic.001G251200	26.6842	29.6705	33.5465	40.203	25.8296	42.0695	29.5624	43.9557	36.9838	32.377	31.5089	36.6721	29.9759	30.1026	33.0453
Sobic.001G251300	1.22404	1.83446	2.17668	1.79769	5.97837	1.17732	1.84264	1.39033	3.31508	2.15847	1.09915	3.38986	7.85854	6.45056	6.54022
Sobic.001G251400	2.08087	1.7547	3.39306	2.94168	2.14608	3.53195	3.12448	2.99455	3.62587	1.76602	3.02266	2.87624	1.70133	2.81748	2.40956
Sobic.001G251500	1.10164	1.11663	0.89628	0.163427	1.8395	0.549415	0.48069	1.39033	0.517981	0.883009	0.0915956	0.513615	0.891175	1.03802	1.92764
Sobic.001G251600	3.54973	3.98796	4.67346	2.94168	4.13887	5.72961	4.16598	4.17098	2.48631	4.70938	3.84702	6.16338	8.6687	7.11786	8.6744
Sobic.001G251700	68.3017	63.7277	59.7307	72.2346	53.6521	75.8192	68.979	73.3665	86.5028	67.6974	77.3983	77.7613	79.0715	65.3212	69.8083
Sobic.001G251800	5.6306	7.01882	6.65808	7.3542	6.89812	6.90693	6.72966	4.59877	5.07621	6.37729	4.76297	7.39606	6.31924	5.1901	7.02214
Sobic.001G251900	3.18251	5.74267	3.58512	4.9028	4.75204	6.12205	4.00575	2.99455	3.00429	2.15847	3.38904	8.73146	9.1548	10.4544	12.2543
Sobic.001G252000	24.3585	19.7005	27.4646	29.5802	17.7052	32.8079	26.9186	25.1328	24.7595	22.6639	28.1199	20.031	17.0133	19.7224	16.2473
Sobic.001G252200	3.30492	3.98796	5.31366	2.4514	5.05862	4.00288	4.40632	5.56131	3.31508	4.31693	3.29744	2.77352	1.94438	2.15019	3.64876
Sobic.001G252300	22.0328	24.2468	38.6681	29.7437	26.0596	39.1654	35.8114	49.517	52.2125	44.641	45.981	30.7142	19.7679	25.6539	15.0081
Sobic.001G252500	3.30492	3.27013	2.94492	2.28797	3.06583	3.76742	2.80402	2.8876	3.72946	1.76602	3.11425	2.6708	4.53689	2.96577	4.9568
Sobic.001G252700	0.367213	0.478556	1.79256	0.49028	0.843104	0.235463	1.20172	1.60422	1.55394	0.784897	1.00755	0.205446	1.13422	0.741443	0.6196
Sobic.001G252800	90.7017	34.9346	76.1198	49.1914	23.8368	10.0464	43.5825	32.2984	29.3177	26.7846	29.8602	20.3392	12.4765	9.8612	13.8377
Sobic.001G253100	2.93771	3.66893	2.94492	2.61483	4.36881	5.10171	4.00575	0.748638	1.45035	2.35469	3.02266	3.49258	2.75454	3.03992	7.4352
Sobic.001G253200	11.0164	8.77352	8.13054	9.64218	8.58433	12.4796	8.73253	16.1492	15.8502	12.5583	11.5411	15.3057	13.7727	11.1958	16.0408
Sobic.001G253300	8.93552	7.33785	8.51466	6.7005	7.12806	11.3807	6.4092	11.0157	9.01287	6.57351	7.87722	8.32056	11.9093	9.93534	12.8739
Sobic.001G253600	407.239	295.428	435.592	480.638	160.726	129.583	311.807	488.753	463.489	311.015	424.363	373.912	265.084	372.501	268.493
Sobic.001G253700	93.517	86.8578	97.1184	100.181	93.8145	107.685	99.5829	166.091	145.553	106.157	140.782	113.509	129.139	121.819	127.982
Sobic.001G253900	24.2361	31.6644	21.8948	42.3275	14.4094	14.3633	13.3792	30.8011	41.3349	25.3129	34.5316	26.0916	22.4414	42.9296	17.0046
Sobic.001G254200	7.95629	7.41761	10.0511	7.3542	7.97116	13.4999	10.8956	9.19755	9.22006	10.3018	11.4495	11.7104	11.5853	12.3821	11.0151
Sobic.001G254300	6.24262	4.94508	4.28934	4.24909	3.37242	8.16273	4.40632	5.66826	3.52227	5.00372	4.305	3.69803	3.24064	4.00379	2.06533
Sobic.001G254700	1.83607	0.478556	1.72854	1.96112	0.229937	0.235463	0.560805	0.427793	0.207192	0.588673	0.183191	0.924507	0.729143	0.444866	0.344222
Sobic.001G254800	46.5137	28.3145	45.7743	33.1756	45.1444	13.9708	30.684	72.5109	58.1175	49.4485	52.1179	81.3566	75.2638	77.9998	101.614
Sobic.001G255600	2.20328	1.59519	1.66452	2.94168	0.536521	0.941854	1.76253	1.39033	1.24315	1.66791	1.55713	0.924507	0.648127	0.444866	0.137689
Sobic.001G255700	21.788	9.89015	28.6169	19.6112	15.2525	8.86913	9.45357	6.63079	4.76542	7.35841	6.77808	5.54704	3.88876	4.5228	9.15631
Sobic.001G255800	1.10164	2.47254	1.72854	0.817134	6.05502	1.25581	2.56368	0.641689	0.725173	2.06035	1.00755	2.25991	3.64572	2.74334	4.54373
Sobic.001G256000	5.5082	1.43567	0.38412	0.326853	1.99279	0.627903	2.88414	0.855586	1.45035	0.490561	0.549574	0.205446	0.40508	0.444866	0.826134
Sobic.001G256600	0.122404	1.11663	1.15236	0.326853	1.60956	0.235463	0.48069	0.748638	0.310789	0.490561	0.183191	0.821784	0.729143	1.18631	1.03267
Sobic.001G256800	62.4262	38.763	44.1738	55.2382	35.0271	23.8603	25.1561	73.7943	76.3504	58.0824	77.0319	52.9024	56.3871	51.5303	63.8877
Sobic.001G256900	5.01858	9.09256	5.37768	7.02735	11.1136	11.7732	8.5723	3.74319	4.76542	3.92448	4.76297	8.0124	9.72191	7.34029	12.5985
Sobic.001G257300	24.4809	20.3386	21.9589	24.1872	22.1506	22.0551	20.5094	16.577	18.7509	19.1319	21.525	26.6053	27.3834	27.9524	29.7408
Sobic.001G257400	0.612022	0.877352	0.89628	0.163427	0.766458	0.313951	0.80115	1.28338	2.48631	2.25658	3.20585	2.15718	1.13422	2.74334	2.13418
Sobic.001G257700	1.46885	1.83446	2.49678	1.63427	3.98558	1.49127	1.92276	3.63624	2.38271	2.06035	2.65627	1.12995	2.83556	1.40874	1.99649
Sobic.001G258000	8.4459	5.82243	7.10622	9.64218	6.13167	7.37786	4.56655	11.4435	10.3596	5.6905	9.89233	10.4777	10.6941	11.0475	10.602
Sobic.001G258100	11.9956	15.5531	14.4685	12.257	13.1831	11.0668	18.6668	12.299	13.8819	17.8564	13.4646	10.7859	8.10159	6.89542	5.09449
Sobic.001G258200	0.367213	0.398796	0.89628	0.326853	0.843104	0.863366	0.560805	0.106948	0.932366	2.06035	0.457978	1.12995	0.243048	0.0741443	0.688445
Sobic.001G258600	2.57049	3.50941	3.26502	1.63427	3.14248	5.88659	3.12448	6.63079	6.42296	6.67162	7.23606	6.47155	5.50908	10.2319	7.98596
Sobic.001G258801	1.34645	1.27615	0.51216	0.49028	0.843104	0.313951	0.560805	1.39033	0.621577	0.784897	0.824361	1.12995	0.972191	0.667299	1.17036
Sobic.001G259000	24.3585	41.7141	46.4785	25.9848	74.4997	30.6887	48.6298	34.3304	36.9838	45.3278	36.913	31.3305	36.4572	25.2832	26.987
Sobic.001G259100	1.46885	1.59519	3.00894	1.96112	1.30298	2.11917	1.28184	2.13896	3.00429	1.86413	1.92351	2.6708	2.43048	3.78136	4.88796
Sobic.001G259200	2.44809	3.58917	1.98462	3.10511	1.22633	1.25581	1.36195	3.85014	3.10789	2.64903	3.29744	2.46535	2.67353	1.26045	1.8588
Sobic.001G259600	1.10164	1.35591	1.08834	0.653707	1.91615	12.715	1.92276	1.28338	1.96833	1.17735	0.732765	3.28714	1.29625	2.0019	1.99649
Sobic.001G259700	12.4852	6.38074	17.0293	9.8056	17.7052	177.932	24.9959	14.9728	32.322	12.1659	9.61754	10.7859	6.15721	6.00569	7.71058
Sobic.001G260400	18.9727	18.8232	20.8705	28.4362	14.9459	14.2848	16.9844	27.5926	25.3811	20.7017	19.6015	14.6894	17.9045	18.1654	18.3126
Sobic.001G260500	56.306	58.2243	54.481	46.9035	67.9848	36.6538	49.7514	91.5477	71.7921	78.784	83.0772	100.874	102.647	104.024	116.623
Sobic.001G260600	63.6503	57.0279	71.3823	81.0597	51.5826	61.8484	49.1906	110.691	79.9762	56.905	96.725	81.8702	87.8213	88.0093	111.459
Sobic.001G260800	5.5082	7.57713	4.22532	3.75881	10.7304	10.2034	4.00575	2.24591	3.10789	6.67162	5.12936	7.6015	8.02058	11.6407	12.1855
Sobic.001G261200	0.734426	2.39278	2.11266	0.98056	0.766458	2.35463	1.52218	1.60422	2.38271	2.06035	1.55713	1.3354	1.37727	2.15019	1.51458
Sobic.001G261400	7.09945	4.86532	7.6824	7.02735	3.75564	5.8081	5.04724	8.34196	9.22006	6.37729	8.4268	6.36883	3.15962	9.56462	3.37338
Sobic.001G261408	4.28415	1.67494	1.02432	1.47084	2.6826	2.51161	1.92276	0.534741	3.62587	1.56979	0.824361	1.23268	0.648127	0.444866	0.550756
Sobic.001G261436	2.8153	2.63206	3.58512	3.26853	5.90173	3.68893	3.04437	3.95708	4.04025	5.29805	3.48063	4.21164	5.18502	6.5247	4.47489
Sobic.001G261444	21.9104	23.9278	9.2829	26.3117	9.50408	13.5784	16.5037	22.3522	16.8862	13.7357	18.0443	14.0731	9.80293	10.4544	21.2729
Sobic.001G261456	9.91476	7.25809	6.20994	9.8056	5.97837	6.436	7.13023	11.4435	8.59848	8.53575	9.06797	7.49878	6.23823	7.41443	7.98596
Sobic.001G261460	3.91694	4.38676	5.24964	3.75881	2.52931	3.45346	2.64379	3.74319	3.72946	3.53204	3.48063	7.39606	7.21042	4.89353	4.75027
Sobic.001G261476	173.325	154.015	248.91	191.7	74.2698	116.005	102.787	184.165	186.577	135.689	193.358	115.05	118.283	157.557	99.3426
Sobic.001G261484	19.7071	10.5282	11.2675	14.2181	6.43825	2.98254	8.17173	21.8174	15.4358	10.5961	17.8611	12.0186	9.07378	10.1578	8.94978
Sobic.001G261492	1.34645	2.07374	2.2407	2.4514	6.74483	2.35463	3.2046	0.855586	1.34675	3.2377	0.915956	2.56808	2.99759	3.26235	4.13067
Sobic.001G261501	56.0612	43.9474	50.3197	54.9114	41.2354	58.9444	45.265	51.9768	52.7304	47.6825	51.1104	56.1895	58.6555	64.2831	64.6449
Sobic.001G261509	2.93771	5.02483	2.2407	5.88336	2.14608	0.70639	1.92276	4.06403	7.14814	4.41504	5.67893	4.9307	3.80775	4.89353	1.72111
Sobic.001G261513	4.77377	6.38074	5.82582	5.22966	4.36881	4.78776	4.00575	12.6199	14.2963	15.5017	11.8158	12.1213	8.42566	7.192	6.95329
Sobic.001G261541	0.489618	0.717833	0.38412	0.653707	1.30298	0.0784878	0.64092	0.534741	0.414385	1.07923	0.641169	1.95174	3.80775	2.89163	4.47489
Sobic.001G261545	16.4022	24.3266	31.3698	22.7163	24.68	18.2877	22.9129	29.9455	33.8759	27.962	26.4711	19.7228	22.2794	21.057	20.7222
Sobic.001G261549	38.5574	46.8187	29.0011	25.9848	36.3301	36.8108	34.5295	21.2827	22.8948	34.3392	29.9518	21.4691	21.7123	30.325	19.3453
Sobic.001G261573	0.856831	0.398796	1.21638	0.653707	1.37962	1.49127	0.80115	0.320845	0.932366	0.588673	0.549574	0.821784	0.810159	0.370722	1.17036
Sobic.001G261585	17.9934	9.65087	10.8834	13.0741	9.50408	16.3255	10.0144	11.6574	9.53085	10.1055	10.4419	14.1758	12.9625	13.5684	16.1096
Sobic.001G261600	74.9115	85.3424	131.433	113.255	76.7225	139.473	126.902	65.3454	61.6397	57.1012	69.7043	57.2167	73.8865	59.6862	46.6765
Sobic.001G262700	7.58907	6.93906	11.0755	6.37364	9.65737	9.18308	10.0144	8.76975	9.53085	12.6565	9.34276	5.75249	6.64331	4.74524	4.54373
Sobic.001G262900	10.6492	15.3138	15.6849	12.257	18.1651	16.404	18.9071	5.66826	4.97262	4.70938	4.67138	3.69803	3.88876	2.52091	2.54725
Sobic.001G263000	120.079	133.358	159.346	109.332	168.084	90.9674	176.653	148.979	119.343	158.255	135.836	127.479	126.385	134.053	134.178
Sobic.001G263200	17.259	17.547	18.1817	21.082	14.1795	18.8371	15.1417	20.1063	17.8185	15.5017	17.9527	18.4901	26.3302	29.5094	26.5051
Sobic.001G263300	1.59126	0.957111	2.68884	1.63427	1.99279	3.218	2.24322	2.45981	2.17552	3.72826	2.56468	0.821784	1.45829	1.11216	0.275378
Sobic.001G263500	0.612022	1.35591	0.83226	0.326853	2.37602	1.09883	0.80115	1.17643	1.03596	1.37357	1.00755	0.102723	0.648127	1.26045	0.206533
Sobic.001G263600	47.6153	51.6043	69.5257	49.6817	47.597	53.2148	66.0147	62.9925	64.3332	50.0372	59.9951	52.6969	44.6398	40.1862	41.2378
Sobic.001G263701	1.34645	1.11663	1.72854	1.30741	1.91615	1.9622	2.1631	0.962534	0.932366	1.27546	1.55713	1.84901	0.891175	1.85361	2.40956
Sobic.001G263900	68.7913	102.251	81.5615	89.0676	106.461	163.961	88.8475	132.616	127.009	98.7008	108.816	149.359	154.497	142.209	160.752
Sobic.001G264000	1.10164	1.7547	0.76824	2.77825	4.5221	2.19766	2.40345	1.81812	1.65754	1.37357	1.19074	4.41709	5.5901	5.41254	6.12716
Sobic.001G264300	59.8557	96.1897	84.7625	104.43	46.3707	50.3892	83.5599	46.0947	61.5361	45.6221	48.0877	70.7762	50.4729	54.3478	26.5051
Sobic.001G264400	38.3126	44.2664	30.0254	52.2966	15.3292	26.058	34.6097	40.8542	44.7535	29.3355	34.8063	35.3367	27.2213	32.4011	11.497
Sobic.001G264700	269.657	266.875	410.816	329.468	151.835	155.641	229.85	90.906	91.3718	114.301	81.8865	76.4259	66.5951	62.0588	54.5937
Sobic.001G265400	10.894	15.6328	13.7643	4.9028	38.093	9.0261	15.9429	8.34196	9.63444	23.7431	10.5335	21.5718	28.9227	18.8327	29.1901
Sobic.001G265500	5.99782	4.62604	3.26502	4.57595	3.29577	6.20054	2.88414	3.1015	2.5899	2.94336	4.85457	3.28714	1.21524	2.89163	2.20302
Sobic.001G265600	6.24262	8.21521	5.18562	4.57595	8.96756	9.10459	6.24897	7.48638	4.76542	6.27917	7.14446	5.85521	6.88635	7.71101	9.70707
Sobic.001G265800	1.34645	2.87133	2.30472	2.28797	1.14969	2.11917	2.1631	2.99455	3.00429	2.64903	2.38149	2.15718	2.18743	1.70532	1.17036
Sobic.001G266000	6.73224	6.22122	4.28934	10.1325	1.53292	0.0784878	4.24609	22.673	11.1884	7.45652	8.79318	4.10892	3.0786	2.6692	4.61258
Sobic.001G266200	0.856831	1.59519	0.38412	2.12455	0.996396	1.49127	0.16023	0.320845	0.621577	0.294336	0.549574	0.102723	0.486096	0.296577	0.137689
Sobic.001G266400	5.99782	10.608	5.82582	5.06623	19.0848	2.98254	6.00862	4.17098	4.45464	8.24142	7.23606	13.1485	11.2612	13.0494	16.5227
Sobic.001G266500	7.46667	12.1234	11.7157	4.08567	16.5555	11.7732	12.1775	9.3045	10.1524	9.81121	9.98392	10.2723	10.289	10.7509	9.22516
Sobic.001G267500	1.34645	0.478556	0.83226	0.49028	0.459875	0.863366	0.64092	0.320845	0.621577	1.27546	1.09915	1.3354	0.729143	0.963876	1.10151
Sobic.001G267600	1.10164	2.47254	2.11266	1.63427	6.20831	38.459	4.88701	0.534741	2.27912	1.47168	0.641169	1.12995	1.29625	1.85361	1.72111
Sobic.001G267800	157.167	66.28	97.5665	91.519	41.0822	27.7062	80.836	105.879	89.5071	78.6859	105.793	29.1733	23.9807	25.6539	12.5297
Sobic.001G267900	2.20328	3.9082	3.96924	2.94168	4.5221	6.98542	3.92563	1.49728	1.86473	4.80749	2.28989	3.49258	2.99759	4.74524	4.40605
Sobic.001G268200	59.1213	77.2867	76.76	86.4527	71.1273	63.1042	80.1951	86.0933	81.323	71.72	82.9856	94.2997	98.6774	103.654	102.096
Sobic.001G268700	2.32568	1.91422	1.85658	1.63427	1.99279	6.436	2.64379	1.92507	2.17552	0.686785	1.28234	3.38986	4.29384	4.81938	2.96031
Sobic.001G270200	3.54973	5.34387	6.33798	5.71994	9.81066	3.06103	5.20747	4.38488	5.59419	5.39617	4.39659	3.90347	6.72432	6.37641	6.33369
Sobic.001G270400	0.734426	0.638074	1.08834	0.653707	1.45627	0.235463	0.721035	3.95708	2.90069	4.80749	3.57223	5.13615	6.96737	7.71101	9.294
Sobic.001G270800	3.18251	4.86532	5.18562	1.63427	6.20831	8.47669	5.52793	2.24591	3.31508	4.61127	4.48819	5.13615	7.93956	6.15398	5.64525
Sobic.001G272600	2.44809	5.18435	4.1613	5.55651	4.06223	4.31683	4.8069	6.30994	5.17981	5.29805	4.03021	2.05446	3.5647	2.59505	2.89147
Sobic.001G272700	4.16175	4.54628	4.60944	4.24909	4.06223	4.00288	4.32621	2.67371	2.17552	3.43392	2.38149	3.49258	4.45588	5.04181	4.9568
Sobic.001G272800	6.73224	6.0617	9.09084	6.37364	6.82148	6.436	5.28759	13.5824	10.8776	9.7131	8.15201	10.4777	14.3398	14.5323	13.4935
Sobic.001G273500	2.6929	3.11061	1.72854	3.26853	2.14608	3.53195	3.2046	5.24046	5.4906	3.13959	4.94616	16.7439	21.9553	13.2718	13.5624
Sobic.001G273700	3.54973	4.86532	2.81688	3.43196	5.05862	0.156976	2.96425	6.84469	5.2834	5.29805	3.84702	4.0062	2.99759	3.18821	4.9568
Sobic.001G273800	3.06011	2.79157	6.20994	5.06623	1.99279	3.8459	4.32621	6.73774	2.48631	3.04148	4.85457	2.97897	4.69892	3.26235	5.43871
Sobic.001G274100	0.367213	0.478556	1.08834	0.326853	0.766458	0.313951	1.52218	1.06948	1.24315	0.883009	0.732765	1.43812	0.891175	0.963876	0.550756
Sobic.001G274200	6.85465	7.41761	10.6273	8.00791	9.88731	7.29937	11.7769	8.02112	9.73804	9.02631	7.32765	16.6411	18.2286	16.9049	20.9287
Sobic.001G274400	23.9913	30.9466	34.6988	29.9071	19.9279	9.34005	36.212	34.3304	30.1465	20.5054	26.4711	14.1758	13.5297	11.2699	8.33018
Sobic.001G274600	0.244809	0.398796	0.51216	0.49028	0.536521	0.470927	0.16023	0.534741	0.828769	4.21882	0.183191	0.308169	0.324064	0.963876	1.17036
Sobic.001G274700	2.20328	3.50941	3.5211	1.79769	5.44185	4.47381	3.04437	2.78065	2.38271	2.94336	2.93106	3.80075	5.34705	2.15019	3.16685
Sobic.001G274800	0.612022	0.957111	0.06402	0.163427	1.99279	0.313951	0.96138	0.427793	0.517981	0.686785	0.732765	2.6708	2.34946	1.77946	2.96031
Sobic.001G275300	11.3836	10.1294	13.3802	13.401	9.73402	14.5202	10.5752	18.0742	13.5711	11.5772	17.3116	10.9914	13.3676	11.4182	10.7397
Sobic.001G275500	0.734426	2.07374	0.9603	1.79769	0.613167	1.49127	0.721035	1.81812	0.621577	0.784897	0.641169	3.59531	1.13422	1.3346	1.03267
Sobic.001G275900	28.0306	19.4613	27.3365	18.7941	21.8441	7.0639	24.4351	31.4428	33.358	34.3392	28.3946	29.5842	23.3326	25.8764	27.6066
Sobic.001G276200	6.36503	7.01882	6.59406	5.22966	15.0226	11.5377	9.6138	6.84469	6.63015	10.3999	6.3201	10.6832	13.6917	8.60074	11.2216
Sobic.001G276300	1.83607	2.23326	1.02432	2.28797	0.91975	0.863366	2.00287	1.06948	1.55394	1.47168	1.46553	1.3354	0.486096	2.15019	1.30804
Sobic.001G276700	0.489618	0.717833	1.08834	0.98056	0.843104	1.41278	0.881265	1.71117	1.76113	1.96224	2.65627	0.821784	0.810159	1.77946	1.92764
Sobic.001G276800	0.489618	0.957111	0.89628	0.49028	1.76285	0.784878	1.04149	0.855586	0.725173	0.883009	0.915956	0.513615	0.891175	0.370722	0.275378
Sobic.001G277400	0.856831	0.957111	0.51216	0.49028	1.53292	0.549415	0.560805	0.855586	0.621577	0.490561	0.549574	1.3354	1.5393	0.963876	1.2392
Sobic.001G277600	1.22404	0.558315	1.85658	0.817134	1.30298	1.64824	1.68241	0.748638	1.24315	1.47168	0.915956	1.74629	2.0254	2.37262	2.40956
Sobic.001G277900	43.9432	41.7939	40.5887	42.1641	36.3301	28.4911	41.7399	43.1001	36.4659	36.3996	38.1954	38.5211	37.9154	36.1083	35.3861
Sobic.001G278300	0.367213	0.558315	0.70422	0.817134	2.91254	1.49127	0.48069	1.92507	4.55823	1.47168	2.28989	0.102723	0.486096	0.593155	0.344222
Sobic.001G278700	15.423	12.7615	12.804	10.6227	12.7999	9.654	10.0144	8.44891	8.49489	8.53575	10.9915	9.96413	9.80293	17.0532	12.8051
Sobic.001G278800	8.4459	17.3078	6.85014	5.06623	25.9063	4.86625	11.2962	12.0851	10.256	10.9886	13.9225	16.9493	15.9601	12.0855	14.8704
Sobic.001G278900	2.93771	1.43567	0.76824	1.14399	1.53292	1.88371	1.12161	1.28338	1.03596	1.17735	1.19074	2.05446	1.78235	2.74334	2.06533
Sobic.001G279100	4.03934	5.82243	5.56974	6.04679	5.97837	7.22088	6.08874	6.84469	7.04454	5.29805	4.03021	8.62873	8.58769	9.11975	10.2578
Sobic.001G279200	8.4459	12.4424	11.1395	7.3542	14.9459	10.5174	11.0559	6.95163	6.31937	9.02631	6.13691	10.4777	13.6107	10.2319	14.182
Sobic.001G279601	1.10164	0.478556	0.6402	0.163427	0.459875	0.549415	0.080115	35.5068	32.322	42.6788	33.6156	62.5583	58.8986	57.6101	69.4641
Sobic.001G279900	20.5639	25.2837	22.2149	20.5918	21.6908	22.6045	22.1117	33.4748	31.0789	26.294	32.9744	32.0496	31.7582	30.844	35.4549
Sobic.001G280000	15.423	27.9955	20.7425	21.8992	48.1336	37.5172	26.4379	23.1008	33.358	33.7506	28.0283	72.5224	99.1635	83.4124	87.2948
Sobic.001G280100	2.20328	2.95109	2.81688	3.92224	3.29577	3.68893	1.44207	2.45981	2.5899	1.76602	1.64872	3.69803	2.75454	3.03992	3.37338
Sobic.001G280200	6.36503	10.608	8.57868	10.1325	14.716	8.24122	9.05299	3.42234	1.86473	5.10183	3.20585	11.9159	21.7123	14.0133	21.2729
Sobic.001G280300	7.58907	6.38074	5.24964	5.55651	8.81427	7.37786	5.92851	7.59332	7.66612	4.70938	6.13691	9.14235	9.72191	11.0475	11.8412
Sobic.001G280400	13.3421	13.24	17.8616	13.7278	14.5627	20.3283	17.5452	9.51839	7.76971	11.9697	9.89233	6.36883	5.26603	5.56082	4.40605
Sobic.001G280500	3.18251	5.10459	3.45708	1.63427	6.20831	3.92439	4.96713	2.24591	1.86473	4.70938	3.29744	3.08169	3.88876	2.52091	3.098
Sobic.001G280700	24.4809	36.8488	32.01	35.4636	27.4392	17.3458	33.0074	71.9762	74.7964	94.8744	73.7345	99.025	81.259	131.977	82.6134
Sobic.001G280800	436.249	500.569	417.282	381.275	388.671	125.659	504.804	874.729	743.095	1512.69	1060.86	1213.26	751.423	1529.23	947.782
Sobic.001G280900	3.42732	3.66893	2.17668	4.08567	4.67539	4.94473	2.64379	3.31539	4.35104	4.70938	3.84702	5.03343	3.64572	4.74524	5.16333
Sobic.001G281100	37.4557	31.824	40.8448	45.7595	32.3445	38.0666	36.0517	34.8651	29.0069	24.8224	27.2955	22.2909	22.3604	23.8745	23.5448
Sobic.001G281300	76.9924	72.5809	70.0379	76.3203	53.4221	72.8367	50.873	41.389	68.1663	82.1198	76.8487	46.5335	34.9179	44.7832	34.2157
Sobic.001G281400	36.1093	39.0023	37.3877	31.5414	50.3563	57.6101	40.1376	64.9176	67.4411	76.8218	85.1839	107.859	89.8467	139.91	108.017
Sobic.001G281500	6.36503	5.26411	3.58512	4.41252	4.67539	4.15986	4.8069	5.7752	4.66183	9.02631	6.68648	7.08789	6.48127	5.8574	7.64174
Sobic.001G281600	7.09945	8.77352	9.603	8.98847	10.5005	17.1103	8.09161	10.8018	10.4632	11.5772	7.51084	12.3268	10.127	12.9753	11.497
Sobic.001G281700	4.28415	9.49135	8.89878	4.9028	14.716	8.47669	9.05299	7.37943	5.69779	9.22254	6.2285	9.96413	11.8283	12.308	11.2216
Sobic.001G281800	3.54973	1.7547	2.5608	2.61483	2.29937	1.88371	1.52218	1.92507	3.62587	3.72826	3.20585	5.64977	2.67353	4.44866	4.54373
Sobic.001G281900	74.5443	70.8262	79.0647	74.8494	86.8397	62.3193	95.0965	173.577	173.006	121.365	148.843	95.5324	81.502	74.5151	72.3555
Sobic.001G282000	8.93552	11.8841	8.45064	7.19078	10.9604	15.3836	12.4979	4.38488	5.69779	9.41876	5.67893	8.9369	8.99277	7.26614	9.98245
Sobic.001G282100	101.84	95.1528	98.1427	97.0755	106.614	52.8223	107.995	133.257	130.738	107.727	103.411	137.135	130.517	134.424	138.79
Sobic.001G282200	10.894	10.5282	10.1792	10.9496	7.28135	10.2034	12.578	9.94618	6.21577	12.0678	12.7318	5.23887	5.83315	5.56082	4.54373
Sobic.001G282500	213.963	240.394	264.531	268.674	166.781	173.772	218.073	332.93	307.059	264.314	314.997	248.59	237.134	296.429	205.845
Sobic.001G282600	9.79235	11.2461	9.98712	10.4593	14.4861	10.0464	10.0945	9.73229	10.9812	12.0678	11.5411	14.2785	20.497	16.6083	19.9649
Sobic.001G282700	40.5159	58.7028	56.2736	48.8646	46.524	44.4241	50.7128	60.9605	58.0139	54.1579	63.201	50.5397	42.6954	46.0436	53.0102
Sobic.001G282900	155.086	151.383	280.088	177.155	144.784	143.476	155.904	336.78	339.174	302.578	327.363	209.76	170.457	220.654	152.559
Sobic.001G283200	127.423	118.363	112.995	134.5	119.414	90.9674	98.7016	119.568	121.415	123.229	138.676	121.11	116.015	141.171	119.927
Sobic.001G283400	1.71366	2.95109	2.36874	2.61483	5.82508	2.74707	2.1631	3.1015	3.41867	4.21882	4.76297	7.08789	5.83315	8.08173	6.47138
Sobic.001G283500	207.353	135.192	187.643	210.167	71.9704	96.697	134.433	218.602	185.852	121.168	178.245	142.58	124.846	136.945	141.131
Sobic.001G283600	19.8295	17.3078	15.1727	14.2181	14.1028	15.6191	16.2633	21.6035	22.9983	21.0941	19.7847	15.5112	17.0944	17.0532	20.9287
Sobic.001G283700	3.79454	3.98796	5.05758	4.41252	4.75204	4.08137	4.48644	3.31539	5.07621	3.92448	4.85457	4.72526	5.75213	6.45056	6.196
Sobic.001G284100	41.9847	71.4643	76.1838	55.0748	136.659	47.4851	67.4568	61.2813	66.198	84.9651	61.1859	148.846	199.299	159.336	196.276
Sobic.001G284400	3.67213	2.87133	3.39306	3.10511	5.36521	5.10171	2.08299	2.67371	1.86473	1.47168	2.65627	2.36263	2.99759	3.48478	3.99298
Sobic.001G284900	20.5639	25.4432	18.3737	16.5061	24.3734	11.0668	19.5481	18.609	10.4632	21.6828	17.5864	13.4567	11.9093	9.49047	5.02565
Sobic.001G285100	5.6306	3.42965	2.81688	3.92224	2.14608	3.13951	2.96425	7.05858	5.4906	5.29805	6.68648	6.16338	4.0508	6.89542	4.40605
Sobic.001G285200	12.7301	12.4424	7.55436	16.6695	11.037	1.64824	8.5723	25.4537	24.8631	19.9168	15.846	8.0124	5.34705	6.00569	3.51107
Sobic.001G285300	64.1399	59.1016	68.8215	67.6587	40.8522	26.4504	59.2851	67.1635	67.0267	49.3504	63.0178	65.9482	57.5213	63.0968	54.5937
Sobic.001G285400	34.1508	27.6765	27.7847	37.0979	27.8224	47.7991	40.1376	29.6247	31.286	28.1582	32.7912	45.5063	41.7232	54.0512	44.1981
Sobic.001G285800	5.6306	5.10459	6.53004	4.9028	9.04421	10.6743	6.16885	4.38488	4.24744	4.31693	4.85457	4.41709	7.93956	6.45056	8.12365
Sobic.001G286000	2.20328	2.79157	1.15236	1.14399	1.53292	3.06103	1.12161	1.49728	2.5899	3.13959	2.1067	1.02723	1.5393	2.07604	0.6196
Sobic.001G286100	10.7716	10.0497	8.0025	13.0741	9.35079	9.81098	7.77115	9.73229	7.9769	8.53575	9.61754	9.14235	7.37245	8.67489	7.84827
Sobic.001G286200	215.677	194.533	197.566	222.26	127.692	159.723	167.2	211.33	216.102	197.99	251.155	200.823	195.572	238.3	169.22
Sobic.001G286300	58.9989	57.3469	61.4592	54.0942	46.9072	37.9881	59.1248	56.2548	57.9103	45.4259	61.3691	68.1054	63.9216	71.6976	63.5434
Sobic.001G286400	2.44809	2.63206	1.47246	0.98056	2.14608	1.88371	1.84264	0.962534	3.10789	2.4528	1.64872	0.719061	0.891175	0.51901	0.826134
Sobic.001G286500	4.40656	4.86532	4.28934	4.57595	5.21192	6.82844	5.3677	5.02657	3.31508	4.31693	3.20585	5.75249	4.86096	4.22623	5.78293
Sobic.001G286600	11.7508	7.17833	7.3623	9.96903	6.13167	7.14239	8.0115	7.91417	7.56252	7.65274	8.60999	8.83418	7.6155	9.04561	9.01862
Sobic.001G287000	1.22404	0.239278	0.44814	0.163427	0.536521	0.235463	0.721035	10.267	13.8819	10.0074	7.41925	6.16338	10.208	5.56082	4.68142
Sobic.001G287500	35.8645	40.6772	28.1688	34.8099	38.3996	31.8661	36.212	61.1744	58.1175	51.9994	55.2322	44.6845	44.9638	58.4999	51.8399
Sobic.001G287600	245.421	187.035	189.307	242.525	196.98	234.365	221.838	276.354	329.125	165.221	210.487	230.408	226.358	232.591	214.726
Sobic.001G287800	20.1967	24.4861	28.3609	24.3506	26.5195	41.5986	23.8743	21.9244	19.0617	25.7054	29.4938	31.1251	30.8671	36.2566	43.7162
Sobic.001G288100	54.2251	46.2604	40.5247	55.2382	37.6331	29.8254	37.2535	57.752	54.8024	35.026	49.4616	57.0113	49.3387	57.6101	53.561
Sobic.001G288700	2.8153	1.83446	2.49678	2.28797	2.52931	4.31683	2.64379	3.1015	2.7971	2.35469	3.02266	1.43812	1.86337	2.15019	2.54725
Sobic.001G288800	6.48743	9.57111	11.1395	6.86392	15.4058	6.51449	10.4149	5.9891	5.4906	8.73198	5.40414	8.21784	10.5321	8.5266	8.53671
Sobic.001G288900	35.6197	43.4688	35.5311	41.1835	32.8044	25.587	41.6598	39.25	40.8169	52.3919	52.5759	33.7959	32.9735	40.8535	24.1644
Sobic.001G289100	31.3355	45.5425	29.3212	30.0705	55.8748	40.6567	37.4137	25.2398	34.6011	40.9127	40.2105	54.5459	52.9844	53.2356	45.0243
Sobic.001G289400	84.8262	102.251	87.3873	106.227	79.5584	149.912	92.7731	132.723	148.661	115.086	137.027	176.067	183.339	203.526	197.652
Sobic.001G289500	1.59126	3.34989	2.49678	2.12455	3.75564	2.90405	2.56368	1.92507	2.5899	3.2377	2.47308	2.36263	4.53689	2.6692	3.99298
Sobic.001G289600	70.8721	62.8503	66.9009	73.2152	66.9118	62.8688	60.0862	74.6499	72.1029	58.2786	64.9413	72.1116	66.7571	63.3193	69.5329
Sobic.001G289700	3.18251	4.7058	3.26502	2.77825	5.5185	4.08137	3.92563	4.17098	3.21148	3.63015	3.02266	4.72526	6.56229	4.44866	5.98947
Sobic.001G289800	24.1137	22.9707	25.544	29.9071	22.4572	22.683	20.189	24.9189	28.2818	23.4488	24.8224	30.8169	29.3278	34.6995	33.3896
Sobic.001G289900	23.3792	22.5719	20.1663	14.545	25.5231	19.7004	22.993	17.0048	17.0934	24.8224	15.7544	17.1547	16.8513	13.4201	14.4573
Sobic.001G290100	55.4492	40.0392	43.7897	38.4053	44.8378	39.4009	42.6212	39.4639	32.4256	29.2374	34.8979	38.8293	44.2347	41.6691	52.8037
Sobic.001G290200	5.6306	5.18435	3.32904	3.59539	11.3436	5.33717	4.8069	13.2616	11.1884	15.5017	14.0141	23.2154	25.439	26.1729	35.7303
Sobic.001G290300	2.6929	3.19037	4.28934	3.26853	3.06583	5.49415	3.36483	1.39033	1.45035	1.07923	1.28234	1.12995	0.810159	1.11216	2.13418
Sobic.001G290400	13.8317	5.58315	24.2636	10.7862	5.05862	13.4214	7.05012	6.52384	5.80139	5.10183	6.04531	5.13615	4.37486	2.15019	3.44222
Sobic.001G290500	40.0262	42.9105	48.9113	40.6933	30.8883	25.8225	56.5612	45.346	41.1277	39.8335	46.8054	25.8862	21.3882	20.9828	16.2473
Sobic.001G290600	38.8022	40.9165	31.946	32.5219	56.1814	55.1769	43.9831	34.6512	38.1234	59.6522	46.2558	48.8962	45.693	53.4581	39.1725
Sobic.001G290700	23.012	20.8172	15.6849	26.4751	13.4897	29.5899	14.3406	22.2452	22.9983	15.6979	29.4022	13.4567	16.6893	19.8707	17.0046
Sobic.001G290766	28.2754	22.2528	30.2815	32.1951	16.0956	20.0144	28.7613	42.1376	37.0874	22.6639	33.6156	23.1127	21.1452	22.095	16.9357
Sobic.001G291000	4.52896	3.9082	5.1216	3.75881	5.05862	2.35463	3.60517	4.70572	3.83306	3.72826	3.84702	3.80075	4.45588	5.33839	5.16333
Sobic.001G291100	137.215	151.782	172.726	154.438	199.816	65.1449	152.138	161.813	145.553	151.583	155.804	166.103	168.999	186.695	178.858
Sobic.001G291200	151.047	100.257	177.848	102.305	184.027	300.137	123.057	38.0736	42.7852	77.6067	48.6373	37.9048	56.8732	32.4011	68.5002
Sobic.001G291300	147.865	128.811	177.079	149.045	130.221	179.894	110.879	67.4843	66.4051	126.27	70.8034	75.3987	90.4138	52.7166	78.2073
Sobic.001G291400	2.08087	2.07374	2.11266	2.28797	4.75204	3.53195	1.92276	1.28338	0.725173	1.96224	2.38149	2.97897	3.0786	2.81748	3.7176
Sobic.001G291500	5.26339	0.717833	1.47246	0.163427	1.76285	1.49127	1.28184	1.81812	5.4906	4.21882	3.29744	2.15718	2.18743	1.55703	2.75378
Sobic.001G291600	1842.92	148.352	183.481	350.714	210.163	4520.66	268.545	106.413	330.161	161.983	131.348	83.822	72.2662	58.574	76.0043
Sobic.001G291800	36.5989	40.757	35.5311	30.2339	63.9993	34.2992	44.7843	26.6301	23.3091	42.7769	35.2643	24.5508	33.6216	28.1007	31.2554
Sobic.001G291900	16.8918	16.0316	12.74	16.9964	10.1939	14.4418	15.5423	24.2772	21.4444	22.5658	22.8073	20.5446	19.2008	17.2756	18.7257
Sobic.001G292200	27.4186	18.9827	21.3187	22.7163	20.6177	32.023	17.3048	25.9884	24.6559	16.5809	19.5099	30.8169	25.7631	23.3555	34.2157
Sobic.001G292400	10.0372	10.7675	9.53898	8.49819	11.3436	15.6976	10.5752	8.76975	14.0891	8.83009	7.69403	11.0941	9.96496	7.11786	8.33018
Sobic.001G292700	2.93771	3.82845	3.90522	2.12455	3.14248	3.68893	2.72391	5.56131	6.42296	6.86785	5.58733	8.32056	6.72432	7.192	6.05831
Sobic.001G292900	1.10164	0.398796	0.51216	2.12455	0.536521	0.70639	0.400575	2.67371	1.24315	1.96224	1.83191	0.924507	1.21524	1.11216	1.17036
Sobic.001G293000	8.56831	11.2461	13.5722	11.4399	8.04781	13.4214	7.53081	23.2078	18.6473	18.6413	35.9971	16.7439	17.1754	36.479	14.2508
Sobic.001G293100	9.79235	11.0865	7.23426	7.02735	9.04421	16.8749	10.2547	3.1015	4.66183	5.39617	5.49574	4.21164	3.24064	3.63307	1.78996
Sobic.001G293300	26.4393	29.2717	25.2879	23.5334	44.8378	37.2032	29.7227	17.0048	18.2329	22.8601	22.3493	34.6177	32.4064	24.0228	32.3569
Sobic.001G293600	10.894	7.97593	4.54542	13.8913	2.91254	0.235463	3.2046	26.844	18.0257	12.0678	18.0443	8.9369	11.9904	14.7547	3.92413
Sobic.001G293700	11.2612	9.17232	15.4928	9.96903	7.66458	8.31971	5.60805	6.41689	5.2834	10.9886	6.59489	11.7104	12.1524	12.6787	15.49
Sobic.001G293800	52.0219	48.0948	79.1287	48.3743	46.3707	90.575	83.2394	45.7738	32.322	40.7165	39.2945	30.5087	21.3882	21.5019	27.6066
Sobic.001G294000	9.91476	13.0805	13.8283	12.4204	13.1831	21.8196	11.0559	14.438	14.6071	13.8338	13.5562	20.031	21.2262	19.7224	21.4106
Sobic.001G294100	4.28415	5.74267	3.32904	5.06623	3.06583	6.90693	5.28759	6.30994	5.59419	6.57351	5.03776	5.23887	5.18502	6.82128	5.5764
Sobic.001G294200	13.4645	11.4853	10.4353	10.6227	8.50769	19.0725	9.05299	13.9033	13.7783	8.1433	12.0906	11.9159	11.9904	12.4562	12.1855
Sobic.001G294300	32.4372	29.7502	37.9639	34.9733	28.0524	24.8806	33.2477	31.1219	34.8083	33.5543	37.9206	32.8714	31.1911	32.0304	32.3569
Sobic.001G294400	9.42514	16.9887	27.2085	12.0936	16.8621	20.9563	15.302	15.5075	19.2689	20.2111	15.0217	21.2637	25.1149	20.9828	31.4619
Sobic.001G294700	31.3355	33.9775	27.7207	27.1288	29.8919	32.337	35.0102	19.7854	20.6156	29.6299	22.7157	30.9196	34.1077	27.6558	33.6649
Sobic.001G294900	33.4164	37.1678	28.873	34.6465	33.2643	27.7847	30.9244	32.9401	30.0429	35.1241	30.7761	36.9803	40.589	40.7052	39.4479
Sobic.001G295000	214.085	180.415	275.094	284.199	168.161	117.653	217.432	637.946	584.386	352.517	474.099	153.674	130.841	164.526	102.716
Sobic.001G295100	3.18251	5.58315	4.4814	3.43196	5.21192	11.7732	5.44782	0.748638	1.96833	3.63015	2.56468	4.10892	3.96978	2.74334	3.02916
Sobic.001G295200	209.434	169.01	143.533	194.968	114.585	160.665	142.284	140.851	134.468	154.428	192.534	103.648	96.0039	135.462	73.3194
Sobic.001G295300	19.3399	19.7005	20.6785	17.4867	22.3806	27.3138	19.6282	17.4326	19.6833	20.7998	17.3116	23.4208	25.52	24.0228	27.9509
Sobic.001G295400	1.71366	1.67494	1.08834	1.79769	0.843104	0.863366	1.84264	2.13896	2.27912	2.55091	2.56468	1.84901	0.891175	0.667299	0.826134
Sobic.001G295600	507.244	446.492	483.287	548.787	415.42	319.838	480.69	600.835	616.397	400.984	437.644	458.864	425.577	390.444	363.568
Sobic.001G295800	0.979235	1.67494	2.68884	1.47084	0.766458	1.25581	1.12161	1.06948	0.621577	1.17735	1.83191	0.513615	0.972191	0.51901	0.206533
Sobic.001G295900	2.08087	1.7547	1.2804	2.61483	1.22633	1.33429	2.08299	1.81812	3.10789	2.74714	3.29744	3.59531	2.67353	1.40874	0.550756
Sobic.001G296100	9.91476	8.13545	7.93848	12.257	7.05141	9.18308	9.93426	7.80722	9.42725	9.32065	11.3579	4.9307	4.37486	4.74524	2.96031
Sobic.001G296400	6.48743	6.30098	4.86552	8.82504	4.36881	7.14239	5.20747	11.4435	15.8502	8.53575	12.3654	7.08789	9.23581	9.26804	9.15631
Sobic.001G296500	180.057	144.045	235.85	239.257	94.0444	138.923	195.32	306.407	231.537	187.198	234.21	129.123	103.943	120.262	104.024
Sobic.001G296700	3.91694	2.5523	2.49678	2.28797	1.91615	1.49127	2.64379	2.35286	3.00429	3.43392	3.84702	0.924507	1.78235	6.96957	12.4608
Sobic.001G296800	8.93552	5.18435	9.15486	5.55651	3.52571	5.96508	7.13023	6.203	7.25173	5.39617	5.49574	5.75249	5.104	6.30227	6.12716
Sobic.001G296900	64.9967	76.9677	82.1377	75.9934	70.8974	113.336	84.6014	73.3665	71.9993	76.8218	74.9252	108.989	90.3327	98.3895	113.318
Sobic.001G297200	5.99782	4.14748	4.28934	6.04679	3.37242	3.13951	3.44494	3.95708	4.35104	3.72826	3.11425	5.23887	6.72432	7.56272	6.8156
Sobic.001G297500	19.5847	18.2649	19.0139	20.7552	14.5627	20.5638	17.1446	16.47	13.7783	15.5017	16.6704	23.2154	24.4668	23.133	28.0197
Sobic.001G297600	2.57049	2.47254	4.54542	1.30741	3.83229	7.7703	2.72391	2.99455	1.65754	3.04148	1.74032	0.410892	1.29625	0.444866	2.20302
Sobic.001G297900	14.3213	13.4793	16.9013	22.0626	14.1028	22.683	19.2276	22.1383	24.1379	16.4828	17.8611	18.0793	17.3374	17.7946	14.7327
Sobic.001G298300	82.9902	77.4463	76.3759	85.9625	62.543	84.2959	73.5455	85.6655	92.7186	68.3841	93.7023	89.5745	86.8491	107.435	102.303
Sobic.001G298500	5.87541	9.81039	6.46602	5.55651	8.66098	3.68893	6.08874	25.5606	25.1739	18.5432	19.7847	42.9382	32.2443	34.0322	33.8715
Sobic.001G298600	18.3607	17.4673	19.5901	14.2181	24.0668	10.9883	19.9486	11.6574	9.84164	13.4414	12.6402	8.11512	8.10159	10.5285	11.2216
Sobic.001G298800	13.2197	4.307	7.42632	6.86392	4.67539	4.86625	4.32621	0.748638	3.72946	0.686785	0.0915956	0.410892	0.567111	0.963876	0.6196
Sobic.001G298900	19.4623	18.3446	16.3251	20.4283	15.4825	13.5784	12.0172	25.8815	16.161	15.796	14.7469	14.8948	17.5805	13.7908	16.798
Sobic.001G299100	8.3235	7.65689	6.14592	7.02735	12.6466	4.63078	7.53081	6.63079	5.59419	6.37729	7.23606	7.19061	14.0968	9.49047	10.8086
Sobic.001G299400	2.6929	2.1535	2.04864	1.30741	1.99279	0.941854	1.84264	3.95708	2.90069	2.74714	3.02266	3.38986	3.88876	2.96577	2.89147
Sobic.001G299500	5.14098	5.50339	4.09728	3.75881	4.21552	5.57264	4.16598	5.66826	2.7971	3.53204	5.67893	6.2661	7.29143	8.37831	10.8774
Sobic.001G299600	4.03934	3.11061	3.00894	2.94168	3.83229	2.98254	1.92276	1.92507	3.21148	1.66791	3.20585	2.6708	2.75454	3.33649	0.826134
Sobic.001G299700	16.4022	17.8661	23.3673	15.0353	22.1506	15.1482	21.7913	22.0313	18.8545	16.5809	22.4409	21.2637	21.8743	20.019	25.5413
Sobic.001G300000	1.22404	0.638074	0.89628	0.653707	0.766458	1.02034	0.881265	0.320845	0.828769	0.883009	0.641169	0.719061	0.972191	0.370722	1.03267
Sobic.001G300400	539.314	401.747	271.765	508.747	239.058	99.0516	256.128	630.46	643.436	365.86	657.199	159.529	127.438	211.756	91.4254
Sobic.001G300500	9.18033	18.0256	9.603	7.68106	19.3147	14.5202	13.4593	8.76975	10.774	14.2263	9.70914	16.2302	15.069	16.46	14.2508
Sobic.001G300600	2.32568	3.66893	3.32904	1.79769	5.05862	5.72961	2.48356	1.39033	1.03596	2.35469	2.47308	2.15718	1.62032	2.22433	1.58342
Sobic.001G300700	37.823	54.6351	31.4978	43.3081	30.1218	55.1769	34.0489	102.777	108.983	92.2254	108.999	77.2477	65.5419	102.171	50.9449
Sobic.001G300800	81.3989	80.3973	55.8895	54.9114	63.1561	94.1069	110.719	49.7309	71.4814	61.6144	53.4919	138.779	149.069	109.808	150.081
Sobic.001G300900	2.93771	2.1535	2.62482	3.43196	3.14248	3.8459	3.7654	2.99455	2.38271	4.12071	2.93106	3.90347	4.53689	5.11596	4.26836
Sobic.001G301000	59.6109	78.9617	60.3709	89.0676	70.5908	45.209	61.9289	44.3835	42.1636	42.875	62.1018	58.2439	43.3435	68.1386	66.7103
Sobic.001G301200	29.9891	17.0685	17.6695	22.3895	9.58073	12.872	16.4236	18.2881	16.161	13.6376	16.9452	17.3602	14.9879	17.9429	17.1423
Sobic.001G301300	45.7792	65.1633	43.4696	63.0827	35.487	72.6012	64.813	58.5007	52.2125	43.5618	44.0575	73.1388	75.4258	59.0189	97.1395
Sobic.001G301400	15.3005	21.216	27.2725	19.4478	19.698	31.9445	23.5538	32.0845	28.7997	31.1997	41.676	36.2612	32.4874	60.4276	25.4036
Sobic.001G301500	2.32568	2.71182	1.15236	0.163427	5.13527	1.41278	2.48356	0.213896	0.725173	0.981121	0.732765	1.84901	1.21524	1.11216	1.72111
Sobic.001G301700	21.788	30.7073	27.5926	26.4751	37.9397	14.0493	30.1232	28.5552	22.1696	26.7846	22.5325	19.3119	14.8259	13.7908	16.8669
Sobic.001G301800	93.2721	83.827	104.353	88.2504	83.314	140.258	92.2924	150.048	154.462	106.942	132.264	141.141	139.833	134.275	141.2
Sobic.001G302300	2.8153	2.79157	3.45708	3.43196	5.44185	3.29649	3.84552	2.45981	2.6935	3.43392	2.74787	2.56808	3.88876	4.00379	3.51107
Sobic.001G302400	2.20328	3.34989	2.49678	2.28797	2.98919	3.37498	3.36483	1.17643	1.03596	1.56979	2.56468	0.513615	0.891175	0.593155	0.963822
Sobic.001G302500	8.56831	7.89617	10.4993	9.1519	6.59154	8.00576	9.37345	5.7752	6.83735	5.19994	5.77053	9.55324	7.53448	7.48858	11.9789
Sobic.001G302600	0.612022	4.62604	1.34442	0.49028	36.1002	0.0784878	2.72391	0.213896	0.621577	4.12071	0.732765	0.821784	2.10641	1.40874	0.894978
Sobic.001G302666	0.979235	1.03687	1.53648	2.61483	0.536521	1.33429	0.80115	3.31539	2.07192	2.74714	3.29744	1.43812	1.37727	2.22433	1.03267
Sobic.001G302732	1.34645	3.42965	2.04864	2.77825	5.5185	3.29649	2.00287	0.534741	1.03596	0.883009	0.549574	0.205446	0.486096	0.444866	0.894978
Sobic.001G302800	163.41	224.283	327.782	205.101	369.739	363.163	224.642	216.463	204.188	240.473	219.372	272.216	208.211	286.939	240.887
Sobic.001G302900	2.6929	2.47254	1.40844	2.4514	3.83229	3.218	2.72391	2.24591	1.76113	1.96224	2.83946	2.97897	5.42807	2.96577	3.44222
Sobic.001G303000	1.83607	1.51543	0.51216	1.79769	1.68621	1.41278	1.52218	0.320845	0.621577	0.686785	0.915956	1.95174	1.45829	1.70532	1.92764
Sobic.001G303100	2.20328	2.87133	2.8809	2.94168	2.91254	2.98254	3.12448	0.962534	1.65754	1.76602	3.57223	4.0062	5.26603	3.70722	5.98947
Sobic.001G303200	4.77377	3.42965	3.64914	3.43196	2.75925	4.00288	3.12448	13.9033	11.4992	9.32065	12.457	14.2785	17.0944	16.5342	20.5156
Sobic.001G303300	6.73224	3.42965	5.37768	4.24909	2.14608	2.35463	3.36483	2.99455	3.93665	1.86413	3.29744	3.69803	2.26845	2.52091	1.65227
Sobic.001G303675	3.30492	2.23326	1.66452	2.12455	1.99279	2.35463	2.00287	5.45436	3.93665	2.35469	3.20585	2.87624	4.94197	4.30037	4.75027
Sobic.001G303900	22.8896	19.9398	30.9217	32.3585	16.0956	31.9445	26.2777	34.1165	28.4889	22.762	35.6307	26.3998	29.0847	38.9999	21.3418
Sobic.001G304000	5.5082	4.38676	3.77718	7.68106	3.60235	4.78776	2.72391	3.1015	4.14385	4.12071	3.84702	2.36263	3.32165	3.26235	2.89147
Sobic.001G304100	620.957	954.24	587.063	815.826	565.799	508.209	508.81	870.772	948.009	943.152	1034.85	1461.65	1419.32	1848.27	1203.54
Sobic.001G304201	9.05793	30.2288	11.9077	9.96903	35.0271	11.3022	11.3763	6.30994	7.14814	21.879	12.6402	31.7414	46.9082	59.612	37.5202
Sobic.001G304300	3.18251	5.18435	8.6427	8.00791	4.13887	2.82556	10.0144	23.1008	25.5883	11.8716	13.0982	6.88244	7.69651	9.11975	7.77942
Sobic.001G304400	162.798	122.351	109.218	163.427	77.7955	102.584	96.2982	127.803	116.546	92.4216	142.248	129.636	131.489	167.27	127.844
Sobic.001G304500	163.41	138.542	136.171	159.995	76.4925	100.15	136.276	86.735	97.7948	66.6181	74.9252	75.5014	69.7547	83.6348	55.4198
Sobic.001G304700	610.676	797.274	990.261	910.45	1117.73	701.289	856.589	892.911	832.706	1000.35	986.027	1276.64	1237.19	1263.12	1310.11
Sobic.001G304900	4.77377	4.46652	5.69778	8.82504	5.21192	4.86625	5.76828	6.95163	8.59848	8.73198	7.51084	9.34779	8.58769	5.26425	6.33369
Sobic.001G305000	5.75301	2.47254	3.5211	5.55651	1.14969	3.13951	3.60517	5.9891	7.04454	4.0226	11.4495	2.46535	3.5647	5.56082	2.27187
Sobic.001G305300	3.91694	3.50941	4.73748	5.06623	5.21192	3.13951	3.60517	5.7752	7.56252	7.2603	5.77053	5.23887	3.80775	6.22812	1.92764
Sobic.001G305500	44.188	37.3273	51.9202	43.7984	29.2787	22.7615	39.2563	62.8856	41.9564	43.4637	38.9281	40.062	28.1935	26.9885	30.2227
Sobic.001G305600	17.6262	18.1851	22.471	17.1598	33.5709	30.2963	20.91	14.7589	17.0934	21.4866	15.9376	23.9345	37.4294	27.5075	42.4082
Sobic.001G305700	7.09945	4.86532	5.88984	7.02735	3.90894	4.39532	4.88701	7.05858	3.83306	4.21882	3.75542	4.0062	2.51149	3.92965	3.85529
Sobic.001G305800	7.58907	13.6388	12.0998	5.39308	26.9027	11.8517	14.661	14.2241	21.2372	8.43764	13.2814	13.1485	21.3072	13.1977	17.7619
Sobic.001G305900	7.09945	6.62002	9.15486	8.82504	4.82869	2.5901	6.24897	11.5504	6.73375	5.29805	10.2587	2.87624	1.78235	3.33649	2.27187
Sobic.001G306000	1.95847	1.11663	1.40844	0.817134	1.53292	1.72673	2.00287	1.71117	1.76113	2.35469	2.38149	4.41709	3.80775	4.15208	5.09449
Sobic.001G306700	1.46885	2.1535	1.47246	0.326853	2.14608	2.35463	1.44207	1.17643	0.517981	2.15847	0.549574	0.205446	0.810159	1.18631	1.03267
Sobic.001G306900	26.1945	18.9029	23.8154	21.8992	16.0956	17.1103	23.0731	30.8011	26.5206	22.8601	29.7686	20.9555	21.7933	23.3555	19.6207
Sobic.001G307000	1.34645	0.717833	3.77718	1.30741	0.843104	0.156976	0.400575	0.213896	1.13956	2.4528	0.732765	1.02723	0.810159	0.296577	0.963822
Sobic.001G307200	12.6077	14.3567	8.83476	11.9302	9.27414	8.55517	17.2247	2.45981	7.66612	4.41504	4.2134	9.14235	6.88635	4.74524	5.16333
Sobic.001G307600	4.77377	5.58315	6.20994	4.9028	4.67539	8.47669	4.56655	5.34741	5.69779	5.29805	5.31255	4.21164	6.88635	8.00759	6.47138
Sobic.001G307700	19.3399	21.6148	20.9345	18.7941	18.0118	11.8517	14.4207	47.8059	36.4659	43.6599	53.2171	21.4691	38.1585	18.7585	30.3604
Sobic.001G307800	4.77377	5.10459	3.45708	4.73937	3.60235	1.9622	3.84552	7.27248	4.76542	3.72826	3.93861	6.2661	4.53689	5.1901	1.99649
Sobic.001G307900	1.34645	1.43567	0.89628	1.47084	2.14608	1.72673	1.6023	0.320845	0.207192	0.686785	1.28234	1.3354	2.43048	1.85361	1.8588
Sobic.001G308100	9.79235	26.0015	12.4839	10.2959	26.4428	11.2238	13.7798	8.12806	14.1927	23.1545	16.6704	24.859	35.647	35.0703	32.9077
Sobic.001G308200	0.856831	0.398796	0.57618	0.817134	0.536521	1.41278	0.881265	1.28338	1.34675	1.07923	0.915956	1.23268	1.45829	1.03802	1.03267
Sobic.001G308300	25.0929	19.541	24.5197	20.2649	23.0704	16.0115	25.1561	14.9728	18.5437	15.2074	16.4872	14.3812	13.8537	9.04561	10.3955
Sobic.001G308400	19.3399	19.3815	17.3494	21.4089	13.2597	29.6684	20.91	43.7418	39.1594	33.26	35.6307	24.3454	22.3604	21.576	22.6498
Sobic.001G308450	3.54973	2.5523	3.39306	5.06623	2.52931	5.10171	3.36483	4.17098	4.35104	3.72826	4.67138	2.15718	2.10641	1.3346	1.65227
Sobic.001G308600	1.95847	2.39278	0.89628	1.96112	3.83229	0.627903	1.12161	61.4952	48.8974	29.5317	71.9026	51.2588	42.2903	91.7907	30.98
Sobic.001G308700	17.3814	14.915	16.133	16.6695	10.8837	13.029	11.7769	14.438	15.2286	19.0337	13.9225	14.0731	11.0182	13.7167	9.43169
Sobic.001G308800	13.5869	11.0865	10.8194	8.33476	15.0226	14.4418	10.4149	14.0102	14.0891	13.3432	14.5637	14.2785	17.2564	14.6064	17.5553
Sobic.001G309100	6.73224	9.89015	5.95386	9.47875	17.7818	7.92727	6.56943	6.95163	4.66183	9.81121	7.05286	12.6349	15.9601	14.6806	18.9322
Sobic.001G309200	10.7716	12.7615	9.09084	9.47875	12.4933	10.6743	8.81265	7.48638	6.31937	10.3999	9.06797	9.14235	10.208	11.4924	8.0548
Sobic.001G309300	0.489618	0.558315	0.51216	1.47084	0.536521	0.549415	0.16023	0.641689	0.207192	0.0981121	0.183191	0.513615	0.648127	1.03802	1.03267
Sobic.001G309400	10.282	10.2889	11.0755	8.98847	9.73402	14.9127	11.0559	8.44891	11.1884	12.6565	10.7167	10.7859	15.474	13.1235	15.7654
Sobic.001G309500	7.71148	9.0128	8.25858	9.1519	10.8837	10.9098	9.21322	10.1601	15.643	13.5395	10.2587	13.0458	10.4511	8.30417	7.98596
Sobic.001G309600	5.5082	5.98195	5.69778	3.10511	9.73402	3.37498	7.29046	4.81267	6.94094	9.12443	4.305	6.57427	16.1222	8.30417	11.6347
Sobic.001G309900	2.08087	1.99398	1.08834	1.63427	1.76285	3.13951	1.52218	2.45981	2.6935	2.64903	3.66383	2.15718	2.18743	2.81748	2.27187
Sobic.001G310100	3.67213	6.30098	5.37768	1.63427	7.20471	3.61044	4.32621	1.39033	1.55394	6.37729	2.83946	3.69803	5.18502	5.8574	6.33369
Sobic.001G310200	1.83607	2.39278	1.47246	1.14399	0.91975	0.70639	3.52506	1.06948	0.725173	0.392448	0.732765	0.719061	0.324064	0.593155	0.413067
Sobic.001G310300	27.6634	34.5358	34.6348	36.6076	17.2453	23.8603	21.0702	4.49183	5.59419	3.53204	4.85457	7.39606	5.02299	6.00569	4.68142
Sobic.001G310500	0.734426	0.159519	0.44814	0.817134	0.613167	1.41278	0.240345	0.641689	0.207192	0.490561	0.457978	0.719061	1.70133	0.963876	1.17036
Sobic.001G310700	2.44809	1.91422	1.53648	3.10511	3.83229	2.66859	2.56368	1.06948	1.13956	1.37357	2.1983	3.90347	2.99759	2.89163	3.99298
Sobic.001G311000	18.4831	9.49135	20.7425	17.9769	8.66098	16.0115	9.05299	8.66281	6.31937	9.32065	8.06042	9.14235	5.104	6.89542	6.54022
Sobic.001G311100	105.513	133.437	131.049	141.364	121.484	124.246	120.012	133.792	126.802	145.991	151.591	214.691	213.963	267.068	252.453
Sobic.001G311200	2.93771	2.07374	9.02682	2.77825	0.613167	0.156976	0.240345	0.320845	0.517981	0.588673	0.366383	0.513615	0.324064	0.296577	0.6196
Sobic.001G311500	3.79454	4.22724	2.62482	2.12455	3.52571	5.02322	3.2046	1.39033	2.6935	1.86413	2.56468	2.77352	3.24064	1.40874	3.7176
Sobic.001G312500	3.18251	2.87133	2.49678	3.92224	4.44546	5.25868	3.44494	4.17098	4.04025	5.19994	4.67138	3.59531	3.72673	3.92965	5.64525
Sobic.001G312600	1.83607	3.50941	2.43276	3.43196	1.76285	1.17732	3.36483	1.60422	1.76113	0.784897	0.641169	1.12995	0.891175	0.741443	0.963822
Sobic.001G312801	13.4645	20.9767	11.8437	11.7667	22.6872	7.14239	12.7383	12.406	12.4315	20.4073	11.7242	20.1337	20.0109	18.7585	15.6965
Sobic.001G312900	130.238	115.81	92.1248	145.286	100.099	47.1712	99.3426	106.734	104.632	93.0103	116.326	105.394	98.8394	130.494	103.336
Sobic.001G313000	23.624	17.7066	16.5172	16.833	21.6141	13.1075	19.0674	8.98365	10.6704	10.7923	7.96882	14.3812	9.39785	9.11975	10.7397
Sobic.001G313100	11.0164	14.4364	14.0204	10.9496	16.8621	8.94761	14.661	9.0906	7.66612	10.498	7.60244	6.677	7.6155	6.67299	8.53671
Sobic.001G313200	1909.75	1059.28	1273.1	1282.25	656.395	284.597	960.098	1314.29	1220.98	1157.92	1354.52	1006.17	825.876	867.785	599.222
Sobic.001G313400	1.34645	2.31302	1.53648	0.98056	1.99279	0.392439	1.12161	2.03202	1.45035	1.56979	1.19074	1.74629	1.45829	1.55703	1.65227
Sobic.001G313500	10.1596	18.1054	11.9077	8.82504	16.7854	26.6859	11.136	5.9891	6.94094	10.9886	8.60999	17.7711	20.416	18.3878	20.9976
Sobic.001G313700	25.8273	26.4801	25.9281	30.5608	22.9171	25.1946	25.3163	26.6301	24.0343	21.6828	28.8526	34.104	35.2419	36.3307	34.9041
Sobic.001G314000	399.65	375.985	353.903	468.381	195.217	115.22	236.9	597.092	567.293	456.908	592.441	297.691	209.75	318.079	142.646
Sobic.001G314100	2.57049	3.11061	3.8412	2.28797	8.81427	1.33429	3.44494	4.27793	3.31508	5.29805	5.95372	4.82798	6.88635	10.9734	5.36987
Sobic.001G314300	5.87541	2.39278	1.98462	2.77825	3.83229	45.1305	2.72391	1.49728	1.86473	1.66791	2.56468	2.05446	3.0786	2.96577	2.4784
Sobic.001G314400	6.60984	5.18435	5.50572	6.7005	1.76285	7.29937	2.96425	6.84469	3.62587	6.18106	7.05286	5.3416	5.83315	4.15208	3.7176
Sobic.001G314500	854.138	823.913	1112.73	983.502	810.759	789.98	912.029	1066.38	1091.7	876.337	995.278	950.393	907.459	929.622	851.331
Sobic.001G314600	1.34645	3.11061	3.96924	2.28797	3.29577	7.22088	3.60517	5.13351	3.93665	7.45652	5.31255	6.47155	7.37245	10.8251	7.98596
Sobic.001G314700	32.8044	23.2099	35.275	32.5219	23.0704	26.6859	30.0431	26.844	34.0831	23.8412	31.9669	37.1857	42.8574	42.5588	34.3534
Sobic.001G314800	20.0743	16.8292	29.3212	18.7941	16.2489	24.0173	14.0201	17.2187	22.7912	11.7735	14.1973	19.4146	20.6591	15.941	18.2438
Sobic.001G314900	11.6284	12.6817	10.5633	10.4593	13.5663	4.39532	8.81265	11.8713	8.80567	11.9697	11.8158	22.1882	24.4668	23.9486	17.4865
Sobic.001G315100	4.28415	2.87133	2.43276	4.9028	2.37602	2.74707	1.84264	4.27793	2.27912	2.35469	2.28989	2.97897	2.43048	4.5228	3.85529
Sobic.001G315200	2.6929	1.03687	1.34442	1.63427	1.22633	0.392439	1.84264	0.748638	1.24315	0.784897	0.732765	1.02723	1.05321	1.63118	0.757289
Sobic.001G315400	8.81312	7.73665	6.27396	8.66162	6.59154	6.82844	8.81265	6.52384	6.42296	8.04519	6.96127	8.32056	8.50667	7.56272	7.98596
Sobic.001G315500	6.60984	4.46652	4.86552	7.68106	6.74483	7.0639	3.52506	3.63624	5.4906	6.67162	7.05286	5.03343	5.42807	7.11786	7.91711
Sobic.001G315700	23.2568	26.6396	20.6785	22.0626	34.5673	40.1073	25.7169	17.4326	18.3365	19.9168	20.0594	29.3788	34.5938	29.7319	38.966
Sobic.001G315800	17.1366	14.3567	18.4378	11.4399	31.2715	19.465	21.8714	11.7643	21.3408	15.5017	14.6553	17.3602	25.682	16.7566	17.6242
Sobic.001G316000	9.91476	13.0805	14.8526	11.4399	10.7304	17.1888	16.1832	17.1117	13.9855	14.3244	16.2124	16.0248	12.0714	9.49047	10.5332
Sobic.001G316100	0.856831	0.797593	0.51216	0.653707	0.91975	1.25581	0.560805	0.534741	0.517981	0.490561	0.549574	0.616338	0.972191	0.593155	1.17036
Sobic.001G316200	3.42732	4.46652	3.96924	1.79769	8.27775	3.53195	4.72678	3.42234	3.93665	2.74714	2.0151	2.87624	3.0786	0.889732	3.23569
Sobic.001G316400	81.6437	93.5576	111.715	59.8142	95.3474	35.241	83.8003	5.9891	6.94094	9.81121	7.14446	12.3268	11.5853	11.3441	13.9754
Sobic.001G316500	2.32568	1.19639	1.85658	1.47084	0.843104	1.49127	0.64092	3.42234	1.76113	2.55091	2.1983	3.38986	2.18743	3.26235	4.26836
Sobic.001G316700	6.36503	4.62604	4.86552	10.4593	6.3616	4.23834	4.72678	11.4435	9.32366	7.35841	7.23606	6.2661	5.83315	6.07984	7.4352
Sobic.001G316900	5.87541	8.77352	8.06652	5.88336	4.98198	7.29937	7.85127	10.4809	11.9136	15.2074	12.915	11.8131	9.88394	16.3118	9.50054
Sobic.001G317000	232.079	121.314	151.983	140.874	115.965	82.8047	166.078	79.7834	94.7905	88.0066	77.3983	156.139	145.667	217.169	109.6
Sobic.001G317300	17.6262	36.0512	22.1509	21.7358	28.8188	19.9359	22.993	50.0518	66.0944	70.2483	62.743	89.5745	69.1066	80.8173	39.3102
Sobic.001G317400	20.9312	8.85328	7.93848	7.51763	17.7052	29.9824	19.6282	5.34741	13.3639	10.9886	9.15956	8.0124	11.2612	5.93155	8.94978
Sobic.001G317600	7.83388	4.06772	3.64914	2.94168	7.05141	15.6976	6.24897	2.24591	2.90069	3.04148	3.11425	4.82798	3.5647	2.59505	2.68493
Sobic.001G317700	5.87541	4.22724	5.50572	4.9028	2.75925	3.76742	3.52506	2.35286	5.17981	3.63015	2.74787	6.06066	4.77994	4.22623	3.44222
Sobic.001G317800	5.5082	4.22724	4.8015	4.57595	2.91254	1.56976	3.84552	14.7589	14.3999	14.3244	15.3881	8.52601	5.42807	10.3802	6.88445
Sobic.001G318000	53.3683	63.2491	62.0354	62.7559	64.4591	68.049	65.4539	51.9768	51.2801	60.4371	64.2085	100.052	105.159	131.458	107.535
Sobic.001G318200	132.197	135.272	167.732	149.209	144.477	88.2203	179.858	146.091	118.825	103.214	111.838	225.991	193.952	216.501	184.641
Sobic.001G318300	7.71148	14.4364	14.2124	5.71994	21.2309	14.6772	15.4622	6.63079	5.4906	12.5583	6.96127	15.4085	17.4184	16.1635	14.595
Sobic.001G318432	0.367213	2.1535	2.43276	1.79769	2.29937	0.627903	2.64379	2.99455	1.65754	3.92448	1.19074	1.74629	1.45829	0.815588	0.894978
Sobic.001G318500	132.564	148.671	194.941	147.247	271.173	147.165	132.029	321.593	240.447	190.73	216.166	252.596	346.262	275.298	246.463
Sobic.001G318600	6.60984	6.54026	9.09084	8.82504	4.59875	7.69181	6.80977	19.0368	20.8228	15.1093	17.5864	14.3812	19.2008	14.0133	15.9031
Sobic.001G318700	5.99782	17.6268	21.6388	8.33476	47.0605	9.73249	24.3549	8.55586	11.3956	20.996	10.8999	17.5656	19.5248	16.9049	17.4176
Sobic.001G318900	10.6492	7.97593	13.7003	11.7667	24.0668	13.9708	16.023	6.63079	6.73375	10.2037	6.77808	18.2847	15.6361	18.0912	13.2181
Sobic.001G319300	36.5989	29.0324	46.2865	47.884	19.0848	24.0958	29.1618	117.108	98.8307	58.671	112.663	99.8468	176.534	156.815	84.9541
Sobic.001G319400	5.14098	7.41761	8.45064	4.73937	18.1651	2.82556	7.93138	3.95708	2.7971	4.51316	3.29744	7.6015	8.34464	8.15588	11.5659
Sobic.001G319500	177.486	137.266	161.779	173.232	173.066	67.578	340.328	111.654	99.4523	104.195	109.274	296.15	242.562	245.566	217.273
Sobic.001G319600	0.856831	1.59519	0.9603	2.12455	2.22273	0.70639	0.721035	1.49728	0.725173	0.981121	2.1983	4.0062	5.83315	5.48668	9.56938
Sobic.001G319700	1.71366	1.83446	1.66452	3.59539	1.45627	1.64824	0.96138	1.06948	1.24315	0.883009	2.93106	2.87624	2.91657	3.18821	2.82262
Sobic.001G319800	0.122404	1.19639	0.70422	0.653707	0.689812	0.627903	0.400575	1.71117	1.86473	0.588673	0.641169	0.205446	0.972191	0.51901	1.03267
Sobic.001G319900	1.95847	0.717833	0.44814	2.61483	1.07304	1.33429	1.28184	2.24591	1.76113	2.25658	2.47308	7.80695	4.0508	7.11786	5.98947
Sobic.001G320000	17.3814	14.3567	9.53898	13.5644	7.97116	2.90405	10.8155	11.4435	13.8819	12.264	14.3805	6.57427	5.5901	6.96957	3.098
Sobic.001G320200	2.08087	3.74869	2.75286	1.96112	7.97116	1.72673	1.92276	3.63624	2.27912	3.04148	1.46553	3.80075	2.83556	5.04181	4.61258
Sobic.001G320400	1.46885	2.47254	1.15236	1.63427	1.60956	4.86625	4.64667	0.213896	0.621577	0.196224	0.366383	1.02723	0.486096	1.11216	0.275378
Sobic.001G320500	22.6448	17.6268	19.27	20.9186	20.0812	40.5782	34.6097	18.502	18.8545	10.498	11.8158	6.06066	5.02299	5.48668	2.4784
Sobic.001G320700	86.0503	73.1393	58.9624	82.2036	56.5646	34.6916	68.979	69.4094	74.5892	53.5692	62.6514	92.5534	100.46	102.393	90.9435
Sobic.001G320900	1.95847	2.71182	3.77718	1.47084	4.44546	1.9622	1.44207	0.962534	0.207192	1.66791	2.1067	1.23268	4.0508	3.33649	1.17036
Sobic.001G321000	4.28415	5.74267	4.8015	4.9028	9.58073	4.63078	5.04724	3.20845	3.31508	4.0226	3.29744	6.16338	7.37245	8.60074	11.6347
Sobic.001G321100	22.5224	14.5959	14.0844	17.3232	9.27414	14.2063	16.9844	9.3045	12.5351	10.5961	11.3579	6.677	6.72432	6.37641	7.71058
Sobic.001G321200	45.9016	27.5169	31.1777	40.3664	19.698	24.9591	36.3722	32.6192	26.8314	21.7809	28.4862	21.2637	17.7425	15.941	15.9719
Sobic.001G321400	1.46885	1.35591	1.98462	0.326853	2.37602	2.35463	1.76253	1.17643	1.13956	1.07923	1.64872	1.64357	2.0254	1.26045	2.13418
Sobic.001G321500	11.506	8.93304	8.0025	10.6227	11.8801	15.3836	6.64954	8.02112	9.22006	6.4754	6.50329	12.8404	9.72191	12.6787	11.8412
Sobic.001G321600	0.244809	0.558315	0.6402	0.653707	0.996396	0.941854	1.12161	0.855586	0.517981	0.392448	0.274787	0.410892	0.567111	0.444866	0.550756
Sobic.001G321800	3.67213	8.77352	3.45708	1.47084	18.2417	19.308	8.73253	0.962534	2.17552	5.39617	1.37393	4.10892	5.50908	6.59885	5.16333
Sobic.001G321900	30.6011	30.6276	35.9792	36.1173	36.4068	44.1886	34.7699	42.1376	46.1003	35.7128	41.7676	39.9593	34.3507	32.6977	34.2845
Sobic.001G322000	22.4	25.6027	20.1023	23.37	35.9469	25.9795	21.3907	23.6356	27.1422	27.1771	20.9754	30.7142	35.1609	28.249	30.4981
Sobic.001G322100	21.5432	29.5109	20.5504	15.8524	41.2354	29.4329	27.7198	21.3896	26.935	32.0827	21.7082	44.4791	50.5539	31.8821	46.8831
Sobic.001G322200	0.367213	1.83446	1.2804	0.49028	4.82869	3.8459	1.92276	0.106948	0.414385	1.07923	0.366383	1.12995	2.51149	2.0019	1.65227
Sobic.001G322300	24.7257	14.5959	20.1023	18.6306	12.7232	15.4621	15.2218	14.1172	13.3639	18.5432	21.7998	10.4777	8.83073	12.9011	11.7036
Sobic.001G322500	4.16175	10.6877	7.6824	4.08567	18.5483	3.13951	8.73253	4.27793	6.73375	8.43764	4.39659	9.14235	9.31683	8.00759	7.4352
Sobic.001G322600	4.40656	3.82845	3.96924	3.43196	3.21912	4.00288	3.2046	3.52929	3.93665	3.82637	2.83946	2.05446	3.15962	2.74334	2.20302
Sobic.001G322700	18.7279	13.4793	14.2765	21.7358	10.4238	16.4824	12.9786	21.3896	20.3048	13.147	19.2351	19.7228	20.0919	20.9087	25.2659
Sobic.001G322832	2.44809	1.35591	3.32904	1.79769	0.689812	2.27615	3.52506	2.45981	2.90069	2.74714	5.22095	3.69803	1.45829	1.63118	1.72111
Sobic.001G322900	1.34645	1.35591	1.34442	1.79769	1.07304	1.9622	1.28184	1.06948	1.03596	1.37357	0.915956	0.924507	0.972191	1.55703	2.27187
Sobic.001G323000	26.6842	21.216	20.9345	22.5529	12.4933	14.0493	16.1832	20.8549	22.8948	17.5621	25.9216	22.8045	24.1427	29.7319	26.2986
Sobic.001G323300	6.73224	6.14146	7.74642	5.71994	5.28856	6.67147	7.69104	7.27248	7.76971	6.67162	7.96882	6.06066	5.75213	4.67109	3.57991
Sobic.001G323900	2.20328	1.51543	1.98462	3.43196	0.996396	1.02034	2.32333	5.24046	2.07192	5.49428	4.57978	1.02723	2.18743	2.22433	1.30804
Sobic.001G324100	7.34426	4.94508	4.86552	3.92224	7.89452	15.6191	8.5723	3.74319	4.76542	5.29805	4.48819	4.21164	4.45588	3.78136	4.06182
Sobic.001G324400	9.18033	6.30098	7.29828	9.8056	8.89091	9.18308	7.05012	5.7752	6.52656	6.4754	5.31255	5.23887	6.88635	9.34219	7.71058
Sobic.001G324700	1.95847	6.14146	2.5608	4.41252	3.06583	4.63078	4.08586	0.962534	0.725173	0.686785	0.732765	2.77352	3.88876	3.63307	5.78293
Sobic.001G324800	32.3148	22.0933	19.206	19.7746	14.716	15.3051	24.2748	13.4755	19.4761	13.4414	19.7847	21.4691	15.6361	15.5703	13.0116
Sobic.001G324900	5.75301	5.74267	8.45064	7.68106	4.90533	8.71215	6.00862	4.27793	3.72946	4.41504	2.56468	3.38986	3.24064	2.15019	3.098
Sobic.001G325200	12.9749	21.6148	21.6388	18.6306	31.6547	22.9969	21.3907	13.5824	16.8862	17.6602	15.2965	26.0916	29.3278	21.3536	28.5705
Sobic.001G325400	1.95847	8.05569	2.81688	3.10511	6.89812	3.06103	8.49219	1.92507	2.5899	5.39617	3.48063	10.8886	12.6385	19.1292	10.602
Sobic.001G325600	0.979235	2.71182	1.6005	0.326853	4.5221	1.72673	2.08299	0.427793	0.517981	1.17735	0.549574	1.12995	1.62032	0.741443	1.37689
Sobic.001G325700	4.28415	7.17833	7.23426	3.92224	5.82508	15.5406	6.00862	5.7752	7.25173	6.08295	7.32765	5.13615	5.67111	4.37452	4.9568
Sobic.001G326300	5.14098	6.38074	8.25858	9.47875	5.5185	7.69181	6.48931	7.37943	8.28769	5.88673	6.68648	3.38986	4.37486	5.11596	4.81911
Sobic.001G326400	0.489618	0.717833	0.51216	0.49028	1.91615	1.09883	1.36195	0.748638	0.828769	0.883009	0.274787	1.23268	1.37727	1.55703	1.03267
Sobic.001G327700	0.979235	0.877352	0.89628	0.653707	0.153292	0.627903	1.6023	0.855586	0.932366	2.25658	2.1983	1.02723	1.37727	1.48289	1.44573
Sobic.001G327800	7.09945	7.25809	8.25858	6.21022	6.89812	12.715	6.80977	8.55586	9.94523	8.83009	8.97637	14.4839	12.3144	15.7186	17.4865
Sobic.001G327900	7.58907	6.77954	6.97818	5.06623	8.27775	5.65112	5.52793	9.41144	10.0488	9.81121	10.2587	5.44432	4.94197	6.07984	5.02565
Sobic.001G328000	1.95847	2.31302	3.26502	2.12455	3.14248	3.76742	1.84264	1.81812	1.45035	1.76602	2.1067	1.95174	2.43048	3.03992	4.13067
Sobic.001G328100	3.91694	4.46652	2.2407	2.77825	3.14248	2.27615	2.64379	2.03202	4.04025	4.70938	4.94616	2.36263	2.26845	2.44676	1.17036
Sobic.001G328200	19.4623	20.2589	25.9921	28.2728	14.2561	22.9184	23.2333	24.705	27.0386	21.0941	23.5401	27.2216	18.0665	22.9106	28.2951
Sobic.001G328500	3.18251	6.0617	3.39306	0.817134	21.0776	1.25581	1.52218	0.962534	0.310789	0.686785	0.183191	0.821784	3.24064	1.92775	2.89147
Sobic.001G328800	13.4645	17.7863	19.334	21.4089	8.50769	12.4011	13.3792	15.2936	18.3365	12.1659	14.1973	10.9914	10.289	12.0114	7.22867
Sobic.001G329001	1.46885	2.1535	1.85658	1.14399	4.21552	1.02034	1.20172	1.28338	1.13956	1.86413	1.28234	1.02723	1.94438	1.77946	1.99649
Sobic.001G329300	493.412	448.885	588.408	463.805	581.665	483.328	607.832	441.91	479.547	416.192	414.195	460.918	462.439	403.568	460.156
Sobic.001G329600	0.734426	2.39278	0.83226	0.817134	2.14608	2.04068	1.04149	1.06948	1.34675	2.06035	0.824361	1.95174	1.86337	1.11216	2.06533
Sobic.001G329800	135.624	92.0422	87.3873	130.905	63.0029	80.764	84.2008	137.535	135.4	98.3083	141.424	117.823	100.298	127.232	92.7335
Sobic.001G330000	468.931	495.624	547.947	576.079	531.845	251.318	487.419	1763.58	1625.11	1101.21	1218.5	927.178	899.115	848.508	744.14
Sobic.001G330300	8.20109	6.0617	4.35336	7.02735	8.96756	6.12205	3.04437	5.34741	4.04025	8.9282	7.23606	7.80695	8.02058	11.5665	4.26836
Sobic.001G330400	0.244809	0.717833	1.34442	0.653707	2.6826	2.43312	4.40632	0.534741	1.86473	1.47168	0.274787	1.43812	0.40508	0.963876	1.2392
Sobic.001G330500	1.34645	1.35591	2.49678	1.79769	1.45627	2.27615	1.84264	2.45981	1.13956	2.15847	1.19074	5.13615	4.61791	4.07794	2.54725
Sobic.001G330700	11.3836	19.8601	16.6452	6.04679	36.4068	18.3662	18.9872	9.3045	13.9855	20.996	15.2965	29.3788	33.6216	28.0266	26.9182
Sobic.001G330850	24.4809	49.2912	37.6438	22.226	28.6655	15.1482	34.129	16.7909	17.5078	31.1997	20.7006	31.0224	22.8465	26.3954	16.385
Sobic.001G331100	8.3235	6.93906	8.6427	6.37364	10.8071	6.74995	8.41207	3.1015	6.11217	11.7735	7.05286	11.9159	5.18502	5.8574	5.85178
Sobic.001G331200	48.9618	36.6095	64.5322	29.4168	66.3753	41.9125	57.4424	117.857	108.569	103.803	119.166	30.6115	24.2238	20.6121	23.476
Sobic.001G331301	8.4459	15.1543	19.5901	10.2959	10.5771	3.13951	20.7498	1.60422	1.13956	3.2377	3.11425	7.80695	7.45346	9.26804	5.5764
Sobic.001G331600	1.34645	0.638074	0.9603	0.98056	0.996396	1.64824	0.560805	2.03202	1.76113	1.07923	0.366383	1.12995	1.21524	1.03802	1.17036
Sobic.001G331800	2.6929	2.63206	1.66452	2.4514	0.766458	0.627903	2.48356	2.99455	1.65754	1.76602	3.29744	0.821784	0.972191	0.667299	0.481911
Sobic.001G331900	5.38579	8.77352	6.59406	6.53707	6.43825	9.654	8.09161	4.38488	3.83306	5.88673	5.12936	4.21164	4.61791	4.5228	4.40605
Sobic.001G332300	19.7071	21.216	21.7028	18.6306	20.9243	22.526	23.2333	13.9033	15.125	19.4262	17.3116	18.2847	15.231	15.422	17.8307
Sobic.001G332400	1.10164	2.07374	0.70422	0.653707	1.30298	0.784878	0.721035	0.427793	0.932366	1.17735	1.19074	2.05446	2.99759	4.81938	2.61609
Sobic.001G332500	3.67213	3.74869	4.35336	1.79769	3.21912	4.55229	2.88414	4.38488	3.72946	4.31693	2.1983	5.95793	4.86096	5.78326	5.71409
Sobic.001G332700	4.65137	4.22724	3.07296	2.28797	2.29937	5.25868	4.56655	3.85014	3.00429	3.04148	2.93106	3.18441	3.5647	2.89163	2.54725
Sobic.001G333100	9.54754	14.5162	12.74	8.82504	16.9387	18.5231	15.6224	10.4809	9.63444	17.7583	14.2889	14.8948	18.0665	12.1597	14.3196
Sobic.001G333200	15.0557	9.0128	8.0025	11.2764	6.05502	6.12205	8.25184	12.1921	9.73804	9.41876	9.34276	11.505	15.6361	15.3479	16.0408
Sobic.001G333300	6.60984	9.25208	10.4993	9.1519	11.2669	3.218	11.857	5.13351	5.2834	4.70938	3.11425	2.87624	4.29384	4.07794	4.3372
Sobic.001G333400	136.358	144.843	190.524	229.288	135.357	84.6099	144.928	310.15	413.142	259.703	291.091	342.684	592.874	577.214	395.787
Sobic.001G333500	12.4852	12.0437	12.5479	9.8056	16.019	24.7237	13.5394	5.45436	6.63015	10.6942	6.86967	6.88244	8.34464	6.96957	8.19249
Sobic.001G333600	19.5847	25.3634	20.7425	18.6306	24.8332	25.6655	22.272	16.6839	20.0977	22.6639	19.6931	29.9951	32.4874	25.5798	25.0594
Sobic.001G333800	4.65137	4.78556	3.96924	3.26853	4.13887	9.18308	4.48644	6.203	5.07621	4.61127	5.95372	4.62254	5.104	6.59885	6.67791
Sobic.001G334100	0.734426	1.19639	0.89628	0.817134	2.14608	0.941854	1.76253	1.60422	0.517981	1.47168	0.641169	0.924507	1.62032	1.85361	1.78996
Sobic.001G334300	123.996	113.577	89.3079	101.161	189.468	170.005	101.506	67.2704	72.5173	106.452	95.7174	58.1412	62.5443	60.9466	50.0499
Sobic.001G334700	2.57049	2.07374	2.30472	2.28797	2.14608	3.218	1.6023	2.78065	1.65754	1.86413	2.1983	2.77352	2.99759	2.52091	3.30453
Sobic.001G334900	299.646	220.774	198.398	263.117	144.477	185.702	219.835	224.27	300.325	227.228	248.499	227.634	195.491	234.37	149.874
Sobic.001G335000	14.3213	17.7863	21.1906	15.1987	21.2309	15.5406	20.7498	16.47	17.8185	19.0337	16.6704	15.9221	18.5526	19.8707	14.8704
Sobic.001G335100	0.856831	0.717833	0.76824	1.14399	2.29937	0.863366	1.20172	0.320845	0.414385	0.196224	1.19074	1.12995	0.486096	0.815588	0.826134
Sobic.001G335201	3.42732	5.98195	6.46602	7.3542	7.28135	5.57264	9.13311	5.34741	6.73375	6.27917	5.31255	3.18441	6.56229	4.67109	4.40605
Sobic.001G335300	11.7508	14.0376	9.73104	12.9107	11.9567	9.49703	10.7354	9.19755	11.3956	11.8716	11.8158	6.36883	4.53689	7.11786	4.9568
Sobic.001G335400	32.5596	39.082	38.412	32.5219	32.4978	69.4617	40.5382	30.6941	31.7004	35.7128	31.5089	31.9469	28.4366	32.9942	28.4328
Sobic.001G335500	52.2667	49.2912	47.0547	34.9733	67.9848	36.8108	59.205	42.8862	45.1679	54.4522	48.2709	32.9741	35.1609	30.1767	31.2554
Sobic.001G335900	29.1322	34.6155	38.0919	30.7242	36.79	23.7033	35.4909	32.2984	32.9436	27.3733	33.524	30.9196	26.4112	31.5113	27.8132
Sobic.001G336050	1221.6	1055.45	825.986	1149.71	717.865	1487.74	984.933	1291.4	1443.3	970.231	1343.25	993.126	976.323	1093.7	812.158
Sobic.001G336200	28.765	49.4508	34.0586	30.8877	49.2833	28.6481	31.4051	26.951	29.0069	48.0749	32.5165	55.6759	43.5866	55.8307	30.0162
Sobic.001G336500	5.99782	3.74869	1.34442	2.77825	5.67179	13.4214	6.16885	1.81812	3.00429	3.82637	1.83191	4.10892	1.78235	0.963876	2.54725
Sobic.001G337400	0.734426	2.79157	1.79256	1.14399	2.75925	2.5901	2.96425	2.99455	2.5899	3.72826	3.11425	3.28714	3.80775	2.96577	3.85529
Sobic.001G338100	7.83388	5.02483	7.42632	4.08567	8.04781	7.69181	8.33196	4.06403	5.387	3.72826	3.75542	3.59531	2.99759	2.74334	1.30804
Sobic.001G338400	16.2798	18.0256	13.0601	11.7667	26.0596	12.0871	17.3048	10.8018	10.774	19.0337	15.2049	11.505	14.0158	11.6407	12.0478
Sobic.001G338500	0.856831	2.23326	2.2407	2.77825	1.91615	1.9622	1.52218	0.962534	3.93665	2.84525	2.47308	3.08169	1.94438	2.81748	2.75378
Sobic.001G338600	4.65137	2.87133	1.08834	1.96112	3.06583	11.9302	4.08586	1.81812	1.24315	1.86413	1.92351	1.23268	1.21524	1.3346	1.51458
Sobic.001G338800	13.0973	12.0437	10.9474	13.8913	12.34	10.8313	9.77403	8.8767	9.01287	6.27917	6.59489	6.16338	6.40026	6.89542	6.8156
Sobic.001G338900	1.95847	1.7547	1.6005	1.14399	0.996396	1.33429	1.84264	0.320845	0.932366	2.15847	1.19074	0.513615	0.810159	0.593155	0.757289
Sobic.001G339400	494.147	388.188	428.422	448.606	348.968	153.522	454.813	559.981	563.667	415.897	431.782	363.537	247.666	227.697	199.718
Sobic.001G339500	18.3607	20.1791	16.7092	18.9575	16.6321	24.5667	16.6639	17.8604	23.9307	20.113	22.8989	31.4332	36.2951	42.7813	36.9006
Sobic.001G339600	24.3585	48.3341	26.9524	39.7127	42.2318	98.1098	44.8644	62.7786	81.7374	54.5503	63.201	110.735	112.288	90.8268	107.948
Sobic.001G339700	10.5268	9.09256	9.66702	10.2959	12.7232	21.1132	9.29334	3.20845	4.24744	4.80749	4.2134	2.87624	2.99759	3.18821	1.65227
Sobic.001G340000	1.10164	0.478556	0.38412	1.14399	0.306583	0.313951	0.560805	2.45981	1.76113	1.66791	1.64872	0.821784	0.162032	0.815588	0.344222
Sobic.001G340200	17.3814	27.9955	24.8398	29.09	34.6439	35.398	29.4823	19.5715	20.6156	18.4451	16.8536	21.4691	22.7655	25.2091	25.8855
Sobic.001G340300	1.10164	2.39278	1.6005	3.26853	1.99279	0.941854	1.92276	5.13351	3.52227	7.45652	4.67138	4.21164	7.93956	7.26614	6.60907
Sobic.001G340400	0.856831	0.797593	0.89628	1.30741	0.766458	0.549415	0.400575	0.320845	0.725173	1.07923	0.915956	0.719061	1.45829	1.48289	1.58342
Sobic.001G340500	73.4426	88.0542	80.7933	58.6702	120.947	84.6884	108.075	41.389	52.6269	85.9462	64.1169	51.3615	55.0098	44.7832	44.3358
Sobic.001G340700	13.3421	8.37472	8.57868	9.47875	9.35079	11.0668	8.73253	10.1601	8.39129	9.41876	11.7242	13.0458	11.3422	14.0874	11.0151
Sobic.001G340800	1.46885	1.35591	1.2804	0.98056	0.383229	0.470927	1.04149	0.534741	0.414385	0.883009	0.732765	0.719061	0.162032	0.0741443	0.137689
Sobic.001G341100	10.1596	11.4853	9.79506	18.1404	10.9604	16.8749	8.0115	19.8924	28.3854	13.9319	20.4258	28.2488	21.8743	29.4353	25.6101
Sobic.001G341300	20.0743	14.2769	12.4199	25.4946	17.7818	14.9127	15.4622	25.4537	12.9495	10.498	14.3805	18.7983	14.3398	15.7186	25.4036
Sobic.001G341400	5.87541	12.0437	7.49034	6.04679	12.2633	5.10171	6.00862	19.5715	25.2775	22.8601	18.8687	50.437	70.0788	42.633	60.9962
Sobic.001G341500	10.282	7.25809	7.55436	10.1325	4.98198	11.5377	7.13023	9.73229	8.59848	8.73198	11.2663	13.2513	14.0158	14.1616	15.8342
Sobic.001G341600	27.6634	30.7073	21.9589	32.0316	41.6953	20.0929	25.3964	10.4809	9.42725	6.67162	8.4268	11.2995	18.1476	21.057	20.5845
Sobic.001G341900	7.09945	6.4605	5.1216	8.82504	6.74483	11.6947	8.5723	5.7752	6.52656	7.16218	8.70159	7.49878	8.34464	6.74713	7.50405
Sobic.001G342200	16.5246	19.541	19.3981	13.401	26.9793	18.7586	25.797	12.0851	8.70208	16.2866	15.2049	9.65596	10.046	12.308	11.1528
Sobic.001G342600	345.548	336.185	644.746	278.643	408.675	180.287	596.376	904.675	767.337	855.243	785.341	587.678	399.246	320.971	397.026
Sobic.001G342900	11.8732	14.2769	16.9653	10.2959	26.2895	12.9505	15.6224	9.73229	12.1208	18.347	11.7242	20.1337	25.1149	21.7984	26.0921
Sobic.001G343000	6.85465	7.17833	5.37768	4.73937	10.0406	5.96508	5.76828	6.95163	4.97262	8.83009	6.77808	9.34779	10.6131	10.4544	8.74325
Sobic.001G343601	0.856831	0.638074	0.19206	1.30741	1.37962	2.11917	1.20172	0.427793	0.932366	0.490561	0.641169	1.74629	1.05321	1.26045	0.688445
Sobic.001G343900	57.1629	70.3477	59.9867	42.3275	151.069	58.3165	76.4297	38.8222	43.614	61.8106	38.1954	83.7193	106.536	75.9979	116.072
Sobic.001G344000	18.7279	35.0941	23.8795	17.1598	58.1742	13.029	39.6569	16.3631	19.5797	38.7543	25.83	27.427	32.4064	25.9505	30.085
Sobic.001G344400	76.2579	54.8744	59.4746	78.7717	36.4068	55.2554	51.1935	118.713	115.821	95.8555	109.915	73.9606	72.2662	85.8591	68.0183
Sobic.001G344500	7839.63	4474.26	6117.69	6028.32	3429.82	3286.36	6571.51	4212.16	5805.01	4619.61	4716.35	3371.68	2234.42	2188.3	1884.41
Sobic.001G344700	0.122404	0.159519	0.38412	0.49028	0.306583	0.627903	0.80115	0.748638	0.414385	0.686785	0.183191	1.3354	0.810159	1.55703	1.78996
Sobic.001G345000	8.69071	7.57713	5.88984	11.7667	3.90894	3.53195	5.04724	5.88215	7.14814	3.72826	4.67138	5.54704	6.40026	10.3802	11.6347
Sobic.001G345100	1.71366	2.95109	1.72854	2.12455	1.91615	1.88371	1.52218	1.49728	2.27912	1.96224	1.83191	2.87624	3.40267	3.85551	3.85529
Sobic.001G345200	25.2153	17.3078	19.27	24.6774	8.04781	11.0668	17.5452	21.9244	15.0214	12.4602	20.2426	15.6139	17.1754	18.3136	12.8739
Sobic.001G345300	119.589	104.485	112.803	187.287	43.0749	14.9912	129.786	141.813	152.597	67.9917	116.418	88.8554	60.1948	64.209	42.2017
Sobic.001G345366	18.6055	12.8412	9.2829	19.9381	5.59514	6.436	11.0559	13.7963	17.9221	10.5961	14.8385	9.14235	11.1802	12.0855	7.71058
Sobic.001G345400	7.95629	15.0745	11.1395	14.7084	12.7999	16.247	11.6968	18.1812	22.4804	14.2263	16.2124	24.0372	22.9275	19.7965	22.2368
Sobic.001G345900	5.01858	6.38074	5.88984	4.24909	4.44546	7.84878	5.76828	4.81267	6.11217	8.9282	6.2285	8.52601	6.80534	10.6026	6.196
Sobic.001G346000	3.30492	10.927	7.49034	3.75881	14.1028	15.7761	8.89276	5.13351	4.45464	6.86785	4.48819	7.49878	9.96496	8.45245	10.4644
Sobic.001G346100	4.89618	4.46652	8.3226	6.37364	4.29217	3.218	4.00575	3.52929	3.31508	4.12071	3.93861	5.23887	3.96978	5.04181	2.82262
Sobic.001G346300	6.85465	7.17833	6.20994	6.37364	8.27775	8.16273	6.97	4.17098	3.52227	6.57351	6.50329	5.54704	5.99518	5.33839	4.88796
Sobic.001G346500	31.4579	19.4613	18.3737	27.7825	10.5005	14.9912	15.7025	14.6519	16.679	14.913	21.3418	11.0941	9.55988	13.9391	7.57289
Sobic.001G346600	5.5082	6.93906	6.402	5.22966	5.44185	6.35751	5.12736	7.70027	4.45464	5.6905	6.2285	5.75249	5.34705	4.67109	5.85178
Sobic.001G346700	4.40656	5.82243	6.33798	2.4514	6.20831	4.23834	6.80977	3.42234	3.31508	4.41504	4.57978	5.54704	6.15721	4.96767	5.78293
Sobic.001G346900	6.85465	7.33785	8.0025	7.51763	6.89812	7.22088	8.5723	6.52384	6.21577	8.33953	7.14446	4.0062	4.13181	4.30037	5.23218
Sobic.001G347300	31.4579	30.3883	41.9971	50.6623	18.9315	19.7004	33.0074	75.0776	41.0241	38.2637	44.6987	34.7204	29.2467	32.3269	36.5564
Sobic.001G347400	0.856831	1.03687	1.21638	0.326853	0.843104	2.04068	1.84264	0.534741	1.03596	0.294336	0.274787	0.410892	0.729143	1.11216	0.688445
Sobic.001G347500	97.8011	71.8631	65.7485	96.4218	56.0281	47.0927	63.4511	99.141	87.9531	68.286	70.895	65.3318	64.4887	61.5398	50.6695
Sobic.001G347600	16.2798	14.1972	14.5966	14.7084	12.6466	12.6365	10.5752	16.47	13.5711	14.7168	14.1973	15.3057	14.7449	14.4581	15.9031
Sobic.001G347700	6.24262	5.90219	6.7221	9.8056	4.44546	6.20054	4.48644	8.44891	11.0848	8.53575	7.41925	9.65596	8.83073	13.0494	10.0513
Sobic.001G347901	1.34645	0.797593	1.21638	0.326853	12.0334	0.156976	0.48069	0.855586	1.24315	2.84525	1.37393	0.924507	1.70133	1.03802	0.963822
Sobic.001G348000	29.4995	20.5779	29.9614	37.5881	17.1687	8.71215	22.1117	34.4373	31.9076	24.9205	36.913	24.5508	20.335	23.5779	14.7327
Sobic.001G348100	7.58907	10.3687	5.4417	4.9028	14.1795	5.96508	6.4092	5.02657	4.76542	8.73198	4.57978	8.9369	8.50667	8.89732	9.15631
Sobic.001G348200	0.979235	1.67494	1.21638	0.817134	2.45267	0.392439	0.400575	1.60422	0.932366	2.15847	0.915956	0.924507	0.567111	0.593155	0.481911
Sobic.001G348400	0.489618	1.11663	0.51216	0.163427	1.22633	0.392439	0.64092	0.855586	1.24315	1.17735	1.37393	1.23268	0.40508	1.11216	0.137689
Sobic.001G348500	2.32568	1.03687	0.51216	0.49028	0.383229	0.470927	0.32046	1.71117	0.310789	1.17735	1.46553	0.513615	0.0810159	0.51901	0.481911
Sobic.001G348800	2.08087	2.63206	1.47246	1.79769	2.6826	1.80522	1.04149	0.320845	1.03596	1.07923	1.28234	1.43812	2.0254	2.59505	1.37689
Sobic.001G348900	12.9749	14.7555	12.5479	14.0547	10.8837	13.029	13.1389	10.267	10.8776	15.0112	12.6402	10.5805	10.37	12.3821	10.7397
Sobic.001G349200	0.489618	0.877352	0.83226	0.49028	1.45627	0.470927	0.16023	1.28338	0.828769	0.981121	0.915956	1.12995	1.78235	2.59505	2.61609
Sobic.001G349400	19.5847	13.0805	15.3648	15.0353	18.0118	13.4999	13.94	14.8658	10.6704	10.7923	12.1822	13.1485	14.5829	11.8631	13.5624
Sobic.001G349500	3.79454	6.38074	6.7221	2.94168	13.1831	6.20054	9.21322	4.27793	2.7971	9.90932	3.57223	5.03343	4.94197	3.70722	5.85178
Sobic.001G349700	17.1366	13.3996	15.6209	16.9964	13.0298	13.6569	15.1417	12.406	13.1567	10.7923	12.5486	8.62873	8.34464	8.45245	6.95329
Sobic.001G349800	14.1989	19.0625	23.0472	15.689	9.58073	17.5813	10.8956	9.41144	8.80567	10.0074	9.52595	12.8404	7.21042	7.11786	5.5764
Sobic.001G349900	1.46885	2.63206	2.62482	2.12455	5.82508	3.29649	2.56368	1.49728	1.76113	2.94336	2.0151	3.69803	5.50908	2.59505	5.85178
Sobic.001G350501	15.423	28.6336	22.2149	8.66162	78.4853	18.9156	30.1232	11.3365	12.9495	26.8827	13.4646	19.7228	24.2238	17.2756	33.3896
Sobic.001G350600	39.2918	46.7389	35.4031	37.4247	49.5132	43.1683	38.5353	31.6567	32.9436	44.3467	43.4163	30.9196	36.7812	37.6653	34.8353
Sobic.001G350900	2.32568	2.79157	3.32904	3.92224	4.67539	2.43312	2.72391	2.8876	1.55394	2.15847	2.65627	4.82798	4.77994	3.18821	3.78645
Sobic.001G351000	206.863	171.323	134.954	119.955	315.627	129.191	211.824	61.2813	68.0627	142.851	72.8185	158.604	146.558	144.062	131.906
Sobic.001G351100	3.91694	2.07374	2.8809	4.08567	1.99279	4.70927	2.56368	2.99455	2.48631	2.94336	1.92351	2.36263	1.5393	0.815588	2.61609
Sobic.001G351200	13.2197	9.89015	15.877	13.8913	4.13887	7.61332	6.80977	11.4435	9.63444	6.67162	10.5335	8.83418	5.75213	6.59885	3.64876
Sobic.001G351400	26.1945	6.0617	2.36874	5.22966	10.5771	33.9852	3.84552	11.0157	57.3923	10.498	7.32765	6.36883	2.10641	4.30037	6.74676
Sobic.001G351500	161.696	239.677	185.53	198.073	203.495	89.0052	260.774	123.953	175.078	290.706	189.237	317.209	269.378	197.446	193.659
Sobic.001G351700	67.3224	77.9248	82.6498	80.5694	162.336	149.284	118.17	95.2909	141.512	90.165	71.0782	116.077	139.752	118.557	139.685
Sobic.001G351800	3.91694	7.09858	6.402	4.41252	9.35079	7.37786	6.56943	2.13896	1.45035	2.06035	1.28234	3.49258	5.02299	4.59695	4.81911
Sobic.001G352400	30.6011	30.468	29.1291	29.4168	53.3455	22.4475	22.1918	57.6451	43.3032	49.5466	48.2709	94.2997	97.9482	97.7964	138.79
Sobic.001G352500	36.2317	58.3838	38.9242	39.7127	46.3707	34.2207	75.5484	83.9544	94.4797	75.8407	93.9771	75.5014	59.3037	68.6577	55.6952
Sobic.001G352600	263.292	218.062	284.825	244.16	227.331	192.06	331.195	331.219	350.569	283.053	289.076	262.457	209.426	210.199	184.985
Sobic.001G352800	54.5924	61.5742	79.1928	70.9272	45.6809	55.4124	75.8689	88.4462	87.228	101.84	102.221	51.6697	50.5539	53.5322	37.4514
Sobic.001G352900	5.01858	5.18435	5.56974	7.02735	4.75204	4.00288	5.84839	6.63079	5.17981	3.72826	4.94616	4.0062	4.86096	3.41064	4.75027
Sobic.001G353200	90.7017	115.332	143.341	92.8264	129.838	125.659	105.271	138.284	149.8	104.097	129.15	154.393	166.407	151.254	171.767
Sobic.001G353300	11.6284	11.8841	11.7797	8.33476	10.1172	11.4592	10.9758	15.6144	16.7826	14.3244	16.5788	29.0706	28.5986	43.152	21.2729
Sobic.001G353400	70.8721	18.0256	134.186	40.5298	19.9279	13.8923	16.9043	11.4435	14.8143	21.0941	11.9074	25.8862	11.9904	14.6806	20.378
Sobic.001G353501	535.519	359.475	357.104	489.463	185.56	107.685	260.854	342.555	375.64	321.808	490.769	270.162	228.465	364.419	132.801
Sobic.001G353600	187.156	199.877	265.171	215.56	196.903	271.175	238.903	357.421	367.041	226.247	264.437	220.033	215.016	186.473	183.264
Sobic.001G354000	0.244809	0.717833	0.76824	0.653707	1.76285	1.56976	0.48069	0.855586	0.310789	0.784897	0.641169	0.308169	1.13422	0.370722	0.826134
Sobic.001G354200	7.09945	3.74869	0.9603	2.94168	1.14969	12.4796	3.36483	2.35286	2.38271	0.588673	1.55713	3.59531	1.62032	5.04181	1.37689
Sobic.001G354600	54.9596	54.1565	70.8061	60.6313	62.9262	50.5462	66.4153	62.8856	60.3966	60.6333	59.2624	45.5063	38.8876	41.2242	37.9333
Sobic.001G355000	38.5574	31.824	42.0611	41.347	44.8378	12.6365	33.5682	77.6444	40.7133	36.5958	44.9735	24.7562	18.6337	16.46	18.4503
Sobic.001G355100	25.3377	23.1302	29.6413	32.3585	22.2273	34.9271	25.6368	28.0204	26.417	23.9394	24.5476	18.4901	17.3374	14.5323	15.2146
Sobic.001G355200	2.08087	1.7547	2.62482	2.12455	3.75564	3.37498	2.32333	1.60422	2.5899	2.06035	2.56468	3.18441	2.51149	2.6692	3.85529
[truncated: 15,331 more rows]

## Sheet: S2 DEGs-Genotype
Supplementary Table 2. Genes detected as differentially expressed between genotypes.
ID	SRN39.logFC	SRN39.AveExpr	SRN39.t	SRN39.P.Value	SRN39.adj.P.Val	SRN39.B	#pacId	transcriptName	peptideName	Pfam	Panther	KOG	ec	KO	GO	Best-hit-arabi-name	arabi-symbol	arabi-defline	Best-hit-rice-name	rice-symbol	rice-defline
Sobic.001G002000	0.535726	7.90963	3.09549	0.00650835	0.0486134	-3.50065	37942038	Sobic.001G002000.1	Sobic.001G002000.1.p	PF00564,PF07714	PTHR31066,PTHR31066:SF7	KOG0192	2.7.11.1	NA	GO:0005515,GO:0006468,GO:0004672	AT2G35050.1	NA	Protein kinase superfamily protein with octicosapeptide/Phox/Bem1p domain	LOC_Os07g25680.1	NA	protein kinase domain containing protein, expressed
Sobic.001G002700	0.663408	1.98716	3.41194	0.00328208	0.0293777	-2.4328	37939419	Sobic.001G002700.1	Sobic.001G002700.1.p	PF16891,PF00149	PTHR11668,PTHR11668:SF280	KOG0374	3.1.3.16	K06269	GO:0016787	AT1G64040.1	TOPP3	type one serine/threonine protein phosphatase 3	LOC_Os06g06880.1	NA	Ser/Thr protein phosphatase family protein, putative, expressed
Sobic.001G002800	0.723974	6.4771	4.60878	0.000244292	0.00421646	-0.22855	37944611	Sobic.001G002800.1	Sobic.001G002800.1.p	PF14389,PF04784	PTHR23054,PTHR23054:SF16	NA	NA	NA	NA	AT5G60720.1	NA	Protein of unknown function, DUF547	LOC_Os03g64230.1	NA	expressed protein
Sobic.001G004400	0.593389	5.80783	3.76478	0.0015214	0.0166964	-2.05461	37942605	Sobic.001G004400.1	Sobic.001G004400.1.p	PF03810,PF08389,PF08767	PTHR11223	NA	NA	K14290	GO:0008536,GO:0006886	AT5G17020.1	ATCRM1,ATXPO1,HIT2,XPO1,XPO1A	exportin 1A	NA	NA	NA
Sobic.001G004600	-0.86569	2.7339	-3.18019	0.00542277	0.0425209	-3.07795	37939777	Sobic.001G004600.1	Sobic.001G004600.1.p	PF05641,PF05266	PTHR31917,PTHR31917:SF15	NA	NA	NA	NA	AT1G26540.1	NA	Agenet domain-containing protein	LOC_Os11g19730.1	NA	expressed protein
Sobic.001G006201	1.40656	3.22043	6.33314	7.15e-06	0.000258135	3.60515	37942027	Sobic.001G006201.1	Sobic.001G006201.1.p	PF03171,PF14226	PTHR10209,PTHR10209:SF178	KOG0143	4.2.1.78	NA	GO:0055114,GO:0016491	AT4G25300.1	NA	2-oxoglutarate (2OG) and Fe(II)-dependent oxygenase superfamily protein	LOC_Os03g63900.1	NA	1-aminocyclopropane-1-carboxylate oxidase 2, putative, expressed
Sobic.001G007800	-1.51919	0.347414	-3.71249	0.00170524	0.0182634	-1.46099	37944156	Sobic.001G007800.1	Sobic.001G007800.1.p	PF00400,PF04158	PTHR22851,PTHR22851:SF0	NA	NA	K11806	GO:0005515	AT4G28450.1	NA	nucleotide binding;protein binding	LOC_Os01g13730.1	NA	WD domain, G-beta repeat domain containing protein, expressed
Sobic.001G010700	-0.703123	5.7553	-4.49686	0.000310617	0.00506843	-0.461911	37937368	Sobic.001G010700.1	Sobic.001G010700.1.p	PF01399	PTHR10855,PTHR10855:SF1	NA	NA	K03035	GO:0005515	AT5G09900.1	EMB2107,MSA,RPN5A	26S proteasome regulatory subunit, putative (RPN5)	LOC_Os03g63430.1	NA	proteasome subunit, putative, expressed
Sobic.001G011400	0.877053	4.12067	4.43419	0.000355489	0.00560025	-0.496546	37943581	Sobic.001G011400.1	Sobic.001G011400.1.p	PF03765,PF00650	PTHR10174,PTHR10174:SF140	KOG1471	NA	NA	NA	AT1G01630.1	NA	Sec14p-like phosphatidylinositol transfer family protein	LOC_Os03g63370.1	NA	CRAL/TRIO domain containing protein, expressed
Sobic.001G012400	2.12201	6.12062	6.29272	7.73e-06	0.000276336	3.31578	37938940	Sobic.001G012400.1	Sobic.001G012400.1.p	PF00201	PTHR11926,PTHR11926:SF269	KOG1192	2.4.1.85	K13030	GO:0016758,GO:0008152	AT1G22380.1	AtUGT85A3,UGT85A3	UDP-glucosyl transferase 85A3	LOC_Os02g51910.1	NA	cytokinin-O-glucosyltransferase 2, putative, expressed
Sobic.001G013200	-1.17277	3.13414	-6.04514	1.26e-05	0.000410196	3.01431	37944431	Sobic.001G013200.1	Sobic.001G013200.1.p	PF05856	PTHR22629	KOG1876	NA	K05755	GO:0034314,GO:0030041,GO:0015629,GO:0005885	AT4G14147.1	ARPC4	protein binding	LOC_Os03g63090.1	NA	actin-related protein 2/3 complex subunit 4, putative, expressed
Sobic.001G013500	-3.22591	2.37869	-7.52167	7.85e-07	4.57e-05	6.03112	37944972	Sobic.001G013500.1	Sobic.001G013500.1.p	PF03870	PTHR10917	KOG3400	NA	K03016	GO:0006351	AT3G59600.1	NRPB8B,NRPD8B,NRPE8B	RNA polymerase Rpb8	LOC_Os06g48230.1	NA	DNA-directed RNA polymerases I, II, and III subunit RPABC3, putative, expressed
Sobic.001G013800	-0.834947	1.54769	-3.08072	0.00671822	0.0497947	-2.97856	37940885	Sobic.001G013800.1	Sobic.001G013800.1.p	PF14008,PF16656,PF00149	PTHR22953,PTHR22953:SF15	KOG1378	3.1.3.8	NA	GO:0016787	AT3G07130.1	ATPAP15,PAP15	purple acid phosphatase 15	LOC_Os03g63074.1	NA	Ser/Thr protein phosphatase family protein, expressed
Sobic.001G014900	-1.9188	-0.229849	-3.56933	0.00232999	0.0231662	-1.58791	37941065	Sobic.001G014900.1	Sobic.001G014900.1.p	PF00501	PTHR24096,PTHR24096:SF199	KOG1256	6.2.1.20	K01897	GO:0008152,GO:0003824	AT3G23790.1	AAE16	AMP-dependent synthetase and ligase family protein	LOC_Os03g62850.1	NA	AMP-binding enzyme, putative, expressed
Sobic.001G017400	0.704285	3.56432	3.28498	0.0043232	0.0360176	-2.88722	37945248	Sobic.001G017400.1	Sobic.001G017400.1.p	PF00025	PTHR24073,PTHR24073:SF564	KOG0087	NA	K07904	GO:0005525	AT1G09630.1	ATRAB-A2A,ATRAB11C,ATRABA2A,RAB-A2A,RAB11c	RAB GTPase 11C	LOC_Os03g62600.1	NA	ras-related protein, putative, expressed
Sobic.001G018300	-0.813428	4.95417	-3.99987	0.000911349	0.0111768	-1.51317	37939203	Sobic.001G018300.1	Sobic.001G018300.1.p	PF00067	PTHR24298,PTHR24298:SF144	KOG0156	1.14.13.68	NA	GO:0055114,GO:0020037,GO:0016705,GO:0005506	AT3G26300.1	CYP71B34	cytochrome P450, family 71, subfamily B, polypeptide 34	LOC_Os03g63310.1	NA	cytochrome P450 71E1, putative, expressed
Sobic.001G019500	-2.65139	-0.627621	-5.04302	9.72e-05	0.00207801	1.45899	37944889	Sobic.001G019500.2	Sobic.001G019500.2.p	NA	PTHR35466	NA	NA	NA	NA	AT1G77400.1	NA	NA	LOC_Os03g62330.1	NA	expressed protein
Sobic.001G020200	-1.52221	-0.059124	-3.43435	0.00312596	0.0283611	-1.88207	37944469	Sobic.001G020200.1	Sobic.001G020200.1.p	NA	PTHR10593,PTHR10593:SF27	NA	NA	NA	NA	AT1G34370.2	STOP1	C2H2 and C2HC zinc fingers superfamily protein	LOC_Os03g62230.1	NA	ZOS3-24 - C2H2 zinc finger protein, expressed
Sobic.001G020350	0.966472	3.36893	4.12887	0.000688383	0.00911305	-1.04909	37938711	Sobic.001G020350.1	Sobic.001G020350.1.p	NA	NA	NA	NA	NA	NA	NA	NA	NA	NA	NA	NA
Sobic.001G021300	-5.31369	3.81685	-25.0675	5.75e-15	3.96e-11	23.9876	37941713	Sobic.001G021300.1	Sobic.001G021300.1.p	PF14492,PF03144,PF00679,PF03764,PF00009	PTHR23115,PTHR23115:SF131	NA	3.6.5.3	K03234	GO:0005525	AT1G56070.1	LOS1	Ribosomal protein S5/Elongation factor G/III/V family protein	LOC_Os04g02820.1	NA	elongation factor, putative, expressed
Sobic.001G022100	5.33212	2.756	17.5308	2.14e-12	1.85e-09	18.2121	37944090	Sobic.001G022100.1	Sobic.001G022100.1.p	NA	PTHR34564,PTHR34564:SF1	NA	NA	NA	NA	AT5G22280.1	NA	NA	LOC_Os03g62030.1	NA	expressed protein
Sobic.001G023700	1.20923	5.35183	3.69596	0.00176782	0.0188306	-2.19147	37940604	Sobic.001G023700.1	Sobic.001G023700.1.p	PF12023	PTHR33193,PTHR33193:SF2	NA	NA	NA	NA	AT3G62640.1	NA	Protein of unknown function (DUF3511)	LOC_Os03g61590.1	NA	expressed protein
Sobic.001G025300	0.783491	6.49541	3.34085	0.00383004	0.0330276	-2.97464	37944100	Sobic.001G025300.1	Sobic.001G025300.1.p	PF00561	PTHR10992,PTHR10992:SF883	KOG4178	3.3.2.10	NA	NA	AT4G02340.1	NA	alpha/beta-Hydrolases superfamily protein	LOC_Os03g61340.1	NA	hydrolase, alpha/beta fold family domain containing protein, expressed
Sobic.001G026600	-6.00771	1.84251	-7.18277	1.45e-06	7.32e-05	5.50454	37940132	Sobic.001G026600.1	Sobic.001G026600.1.p	NA	NA	NA	NA	NA	NA	NA	NA	NA	NA	NA	NA
Sobic.001G028200	-4.15925	0.794033	-9.06198	5.91e-08	5.14e-06	8.6147	37939111	Sobic.001G028200.1	Sobic.001G028200.1.p	PF00271,PF00270,PF02889	PTHR24075	NA	3.6.4.13	NA	GO:0005524,GO:0003676,GO:0031204,GO:0008565	AT1G20960.2	emb1507	U5 small nuclear ribonucleoprotein helicase, putative	LOC_Os02g01740.1	NA	U5 small nuclear ribonucleoprotein 200 kDa helicase, putative, expressed
Sobic.001G028500	2.94672	2.13152	12.041	8.47e-10	1.67e-07	12.7855	37938412	Sobic.001G028500.1	Sobic.001G028500.1.p	PF03105	PTHR10783	KOG1161	NA	NA	NA	AT5G15330.1	ATSPX4,SPX4	SPX domain gene 4	LOC_Os03g61200.1	NA	expressed protein
Sobic.001G032700	1.76236	1.26433	6.36882	6.67e-06	0.000244461	3.93653	37945235	Sobic.001G032700.10	Sobic.001G032700.10.p	PF00226	PTHR24078	NA	NA	NA	NA	AT5G59610.1	NA	Chaperone DnaJ-domain superfamily protein	LOC_Os03g60790.1	NA	heat shock protein DnaJ, putative, expressed
Sobic.001G034900	-2.47398	4.56797	-4.64549	0.000225836	0.00400155	-0.0849869	37944717	Sobic.001G034900.1	Sobic.001G034900.1.p	PF00241	PTHR11913,PTHR11913:SF27	KOG1735	NA	K05765	GO:0005622,GO:0003779,GO:0030042,GO:0015629	AT5G59880.1	ADF3	actin depolymerizing factor 3	LOC_Os03g60580.1	NA	actin-depolymerizing factor, putative, expressed
Sobic.001G035100	-1.38348	2.73168	-3.2035	0.00515664	0.0411605	-2.92793	37939426	Sobic.001G035100.1	Sobic.001G035100.1.p	PF13912	PTHR26374,PTHR26374:SF166	NA	NA	NA	NA	AT2G28200.1	NA	C2H2-type zinc finger family protein	LOC_Os03g60560.1	NA	ZOS3-21 - C2H2 zinc finger protein, expressed
Sobic.001G035450	-1.15658	3.52153	-3.84671	0.00127246	0.014431	-1.72448	37942934	Sobic.001G035450.1	Sobic.001G035450.1.p	PF05553	PTHR33098:SF15,PTHR33098	NA	NA	NA	NA	NA	NA	NA	LOC_Os08g03400.1	NA	expressed protein
Sobic.001G036800	0.966932	4.52365	4.91854	0.000126371	0.00254508	0.499394	37941067	Sobic.001G036800.1	Sobic.001G036800.1.p	PF00847	PTHR32467,PTHR32467:SF30	NA	NA	K09284	GO:0006355,GO:0003700,GO:0007275	AT2G28550.3	RAP2.7,TOE1	related to AP2.7	LOC_Os03g60430.2	NA	AP2 domain containing protein, expressed
Sobic.001G038900	-0.696545	4.17757	-3.22766	0.00489426	0.0395397	-3.12509	37941116	Sobic.001G038900.1	Sobic.001G038900.1.p	PF04525	PTHR31087,PTHR31087:SF24	NA	NA	NA	NA	AT5G01750.2	NA	Protein of unknown function (DUF567)	LOC_Os03g60220.1	NA	DUF567 domain containing protein, putative, expressed
Sobic.001G039200	1.091	1.69652	4.23077	0.000551806	0.00779955	-0.563745	37938298	Sobic.001G039200.1	Sobic.001G039200.1.p	PF05097	PTHR33257,PTHR33257:SF3	NA	NA	NA	NA	AT5G01790.1	NA	NA	LOC_Os01g60940.1	NA	expressed protein
Sobic.001G040200	-1.02711	6.04238	-3.09909	0.00645814	0.0483426	-3.48147	37940986	Sobic.001G040200.1	Sobic.001G040200.1.p	PF02365	PTHR31719,PTHR31719:SF16	NA	NA	NA	GO:0006355,GO:0003677	AT5G08790.1	anac081,ATAF2	NAC (No Apical Meristem) domain transcriptional regulator superfamily protein	LOC_Os03g60080.1	NA	NAC domain-containing protein 67, putative, expressed
Sobic.001G041100	-0.876205	3.16976	-3.86482	0.00122319	0.0140561	-1.58762	37944367	Sobic.001G041100.1	Sobic.001G041100.1.p	PF00076	PTHR12785	KOG0114	NA	K12833	GO:0003676	AT5G12190.1	NA	RNA-binding (RRM/RBD/RNP motifs) family protein	LOC_Os03g59710.1	NA	RNA recognition motif containing protein, putative, expressed
Sobic.001G041300	1.85819	1.70524	5.46456	4.05e-05	0.00103382	2.08822	37941830	Sobic.001G041300.1	Sobic.001G041300.1.p	PF04759	PTHR31696,PTHR31696:SF27	NA	NA	NA	NA	AT2G21990.1	NA	Protein of unknown function, DUF617	LOC_Os03g59690.1	NA	DUF617 domain containing protein, expressed
Sobic.001G041600	1.68612	0.442322	3.92664	0.00106896	0.0126703	-0.978006	37937943	Sobic.001G041600.1	Sobic.001G041600.1.p	PF01217	PTHR11753,PTHR11753:SF13	KOG0934	NA	K12394	GO:0015031,GO:0008565	AT2G17380.1	AP19	associated protein 19	LOC_Os03g59660.1	NA	clathrin adaptor complex small chain domain containing protein, expressed
Sobic.001G044400	1.2911	2.1113	4.00178	0.000907578	0.0111384	-1.15873	37944513	Sobic.001G044400.1	Sobic.001G044400.1.p	PF00201	PTHR11926,PTHR11926:SF315	NA	2.4.1.85	NA	GO:0016758,GO:0008152	AT3G02100.1	NA	UDP-Glycosyltransferase superfamily protein	LOC_Os10g17489.1	NA	UDP-glucoronosyl and UDP-glucosyl transferase domain containing protein, expressed
Sobic.001G046200	1.10287	1.24633	3.4611	0.00294923	0.0272137	-2.0662	37938089	Sobic.001G046200.1	Sobic.001G046200.1.p	NA	NA	NA	NA	NA	NA	NA	NA	NA	NA	NA	NA
Sobic.001G047600	0.521553	6.9479	3.58741	0.00223996	0.0225283	-2.45083	37942417	Sobic.001G047600.1	Sobic.001G047600.1.p	PF02817,PF00364,PF00198	PTHR23151,PTHR23151:SF56	KOG0557	2.3.1.12	K00627	GO:0016746,GO:0008152	AT3G52200.1	LTA3	Dihydrolipoamide acetyltransferase, long form protein	LOC_Os06g30460.2	NA	2-oxo acid dehydrogenases acyltransferase domain containing protein, expressed
Sobic.001G047700	-1.75907	-0.37704	-3.73167	0.00163535	0.0176898	-1.25197	37942698	Sobic.001G047700.1	Sobic.001G047700.1.p	NA	PTHR35104,PTHR35104:SF2	NA	NA	NA	NA	NA	NA	NA	LOC_Os03g59225.1	NA	expressed protein
Sobic.001G048832	0.4771	7.1087	3.85213	0.0012575	0.0143175	-1.87668	37937391	Sobic.001G048832.1	Sobic.001G048832.1.p	PF03650	PTHR14154,PTHR14154:SF16	KOG1590	NA	NA	GO:0006850,GO:0005743	AT5G20090.2	NA	Uncharacterised protein family (UPF0041)	LOC_Os09g20660.1	NA	UPF0041 domain containing protein, putative, expressed
Sobic.001G048900	-2.732	2.38481	-4.76032	0.000176762	0.00332224	0.435919	37942571	Sobic.001G048900.1	Sobic.001G048900.1.p	NA	PTHR34574,PTHR34574:SF2	NA	NA	NA	NA	AT4G38810.2	NA	Calcium-binding EF-hand family protein	LOC_Os10g09850.1	NA	EF hand family protein, putative, expressed
Sobic.001G056100	-1.71903	3.80319	-7.17374	1.47e-06	7.4e-05	5.13115	37941115	Sobic.001G056100.1	Sobic.001G056100.1.p	PF02309	PTHR31734,PTHR31734:SF14	NA	NA	K14484	GO:0006355,GO:0005634	AT1G04240.1	IAA3,SHY2	AUX/IAA transcriptional regulator family protein	LOC_Os07g08460.1	NA	OsIAA24 - Auxin-responsive Aux/IAA gene family member, expressed
Sobic.001G062300	-0.583498	8.52172	-3.42322	0.00320253	0.0288894	-2.80586	37940843	Sobic.001G062300.1	Sobic.001G062300.1.p	PF00111,PF03450,PF01799,PF01315,PF00941,PF02738	PTHR11908,PTHR11908:SF92	NA	1.2.3.1,1.2.3.7	K11817	GO:0051536,GO:0009055,GO:0055114,GO:0046872,GO:0016491	AT3G43600.1	AAO2,AO3,AOgamma,atAO-2,AtAO3	aldehyde oxidase 2	LOC_Os03g57690.1	NA	aldehyde oxidase, putative, expressed
Sobic.001G064200	-0.91006	4.73596	-4.88335	0.000136134	0.002693	0.42946	37939472	Sobic.001G064200.1	Sobic.001G064200.1.p	NA	PTHR35161,PTHR35161:SF3	NA	NA	NA	NA	AT2G19080.1	NA	metaxin-related	LOC_Os06g07160.1	NA	expressed protein
Sobic.001G064300	2.83319	4.05559	16.4157	6.22e-12	3.85e-09	17.6617	37938094	Sobic.001G064300.2	Sobic.001G064300.2.p	PF07762	PTHR33074,PTHR33074:SF16	NA	NA	NA	NA	NA	NA	NA	LOC_Os12g07440.1	NA	expressed protein
Sobic.001G064700	-1.69246	-0.707101	-3.68095	0.00182666	0.0192895	-1.35556	37939008	Sobic.001G064700.1	Sobic.001G064700.1.p	PF08263,PF00069,PF13855	PTHR27000,PTHR27000:SF211	KOG1187	2.7.11.1	NA	GO:0006468,GO:0005524,GO:0004672,GO:0005515	AT3G47570.1	NA	Leucine-rich repeat protein kinase family protein	LOC_Os01g05980.1	NA	receptor kinase, putative, expressed
Sobic.001G069900	-0.522381	4.33944	-3.24573	0.0047067	0.0384003	-3.10024	37944534	Sobic.001G069900.1	Sobic.001G069900.1.p	PF00478	PTHR11911,PTHR11911:SF6	NA	1.1.1.205	K00088	GO:0055114,GO:0003824,GO:0006164,GO:0003938	AT1G16350.1	NA	Aldolase-type TIM barrel family protein	LOC_Os03g56800.1	NA	CBS domain containing membrane protein, putative, expressed
Sobic.001G070000	-0.489052	9.6463	-3.79735	0.00141708	0.0157515	-1.99809	37938925	Sobic.001G070000.2	Sobic.001G070000.2.p	PF00241	PTHR11913,PTHR11913:SF26	KOG1735	NA	K05765	GO:0005622,GO:0003779,GO:0030042,GO:0015629	AT2G31200.1	ADF6,ATADF6	actin depolymerizing factor 6	LOC_Os03g56790.1	NA	actin-depolymerizing factor, putative, expressed
Sobic.001G076800	-1.12538	3.56975	-5.51465	3.66e-05	0.000952607	1.85465	37944042	Sobic.001G076800.1	Sobic.001G076800.1.p	PF14009	PTHR33052,PTHR33052:SF17	NA	NA	NA	NA	AT1G76600.1	NA	NA	LOC_Os03g55880.1	NA	expressed protein
Sobic.001G079500	-0.933548	5.40656	-3.47512	0.00286067	0.0265947	-2.64087	37944454	Sobic.001G079500.1	Sobic.001G079500.1.p	PF13912	PTHR26374	NA	NA	NA	NA	AT1G27730.1	STZ,ZAT10	salt tolerance zinc finger	LOC_Os03g55540.1	NA	ZOS3-18 - C2H2 zinc finger protein, expressed
Sobic.001G080300	0.866292	7.37537	3.29436	0.00423627	0.0355584	-3.07899	37944539	Sobic.001G080300.1	Sobic.001G080300.1.p	PF00141	PTHR31517,PTHR31517:SF8	NA	1.11.1.7	K00430	GO:0055114,GO:0020037,GO:0006979,GO:0004601	AT4G37530.1	NA	Peroxidase superfamily protein	LOC_Os03g55410.1	NA	peroxidase precursor, putative, expressed
Sobic.001G082100	-2.18019	2.03285	-6.65284	3.87e-06	0.00016056	4.43896	37938954	Sobic.001G082100.1	Sobic.001G082100.1.p	PF04176	PTHR21021	KOG3224	NA	K17607	NA	AT4G34270.1	NA	TIP41-like family protein	LOC_Os03g55270.1	NA	TIP41, putative, expressed
Sobic.001G084400	-1.16042	5.23385	-6.09372	1.14e-05	0.000377654	2.91714	37942373	Sobic.001G084400.1	Sobic.001G084400.1.p	PF00201	PTHR11926,PTHR11926:SF361	KOG1192	2.4.1.324	NA	GO:0016758,GO:0008152	AT3G02100.1	NA	UDP-Glycosyltransferase superfamily protein	LOC_Os03g55040.1	NA	UDP-glucoronosyl and UDP-glucosyl transferase domain containing protein, expressed
Sobic.001G085600	0.838827	5.42188	4.34089	0.000434785	0.00651764	-0.79324	37940556	Sobic.001G085600.1	Sobic.001G085600.1.p	PF00005,PF00664	PTHR24221,PTHR24221:SF127	NA	3.6.3.43	NA	GO:0016887,GO:0005524,GO:0055085,GO:0042626,GO:0016021,GO:0006810	AT5G39040.1	ALS1,ATTAP2,TAP2	transporter associated with antigen processing protein 2	LOC_Os03g54790.1	NA	ABC transporter, ATP-binding protein, putative, expressed
Sobic.001G086300	-0.682285	3.20965	-4.14449	0.000665415	0.00889736	-1.03158	37939420	Sobic.001G086300.1	Sobic.001G086300.1.p	PF00173	PTHR19359,PTHR19359:SF25	NA	NA	NA	NA	AT1G26340.1	ATCB5-A,B5 #6,CB5-A	cytochrome B5 isoform A	LOC_Os05g01820.1	NA	cytochrome b5-like Heme/Steroid binding domain containing protein, expressed
Sobic.001G087400	-0.788789	5.88935	-3.72451	0.00166111	0.017868	-2.14348	37944923	Sobic.001G087400.1	Sobic.001G087400.1.p	PF00403	PTHR22814	KOG1603	NA	NA	GO:0046872,GO:0030001	AT4G16380.1	NA	Heavy metal transport/detoxification superfamily protein	LOC_Os03g54050.1	NA	anther-specific proline-rich protein APG precursor, putative, expressed
Sobic.001G088500	2.92938	0.802077	7.28605	1.2e-06	6.35e-05	5.68026	37938284	Sobic.001G088500.1	Sobic.001G088500.1.p	PF13414	PTHR22904,PTHR22904:SF312	KOG0551	NA	NA	NA	AT1G04130.1	NA	Tetratricopeptide repeat (TPR)-like superfamily protein	LOC_Os03g53910.1	NA	tetratricopeptide repeat domain containing protein, expressed
Sobic.001G089200	2.12344	0.886428	5.63481	2.86e-05	0.000788739	2.50117	37938795	Sobic.001G089200.1	Sobic.001G089200.1.p	NA	NA	NA	NA	NA	NA	NA	NA	NA	NA	NA	NA
Sobic.001G092600	-1.01914	1.95318	-3.3186	0.00401941	0.0341099	-2.63637	37944437	Sobic.001G092600.1	Sobic.001G092600.1.p	PF01027	PTHR23291,PTHR23291:SF31	KOG2322	NA	K06890	NA	AT1G03070.2	NA	Bax inhibitor-1 family protein	LOC_Os03g53400.1	NA	transmembrane BAX inhibitor motif-containing protein, putative, expressed
Sobic.001G093200	1.55719	0.833413	3.35899	0.00368214	0.0320412	-2.26726	37939000	Sobic.001G093200.1	Sobic.001G093200.1.p	PF00447	PTHR10015,PTHR10015:SF190	KOG0627	NA	K09419	GO:0043565,GO:0006355,GO:0005634,GO:0003700	AT3G22830.1	AT-HSFA6B,HSFA6B	heat shock transcription factor A6B	LOC_Os03g53340.6	NA	HSF-type DNA-binding domain containing protein, expressed
Sobic.001G094100	-1.66969	0.672558	-3.96027	0.000993442	0.0119551	-1.06165	37939274	Sobic.001G094100.1	Sobic.001G094100.1.p	NA	NA	NA	NA	NA	NA	NA	NA	NA	NA	NA	NA
Sobic.001G094200	-1.07049	1.97659	-3.14791	0.00581379	0.0446574	-2.90102	37939150	Sobic.001G094200.1	Sobic.001G094200.1.p	NA	PTHR36770,PTHR36770:SF1	NA	NA	NA	NA	AT3G55250.1	NA	NA	LOC_Os05g45030.1	NA	calcium homeostasis regulator CHoR1, putative, expressed
Sobic.001G094500	-0.608033	9.08574	-3.52861	0.00254615	0.0245342	-2.58011	37937396	Sobic.001G094500.1	Sobic.001G094500.1.p	PF16211,PF00125	PTHR23430	KOG1757	NA	K11251	GO:0003677	AT3G54560.1	HTA11	histone H2A 11	LOC_Os03g53190.1	NA	Core histone H2A/H2B/H3/H4 domain containing protein, putative, expressed
Sobic.001G100600	-1.58701	3.3342	-4.81301	0.000158027	0.00303262	0.469983	37937584	Sobic.001G100600.1	Sobic.001G100600.1.p	NA	PTHR33983,PTHR33983:SF5	NA	NA	NA	NA	AT3G57450.1	NA	NA	LOC_Os03g52410.1	NA	expressed protein
Sobic.001G100700	-3.6344	-0.154857	-5.89459	1.7e-05	0.000519102	3.13723	37937469	Sobic.001G100700.1	Sobic.001G100700.1.p	NA	PTHR33832,PTHR33832:SF5	NA	NA	NA	NA	NA	NA	NA	LOC_Os03g52370.2	NA	PIII4 - Proteinase inhibitor II family protein precursor, expressed
Sobic.001G100900	-5.30123	3.24791	-12.3688	5.58e-10	1.18e-07	13.1976	37937738	Sobic.001G100900.1	Sobic.001G100900.1.p	PF13365	PTHR18868,PTHR18868:SF15	NA	3.4.21.107	NA	NA	AT5G27660.1	NA	Trypsin family protein with PDZ domain	LOC_Os12g04750.1	NA	OsDegp14 - Putative Deg protease homologue, expressed
Sobic.001G104300	-2.34706	-0.385524	-5.58254	3.18e-05	0.000853704	2.53939	37945171	Sobic.001G104300.1	Sobic.001G104300.1.p	PF04452	PTHR30027,PTHR30027:SF4	NA	2.1.1.193	K09761	GO:0008168,GO:0006364	AT1G50000.1	NA	methyltransferases	LOC_Os03g51984.1	NA	differentiation protein, putative, expressed
Sobic.001G107800	1.89419	1.61083	3.506	0.00267466	0.0253829	-2.04005	37944910	Sobic.001G107800.1	Sobic.001G107800.1.p	NA	NA	NA	NA	NA	NA	NA	NA	NA	LOC_Os03g51530.1	NA	expressed protein
Sobic.001G115001	1.87918	0.650328	3.09442	0.00652324	0.0486827	-2.71939	37942002	Sobic.001G115001.1	Sobic.001G115001.1.p	NA	NA	NA	NA	NA	NA	NA	NA	NA	NA	NA	NA
Sobic.001G116200	1.5385	0.333815	3.64259	0.00198607	0.0204739	-1.58699	37940993	Sobic.001G116200.1	Sobic.001G116200.1.p	PF01535,PF13041	PTHR24015,PTHR24015:SF479	NA	NA	NA	NA	AT4G01570.1	NA	Tetratricopeptide repeat (TPR)-like superfamily protein	LOC_Os03g50500.1	NA	PPR repeat domain containing protein, putative, expressed
Sobic.001G118900	-1.55034	2.52915	-5.90891	1.65e-05	0.000506256	2.87343	37943820	Sobic.001G118900.1	Sobic.001G118900.1.p	PF03398	PTHR12161,PTHR12161:SF16	NA	NA	NA	NA	AT1G13340.1	NA	Regulator of Vps4 activity in the MVB pathway protein	LOC_Os03g50210.1	NA	DUF292 domain containing protein, expressed
Sobic.001G123201	-1.75482	1.8204	-5.28869	5.82e-05	0.00137268	1.69268	37938831	Sobic.001G123201.1	Sobic.001G123201.1.p	PF00232	PTHR10353,PTHR10353:SF77	NA	3.2.1.21	NA	GO:0005975,GO:0004553	AT3G18080.1	BGLU44	B-S glucosidase 44	LOC_Os03g49600.2	NA	Os3bglu7 - beta-glucosidase, exo-beta-glucanse, expressed
Sobic.001G123300	-1.0052	7.40063	-3.80768	0.0013855	0.01546	-1.97448	37939757	Sobic.001G123300.1	Sobic.001G123300.1.p	PF00232	PTHR10353,PTHR10353:SF77	NA	3.2.1.21	K05350	GO:0005975,GO:0004553	AT3G18080.1	BGLU44	B-S glucosidase 44	LOC_Os03g49600.1	NA	Os3bglu7 - beta-glucosidase, exo-beta-glucanse, expressed
Sobic.001G123500	0.512241	4.112	3.27349	0.00443217	0.0367204	-3.02327	37939155	Sobic.001G123500.1	Sobic.001G123500.1.p	PF03463,PF03465,PF03464	PTHR10113,PTHR10113:SF13	NA	NA	K03265	GO:0016149,GO:0006415,GO:0005737	AT3G26618.1	ERF1-3	eukaryotic release factor 1-3	LOC_Os03g49580.1	NA	eukaryotic peptide chain release factor subunit 1-1, putative, expressed
Sobic.001G124300	0.547501	5.00508	3.58312	0.00226098	0.022687	-2.41042	37944050	Sobic.001G124300.1	Sobic.001G124300.1.p	NA	PTHR33874,PTHR33874:SF3	NA	NA	NA	NA	AT1G44770.1	NA	NA	LOC_Os03g49490.1	NA	expressed protein
Sobic.001G124500	1.75074	0.765734	4.72156	0.000191974	0.00353906	0.676166	37939194	Sobic.001G124500.1	Sobic.001G124500.1.p	PF01151	PTHR11157,PTHR11157:SF13	NA	2.3.1.199	NA	GO:0016021	AT3G06470.1	NA	GNS1/SUR4 membrane protein family	LOC_Os03g49480.1	NA	elongation of fatty acids protein 2, putative, expressed
Sobic.001G125700	3.33623	-0.285904	8.34045	1.91e-07	1.38e-05	7.45242	37944298	Sobic.001G125700.1	Sobic.001G125700.1.p	PF01477,PF00305	PTHR11771,PTHR11771:SF53	NA	1.13.11.58	K15718	GO:0005515,GO:0055114,GO:0046872,GO:0016702	AT1G55020.1	ATLOX1,LOX1	lipoxygenase 1	LOC_Os03g49380.1	NA	lipoxygenase, putative, expressed
Sobic.001G125900	0.903391	7.1209	5.95943	1.49e-05	0.000471133	2.61936	37941938	Sobic.001G125900.1	Sobic.001G125900.1.p	PF01477,PF00305	PTHR11771,PTHR11771:SF49	NA	1.13.11.58	K15718	GO:0005515,GO:0055114,GO:0046872,GO:0016702	AT3G22400.1	LOX5	PLAT/LH2 domain-containing lipoxygenase family protein	LOC_Os03g52860.1	NA	lipoxygenase, putative, expressed
Sobic.001G126100	-1.24409	4.47057	-6.96493	2.16e-06	9.94e-05	4.69087	37944143	Sobic.001G126100.1	Sobic.001G126100.1.p	PF01476,PF00646	PTHR20932,PTHR20932:SF9	KOG2850	NA	NA	GO:0005515	AT1G55000.3	NA	peptidoglycan-binding LysM domain-containing protein	LOC_Os03g49250.1	NA	OsFBO16 - F-box and other domain containing protein, expressed
Sobic.001G128500	0.991996	6.47332	5.08346	8.93e-05	0.00193214	0.79557	37938517	Sobic.001G128500.1	Sobic.001G128500.1.p	PF14368	PTHR33044,PTHR33044:SF14	NA	NA	NA	NA	AT3G22600.1	NA	Bifunctional inhibitor/lipid-transfer protein/seed storage 2S albumin superfamily protein	LOC_Os07g07930.1	NA	LTPL78 - Protease inhibitor/seed storage/LTP family protein precursor, expressed
Sobic.001G134100	1.27521	1.6894	5.25649	6.22e-05	0.00144204	1.56658	37939267	Sobic.001G134100.2	Sobic.001G134100.2.p	PF16561	PTHR10343,PTHR10343:SF47	NA	NA	NA	NA	AT1G27070.1	NA	5\'-AMP-activated protein kinase-related	LOC_Os03g48170.1	NA	5-AMP-activated protein kinase-related, putative, expressed
Sobic.001G135500	0.571347	3.88777	3.3521	0.00373766	0.0324174	-2.83695	37941763	Sobic.001G135500.1	Sobic.001G135500.1.p	PF00632	PTHR11254	NA	6.3.2.19	K10588	GO:0004842	AT3G53090.1	UPL7	ubiquitin-protein ligase 7	LOC_Os03g47949.1	NA	HECT-domain domain containing protein, expressed
Sobic.001G136900	0.533323	4.72016	3.17403	0.00549534	0.0429152	-3.26614	37942580	Sobic.001G136900.1	Sobic.001G136900.1.p	PF00179	PTHR24067,PTHR24067:SF155	KOG0427	6.3.2.19	K10688	NA	AT5G42990.1	UBC18	ubiquitin-conjugating enzyme 18	LOC_Os03g47770.1	NA	ubiquitin-conjugating enzyme E2 W, putative, expressed
Sobic.001G137300	0.92268	3.29402	4.48323	0.000319861	0.00518995	-0.2929	37943732	Sobic.001G137300.1	Sobic.001G137300.1.p	PF00320	PTHR10071,PTHR10071:SF159	NA	NA	NA	GO:0043565,GO:0008270,GO:0006355,GO:0003700	AT4G17570.3	GATA26	GATA transcription factor 26	LOC_Os04g46020.1	NA	GATA zinc finger domain containing protein, expressed
Sobic.001G139100	-1.44189	4.12319	-4.9882	0.000109099	0.00227781	0.706545	37943979	Sobic.001G139100.1	Sobic.001G139100.1.p	NA	PTHR34061,PTHR34061:SF1	NA	NA	NA	NA	AT4G10810.1	NA	NA	LOC_Os03g47210.1	NA	expressed protein
Sobic.001G139900	1.10602	3.18674	5.3876	4.75e-05	0.00116727	1.66684	37944203	Sobic.001G139900.2	Sobic.001G139900.2.p	PF01595	PTHR12064,PTHR12064:SF30	KOG2118	NA	K16302	NA	AT2G14520.1	NA	CBS domain-containing protein with a domain of unknown function (DUF21)	LOC_Os03g47120.1	NA	CBS domain containing protein, expressed
Sobic.001G140400	2.06093	1.13927	5.69763	2.52e-05	0.000714743	2.60076	37938025	Sobic.001G140400.1	Sobic.001G140400.1.p	NA	PTHR33109,PTHR33109:SF5	NA	NA	NA	NA	AT4G37810.1	NA	NA	LOC_Os03g46930.1	NA	expressed protein
Sobic.001G140800	1.27792	2.78864	3.93795	0.00104296	0.0124131	-1.42701	37938819	Sobic.001G140800.1	Sobic.001G140800.1.p	PF00010	PTHR31945,PTHR31945:SF16	NA	NA	NA	GO:0046983	AT4G37850.1	NA	basic helix-loop-helix (bHLH) DNA-binding superfamily protein	LOC_Os03g46860.1	NA	helix-loop-helix DNA-binding protein, putative, expressed
Sobic.001G141600	-0.734268	3.87865	-3.19321	0.00527251	0.0418157	-3.13427	37944359	Sobic.001G141600.1	Sobic.001G141600.1.p	PF13920	PTHR10044,PTHR10044:SF114	KOG1100	NA	K19042	NA	AT3G12920.1	NA	SBP (S-ribonuclease binding protein) family protein	LOC_Os03g46570.1	NA	protein binding protein, putative, expressed
Sobic.001G141800	2.02063	2.38505	6.93671	2.27e-06	0.000104068	4.91002	37940103	Sobic.001G141800.1	Sobic.001G141800.1.p	PF01657,PF00069	PTHR27002	KOG1187	2.7.11.1	NA	GO:0006468,GO:0005524,GO:0004672	AT4G23180.1	CRK10,RLK4	cysteine-rich RLK (RECEPTOR-like protein kinase) 10	LOC_Os10g17960.1	NA	TKL_IRAK_DUF26-lc.26 - DUF26 kinases have homology to DUF26 containing loci, expressed
Sobic.001G142800	2.00866	2.37783	3.10402	0.00638998	0.0479151	-3.01617	37942196	Sobic.001G142800.2	Sobic.001G142800.2.p	PF02535	PTHR11040,PTHR11040:SF41	KOG1558	NA	K14709	GO:0055085,GO:0046873,GO:0030001,GO:0016020	AT1G31260.1	ZIP10	zinc transporter 10 precursor	LOC_Os03g46470.1	NA	metal cation transporter, putative, expressed
Sobic.001G143300	1.46129	6.20915	6.47435	5.44e-06	0.000210127	3.66496	37943928	Sobic.001G143300.1	Sobic.001G143300.1.p	PF00025	PTHR24073,PTHR24073:SF570	KOG0092	NA	K07889	GO:0005525	AT4G19640.1	ARA-7,ARA7,ATRAB-F2B,ATRAB5B,ATRABF2B,RAB-F2B,RABF2B	Ras-related small GTP-binding family protein	LOC_Os12g43550.2	NA	ras-related protein, putative, expressed
Sobic.001G145900	0.582655	5.17929	3.47545	0.00285856	0.0265947	-2.65798	37939167	Sobic.001G145900.1	Sobic.001G145900.1.p	NA	PTHR36381,PTHR36381:SF1	NA	NA	NA	NA	AT4G20880.1	NA	ethylene-responsive nuclear protein / ethylene-regulated nuclear protein (ERT2)	LOC_Os03g45930.1	NA	expressed protein
Sobic.001G146100	-0.746578	4.20241	-3.2539	0.00462422	0.0379778	-3.08291	37941165	Sobic.001G146100.1	Sobic.001G146100.1.p	NA	PTHR33177,PTHR33177:SF7	NA	NA	NA	NA	AT1G16500.1	NA	NA	LOC_Os03g45870.1	NA	expressed protein
Sobic.001G147000	-1.58819	0.404633	-3.39861	0.00337855	0.0300064	-2.13814	37938213	Sobic.001G147000.1	Sobic.001G147000.1.p	PF03195	PTHR31301,PTHR31301:SF7	NA	NA	NA	NA	AT2G30130.1	ASL5,LBD12,PCK1	Lateral organ boundaries (LOB) domain family protein	LOC_Os03g45750.1	NA	DUF260 domain containing protein, putative, expressed
Sobic.001G147200	-0.573943	3.87857	-3.33588	0.00387156	0.033213	-2.83423	37945272	Sobic.001G147200.1	Sobic.001G147200.1.p	PF13696,PF08783	PTHR15439,PTHR15439:SF6	KOG0314	NA	K10624	GO:0008270,GO:0005634	AT5G47430.1	NA	DWNN domain, a CCHC-type zinc finger	LOC_Os03g45730.1	NA	DNA-binding protein-like, putative, expressed
Sobic.001G148500	-1.75029	3.2626	-9.3435	3.8e-08	3.6e-06	8.93282	37941544	Sobic.001G148500.1	Sobic.001G148500.1.p	NA	PTHR15852,PTHR15852:SF15	NA	5.3.4.1	NA	NA	AT5G17840.1	NA	DnaJ/Hsp40 cysteine-rich domain superfamily protein	LOC_Os03g45344.1	NA	expressed protein
Sobic.001G149400	1.36918	1.07438	4.12785	0.000689906	0.00912624	-0.666161	37943959	Sobic.001G149400.1	Sobic.001G149400.1.p	PF00635,PF13857,PF13637,PF12796	PTHR24198,PTHR24198:SF85	KOG4412	NA	NA	NA	AT1G07710.1	NA	Ankyrin repeat family protein	LOC_Os03g45290.1	NA	ankyrin repeat domain-containing protein 50, putative, expressed
Sobic.001G149600	1.32004	2.05096	4.25128	0.000527821	0.00752807	-0.598926	37939806	Sobic.001G149600.2	Sobic.001G149600.2.p	PF04969	PTHR22932,PTHR22932:SF7	NA	NA	NA	NA	AT3G03773.2	NA	HSP20-like chaperones superfamily protein	LOC_Os03g45270.1	NA	CS domain containing protein, putative, expressed
Sobic.001G153100	4.85705	2.73065	12.1173	7.68e-10	1.53e-07	12.8935	37942469	Sobic.001G153100.1	Sobic.001G153100.1.p	PF01740,PF00916	PTHR11814,PTHR11814:SF101	NA	NA	K17470	GO:0016021,GO:0015116,GO:0008272,GO:0055085,GO:0016020,GO:0008271	AT1G22150.1	SULTR1;3	sulfate transporter 1;3	LOC_Os03g09970.1	NA	sulfate transporter, putative, expressed
Sobic.001G154500	1.05159	5.74173	4.90476	0.000130105	0.00259745	0.422284	37942567	Sobic.001G154500.1	Sobic.001G154500.1.p	PF02045	PTHR12632,PTHR12632:SF9	NA	NA	K08064	GO:0006355,GO:0003700	AT3G14020.1	NF-YA6	nuclear factor Y, subunit A6	LOC_Os03g44540.1	NA	nuclear transcription factor Y subunit, putative, expressed
Sobic.001G155500	2.97915	3.75219	14.9825	2.71e-11	1.17e-08	16.2073	37938249	Sobic.001G155500.1	Sobic.001G155500.1.p	PF02780,PF02779	PTHR11624,PTHR11624:SF76	NA	1.2.4.1	K00162	GO:0008152,GO:0003824	AT2G34590.1	NA	Transketolase family protein	LOC_Os03g44300.1	NA	transketolase, putative, expressed
Sobic.001G157200	0.560681	6.29185	3.16598	0.00559159	0.0434319	-3.34328	37943749	Sobic.001G157200.1	Sobic.001G157200.1.p	PF13906,PF13520	PTHR11785,PTHR11785:SF230	KOG1286	NA	K03294	GO:0016020,GO:0015171,GO:0003333	AT4G21120.1	AAT1,CAT1	amino acid transporter 1	LOC_Os12g41890.1	NA	amino acid permease family protein, putative, expressed
Sobic.001G158000	1.31961	0.827305	3.84927	0.00126536	0.0143881	-1.26121	37943743	Sobic.001G158000.1	Sobic.001G158000.1.p	NA	PTHR33638,PTHR33638:SF1	NA	NA	NA	NA	AT4G31360.1	NA	selenium binding	LOC_Os11g47770.1	NA	selT/selW/selH selenoprotein domain containing protein, expressed
Sobic.001G158300	-1.30979	0.64811	-3.86043	0.00123495	0.014135	-1.19673	37943810	Sobic.001G158300.1	Sobic.001G158300.1.p	PF03357	PTHR10476,PTHR10476:SF8	KOG3230	NA	K12191	GO:0007034	AT5G44560.1	VPS2.2	SNF7 family protein	LOC_Os03g43860.1	NA	SNF7 domain containing protein, putative, expressed
Sobic.001G163600	-2.4783	0.840799	-3.29431	0.0042367	0.0355584	-2.52817	37939567	Sobic.001G163600.1	Sobic.001G163600.1.p	PF00400	PTHR22844,PTHR22844:SF145	KOG0271	NA	NA	GO:0005515	AT3G18950.1	NA	Transducin/WD40 repeat-like superfamily protein	LOC_Os03g42710.1	NA	WD-40 repeat family protein, putative, expressed
Sobic.001G169700	-1.85171	2.18375	-6.51903	5e-06	0.000196378	4.15219	37944208	Sobic.001G169700.1	Sobic.001G169700.1.p	NA	NA	NA	NA	NA	NA	AT1G24625.1	ZFP7	zinc finger protein 7	LOC_Os12g39220.1	NA	ZOS12-08 - C2H2 zinc finger protein, expressed
Sobic.001G170800	1.68873	-0.545058	3.91653	0.00109278	0.0128559	-0.929699	37943048	Sobic.001G170800.1	Sobic.001G170800.1.p	NA	PTHR36325	NA	NA	NA	NA	AT1G49870.1	NA	NA	LOC_Os03g40780.1	NA	transport protein-related, putative, expressed
Sobic.001G171900	1.28474	2.21305	4.86921	0.000140273	0.002756	0.715107	37938603	Sobic.001G171900.1	Sobic.001G171900.1.p	PF03009	PTHR23344,PTHR23344:SF19	KOG2258	3.1.4.46	K01126	GO:0008081,GO:0006629,GO:0008889	AT5G08030.1	NA	PLC-like phosphodiesterases superfamily protein	LOC_Os03g40670.1	NA	glycerophosphoryl diester phosphodiesterase family protein, putative, expressed
Sobic.001G176300	1.24272	2.65205	3.83522	0.00130475	0.0147296	-1.52427	37937528	Sobic.001G176300.1	Sobic.001G176300.1.p	PF00067	PTHR24298,PTHR24298:SF173	KOG0156	1.14.13.143	NA	GO:0055114,GO:0020037,GO:0016705,GO:0005506	AT3G26300.1	CYP71B34	cytochrome P450, family 71, subfamily B, polypeptide 34	LOC_Os03g39650.1	NA	cytochrome P450, putative, expressed
Sobic.001G176600	-1.09427	6.28304	-4.41679	0.000369076	0.00577232	-0.625155	37938485	Sobic.001G176600.1	Sobic.001G176600.1.p	PF00067	PTHR24298,PTHR24298:SF173	KOG0156	NA	NA	GO:0055114,GO:0020037,GO:0016705,GO:0005506	AT1G13110.1	CYP71B7	cytochrome P450, family 71 subfamily B, polypeptide 7	LOC_Os03g39650.1	NA	cytochrome P450, putative, expressed
Sobic.001G176900	-0.754994	2.30984	-3.26939	0.00447172	0.0370059	-2.825	37940319	Sobic.001G176900.1	Sobic.001G176900.1.p	PF02536	PTHR13068,PTHR13068:SF33	KOG1267	NA	K15032	GO:0006355,GO:0005739,GO:0003690	AT1G21150.1	NA	Mitochondrial transcription termination factor family protein	LOC_Os06g12040.1	NA	mTERF family protein, expressed
Sobic.001G177200	-2.48565	-0.338543	-4.79643	0.000163693	0.00312404	0.935522	37944754	Sobic.001G177200.1	Sobic.001G177200.1.p	PF07899	PTHR31791,PTHR31791:SF9	NA	NA	NA	NA	AT5G48385.1	NA	FRIGIDA-like protein	LOC_Os03g39160.1	NA	frigida, putative, expressed
Sobic.001G178800	1.10357	2.88782	4.64178	0.000227631	0.00401692	0.104227	37940803	Sobic.001G178800.1	Sobic.001G178800.1.p	NA	NA	NA	NA	NA	NA	NA	NA	NA	NA	NA	NA
Sobic.001G179400	-2.35878	2.00037	-6.76204	3.15e-06	0.000137548	4.54857	37943660	Sobic.001G179400.1	Sobic.001G179400.1.p	PF06955,PF00722	PTHR31062,PTHR31062:SF11	NA	2.4.1.207,3.2.1.151	K08235	GO:0048046,GO:0016762,GO:0006073,GO:0005618,GO:0005975,GO:0004553	AT4G03210.1	XTH9	xyloglucan endotransglucosylase/hydrolase 9	LOC_Os04g53950.2	NA	glycosyl hydrolases family 16 protein, protein, expressed
Sobic.001G185400	2.34653	3.51781	7.3314	1.1e-06	6.03e-05	5.50679	37944561	Sobic.001G185400.1	Sobic.001G185400.1.p	PF01554	PTHR11206,PTHR11206:SF140	KOG1347	NA	K03327	GO:0055085,GO:0016020,GO:0015297,GO:0015238,GO:0006855	AT3G21690.1	NA	MATE efflux family protein	LOC_Os03g37640.1	NA	MATE efflux family protein, putative, expressed
Sobic.001G185600	0.761584	3.24843	3.4999	0.00271043	0.0255981	-2.42636	37942776	Sobic.001G185600.1	Sobic.001G185600.1.p	PF01554	PTHR11206,PTHR11206:SF160	KOG1347	NA	K03327	GO:0055085,GO:0016020,GO:0015297,GO:0015238,GO:0006855	AT3G21690.1	NA	MATE efflux family protein	LOC_Os03g37490.1	NA	MATE efflux family protein, putative, expressed
Sobic.001G186600	6.46533	1.18382	21.6138	6.81e-14	1.4e-10	20.2288	37938567	Sobic.001G186600.1	Sobic.001G186600.1.p	PF02148,PF13423	PTHR24006,PTHR24006:SF437	KOG1873,KOG1867	3.4.19.12	NA	GO:0008270	AT1G04860.1	ATUBP2,UBP2	ubiquitin-specific protease 2	LOC_Os09g32740.1	NA	ubiquitin carboxyl-terminal hydrolase family protein, expressed
Sobic.001G187200	-0.724349	6.3116	-3.88252	0.00117688	0.0136691	-1.80911	37939998	Sobic.001G187200.1	Sobic.001G187200.1.p	PF03647	PTHR12668,PTHR12668:SF0	NA	NA	NA	GO:0016020	AT3G20510.1	NA	Transmembrane proteins 14C	LOC_Os03g37090.1	NA	expressed protein
Sobic.001G187700	-1.29894	0.246286	-3.70774	0.00172299	0.0184307	-1.49217	37940260	Sobic.001G187700.1	Sobic.001G187700.1.p	NA	PTHR35131,PTHR35131:SF1	NA	NA	NA	NA	AT4G21780.1	NA	NA	LOC_Os03g36960.1	NA	expressed protein
Sobic.001G190900	-1.54938	0.841381	-4.92999	0.00012335	0.00250591	1.03489	37944363	Sobic.001G190900.1	Sobic.001G190900.1.p	PF14510,PF08370,PF00005,PF01061	PTHR19241,PTHR19241:SF236	NA	NA	NA	GO:0016887,GO:0005524,GO:0016020	AT3G53480.1	ABCG37,ATPDR9,PDR9,PIS1	pleiotropic drug resistance 9	LOC_Os02g32690.1	NA	pleiotropic drug resistance protein 15, putative, expressed
Sobic.001G192200	-0.867131	4.95798	-3.10374	0.00639388	0.0479237	-3.4299	37942157	Sobic.001G192200.1	Sobic.001G192200.1.p	PF00067	PTHR24298,PTHR24298:SF75	KOG0156	1.14.13.152	NA	GO:0055114,GO:0020037,GO:0016705,GO:0005506	AT2G45550.1	CYP76C4	cytochrome P450, family 76, subfamily C, polypeptide 4	LOC_Os10g08540.1	NA	cytochrome P450, putative, expressed
Sobic.001G192250	5.31956	0.527627	11.7657	1.21e-09	2.16e-07	12.1916	37940602	Sobic.001G192250.1	Sobic.001G192250.1.p	PF12717	PTHR14222,PTHR14222:SF1	NA	NA	NA	GO:0007076	AT4G15890.1	NA	binding	LOC_Os12g36170.1	NA	HEAT repeat family protein, putative, expressed
Sobic.001G192400	3.52484	2.04911	7.51171	7.99e-07	4.63e-05	6.05982	37944041	Sobic.001G192400.1	Sobic.001G192400.1.p	PF03478	PTHR36901,PTHR36901:SF1	NA	NA	NA	NA	AT2G17030.1	NA	F-box family protein with a domain of unknown function (DUF295)	LOC_Os10g37570.1	NA	OsFBDUF49 - F-box and DUF domain containing protein, expressed
Sobic.001G194000	-1.34843	3.63135	-5.63377	2.87e-05	0.000788739	2.09611	37941024	Sobic.001G194000.1	Sobic.001G194000.1.p	NA	NA	NA	NA	NA	NA	NA	NA	NA	LOC_Os10g37290.1	NA	DEFL6 - Defensin and Defensin-like DEFL family, expressed
Sobic.001G194600	0.788677	3.16882	3.86316	0.00122762	0.0140977	-1.67023	37942132	Sobic.001G194600.1	Sobic.001G194600.1.p	PF13837	PTHR21654,PTHR21654:SF9	KOG4282	NA	NA	NA	AT1G76890.2	AT-GT2,GT2	Duplicated homeodomain-like superfamily protein	LOC_Os02g43300.1	NA	expressed protein
Sobic.001G195300	1.11159	2.96672	4.20942	0.000577962	0.00805708	-0.825924	37941219	Sobic.001G195300.1	Sobic.001G195300.1.p	PF00067	PTHR24298,PTHR24298:SF145	KOG0156	NA	NA	GO:0055114,GO:0020037,GO:0016705,GO:0005506	AT1G64940.1	CYP89A6	cytochrome P450, family 87, subfamily A, polypeptide 6	LOC_Os10g36980.1	NA	transposon protein, putative, unclassified, expressed
Sobic.001G195500	-1.08096	1.28303	-3.44283	0.00306886	0.0279896	-2.17387	37943539	Sobic.001G195500.1	Sobic.001G195500.1.p	PF00067	PTHR24298,PTHR24298:SF145	KOG0156	NA	NA	GO:0055114,GO:0020037,GO:0016705,GO:0005506	AT1G64940.1	CYP89A6	cytochrome P450, family 87, subfamily A, polypeptide 6	LOC_Os10g36980.1	NA	transposon protein, putative, unclassified, expressed
Sobic.001G195800	0.984395	9.20842	4.9882	0.000109099	0.00227781	0.585084	37938400	Sobic.001G195800.1	Sobic.001G195800.1.p	PF00230	PTHR19139,PTHR19139:SF102	KOG0223	NA	K09874	GO:0016020,GO:0006810,GO:0005215	AT4G10380.1	NIP5;1,NLM6,NLM8	NOD26-like intrinsic protein 5;1	LOC_Os10g36924.1	NA	aquaporin protein, putative, expressed
Sobic.001G196000	0.702293	4.23927	3.81802	0.00135462	0.0152035	-1.87459	37940312	Sobic.001G196000.1	Sobic.001G196000.1.p	PF13920,PF00225	PTHR24115,PTHR24115:SF386	KOG0242	3.6.4.4	K11498	GO:0008017,GO:0007018,GO:0005524,GO:0003777,GO:0005871	AT4G39050.1	NA	Kinesin motor family protein	LOC_Os10g36880.1	NA	kinesin motor domain containing protein, putative, expressed
Sobic.001G196300	-1.1506	4.70024	-4.67854	0.000210432	0.00378668	0.0301534	37938198	Sobic.001G196300.1	Sobic.001G196300.1.p	PF00067	PTHR24298,PTHR24298:SF60	KOG0156	NA	K09755	GO:0055114,GO:0020037,GO:0016705,GO:0005506	AT4G36220.1	CYP84A1,FAH1	ferulic acid 5-hydroxylase 1	LOC_Os10g36848.1	NA	cytochrome P450, putative, expressed
Sobic.001G198000	-1.34605	6.11104	-4.2876	0.000487901	0.00707121	-0.905366	37940050	Sobic.001G198000.1	Sobic.001G198000.1.p	NA	PTHR34283	NA	NA	NA	NA	AT5G24655.1	LSU4	response to low sulfur 4	LOC_Os10g36610.1	NA	UP-9A, putative, expressed
Sobic.001G198800	1.46702	3.54537	5.12989	8.1e-05	0.00178435	1.08238	37944921	Sobic.001G198800.1	Sobic.001G198800.1.p	PF04043	PTHR31080,PTHR31080:SF13	NA	3.1.1.11	NA	GO:0004857	AT2G01610.1	NA	Plant invertase/pectin methylesterase inhibitor superfamily protein	LOC_Os10g36500.2	NA	invertase/pectin methylesterase inhibitor family protein, putative, expressed
Sobic.001G199400	2.1158	2.23977	5.63402	2.87e-05	0.000788739	2.219	37944048	Sobic.001G199400.1	Sobic.001G199400.1.p	PF07731,PF07732,PF00394	PTHR11709,PTHR11709:SF63	NA	1.10.3.3	NA	GO:0055114,GO:0016491,GO:0005507	AT4G12420.1	SKU5	Cupredoxin superfamily protein	LOC_Os10g36390.1	NA	monocopper oxidase, putative, expressed
Sobic.001G200700	-2.97581	4.61888	-3.95577	0.00100322	0.0120477	-1.60207	37941144	Sobic.001G200700.1	Sobic.001G200700.1.p	NA	PTHR33836,PTHR33836:SF1	NA	NA	NA	NA	AT5G52300.1	LTI65,RD29B	CAP160 protein	LOC_Os10g36180.1	NA	expressed protein
Sobic.001G203200	1.25751	8.21683	6.57654	4.48e-06	0.000178784	3.84988	37940164	Sobic.001G203200.1	Sobic.001G203200.1.p	PF04678	PTHR13462,PTHR13462:SF4	NA	NA	NA	NA	AT2G23790.1	NA	Protein of unknown function (DUF607)	LOC_Os10g35770.1	NA	E2F-related protein, putative, expressed
Sobic.001G205350	-0.55998	8.30651	-3.24031	0.00476222	0.0387257	-3.19565	37938500	Sobic.001G205350.1	Sobic.001G205350.1.p	PF00561	PTHR10992,PTHR10992:SF869	KOG4178	3.3.2.10	NA	NA	AT3G51000.1	NA	alpha/beta-Hydrolases superfamily protein	LOC_Os10g35520.1	NA	hydrolase, alpha/beta fold family domain containing protein, expressed
Sobic.001G205800	-1.01049	5.54887	-4.60991	0.000243702	0.0042131	-0.212819	37939447	Sobic.001G205800.1	Sobic.001G205800.1.p	PF05147	PTHR12736,PTHR12736:SF13	NA	NA	NA	NA	AT1G52920.1	GCR2,GPCR	G protein coupled receptor	LOC_Os10g35480.1	NA	lanC-like protein 2, putative, expressed
Sobic.001G206700	-0.755181	4.56286	-3.29172	0.00426053	0.0357188	-2.99317	37943629	Sobic.001G206700.1	Sobic.001G206700.1.p	PF01127	PTHR10978	NA	NA	K00236	GO:0016627	NA	NA	NA	LOC_Os07g33680.1	NA	succinate dehydrogenase subunit 3, putative, expressed
Sobic.001G208500	-5.69536	0.474159	-6.72287	3.39e-06	0.000145517	4.69105	37943997	Sobic.001G208500.1	Sobic.001G208500.1.p	PF00230	PTHR19139,PTHR19139:SF132	KOG0223	NA	K09873	GO:0016020,GO:0006810,GO:0005215	AT1G17810.1	BETA-TIP	beta-tonoplast intrinsic protein	LOC_Os10g35050.1	NA	aquaporin protein, putative, expressed
Sobic.001G209200	-1.90334	5.47069	-3.64318	0.00198349	0.0204595	-2.30116	37941325	Sobic.001G209200.1	Sobic.001G209200.1.p	PF04450	PTHR33321,PTHR33321:SF1	NA	NA	NA	NA	AT2G15220.1	NA	Plant basic secretory protein (BSP) family protein	LOC_Os10g34910.1	NA	secretory protein, putative, expressed
Sobic.001G209300	1.90719	5.29362	11.6101	1.48e-09	2.58e-07	12.1189	37939960	Sobic.001G209300.1	Sobic.001G209300.1.p	PF04450	PTHR33321,PTHR33321:SF1	NA	NA	NA	NA	AT2G15220.1	NA	Plant basic secretory protein (BSP) family protein	LOC_Os10g34910.1	NA	secretory protein, putative, expressed
Sobic.001G212300	-0.460389	5.19831	-3.21289	0.00505306	0.0405896	-3.22284	37944877	Sobic.001G212300.1	Sobic.001G212300.1.p	PF00612,PF00063	PTHR13140,PTHR13140:SF384	NA	3.6.4.1	NA	GO:0005515,GO:0016459,GO:0005524,GO:0003774	AT3G19960.1	ATM1	myosin 1	LOC_Os10g34710.1	NA	myosin-2 heavy chain, non muscle, putative, expressed
Sobic.001G212451	-1.06543	4.47875	-6.29995	7.63e-06	0.000273607	3.38198	37942849	Sobic.001G212451.1	Sobic.001G212451.1.p	NA	PTHR33098,PTHR33098:SF4	NA	NA	NA	NA	NA	NA	NA	LOC_Os10g34700.1	NA	expressed protein
Sobic.001G212600	-1.54174	0.034469	-3.50342	0.0026897	0.0254977	-1.77333	37937487	Sobic.001G212600.1	Sobic.001G212600.1.p	PF08241	PTHR10108,PTHR10108:SF750	NA	NA	NA	GO:0008168,GO:0008152	AT1G29790.2	NA	S-adenosyl-L-methionine-dependent methyltransferases superfamily protein	LOC_Os10g42770.1	NA	a_IG002N01.7, putative, expressed
Sobic.001G212701	1.8359	0.534752	3.87565	0.00119464	0.0138012	-1.15905	37937791	Sobic.001G212701.1	Sobic.001G212701.1.p	NA	NA	NA	NA	NA	NA	NA	NA	NA	NA	NA	NA
Sobic.001G213500	1.52457	3.13013	5.7599	2.22e-05	0.000647286	2.43106	37938652	Sobic.001G213500.1	Sobic.001G213500.1.p	NA	PTHR34379,PTHR34379:SF2	NA	NA	NA	NA	AT5G08240.1	NA	NA	LOC_Os10g34450.1	NA	expressed protein
Sobic.001G214000	1.57461	0.475088	3.70696	0.00172592	0.0184507	-1.48789	37945285	Sobic.001G214000.1	Sobic.001G214000.1.p	PF02170,PF00270,PF00271,PF03368,PF00636	PTHR14950,PTHR14950:SF31	KOG0701	3.1.26.3	K11592	GO:0005515,GO:0005524,GO:0003676,GO:0016891,GO:0006396,GO:0004525,GO:0003723	AT3G43920.2	ATDCL3,DCL3	dicer-like 3	LOC_Os10g34430.1	NA	Dicer, putative, expressed
Sobic.001G216500	1.71513	1.26601	3.28782	0.00429676	0.0358791	-2.43602	37940545	Sobic.001G216500.1	Sobic.001G216500.1.p	PF01145	PTHR13806,PTHR13806:SF23	KOG2668	NA	K07192	NA	AT5G25260.1	NA	SPFH/Band 7/PHB domain-containing membrane-associated protein family	LOC_Os10g34040.1	NA	nodulin, putative, expressed
Sobic.001G217000	-1.03924	2.11679	-3.13011	0.00604109	0.0458677	-2.97108	37944569	Sobic.001G217000.1	Sobic.001G217000.1.p	PF04520	PTHR33083,PTHR33083:SF9	NA	NA	NA	NA	AT5G03230.1	NA	Protein of unknown function, DUF584	LOC_Os10g33990.1	NA	DUF584 domain containing protein, putative, expressed
Sobic.001G218500	1.62635	4.68379	5.79359	2.08e-05	0.000612847	2.35738	37945224	Sobic.001G218500.1	Sobic.001G218500.1.p	PF00917	NA	KOG1987	3.4.19.12	NA	GO:0005515	AT3G17380.1	NA	TRAF-like family protein	LOC_Os10g33830.1	NA	MATH domain containing protein, expressed
Sobic.001G218600	1.51491	1.98513	5.84558	1.87e-05	0.000566581	2.81614	37943722	Sobic.001G218600.1	Sobic.001G218600.1.p	PF00917	NA	KOG1987	3.4.19.12	NA	GO:0005515	AT3G17380.1	NA	TRAF-like family protein	LOC_Os10g33830.1	NA	MATH domain containing protein, expressed
Sobic.001G221200	1.10121	4.13214	3.12514	0.00610604	0.0462059	-3.28097	37943084	Sobic.001G221200.1	Sobic.001G221200.1.p	PF13450,PF05199	PTHR10668,PTHR10668:SF82	NA	1.1.3.20	K17756	GO:0055114,GO:0016614	AT3G23410.1	ATFAO3,FAO3	fatty alcohol oxidase 3	LOC_Os10g33460.1	NA	alcohol oxidase, putative, expressed
Sobic.001G221400	1.31891	3.34181	4.0597	0.00080009	0.0101499	-1.22335	37942281	Sobic.001G221400.1	Sobic.001G221400.1.p	PF00890,PF05199	PTHR10668,PTHR10668:SF82	NA	1.1.3.20	K17756	GO:0055114,GO:0016614	AT4G28570.1	NA	Long-chain fatty alcohol dehydrogenase family protein	LOC_Os10g33460.1	NA	alcohol oxidase, putative, expressed
Sobic.001G221800	0.634019	4.50457	3.38685	0.00346596	0.0305331	-2.81777	37943511	Sobic.001G221800.1	Sobic.001G221800.1.p	PF12215,PF04685	PTHR12654	NA	3.2.1.45	K17108	GO:0016021,GO:0006665,GO:0004348	AT3G24180.2	NA	Beta-glucosidase, GBA2 type family protein	LOC_Os10g33420.1	NA	non-lysosomal glucosylceramidase, putative, expressed
Sobic.001G222300	-0.808515	2.24968	-4.0305	0.000852575	0.0106137	-1.11225	37937946	Sobic.001G222300.1	Sobic.001G222300.1.p	PF02234	PTHR10265,PTHR10265:SF19	NA	NA	NA	GO:0007050,GO:0005634,GO:0004861	AT5G48820.1	ICK6,KRP3	inhibitor/interactor with cyclin-dependent kinase	LOC_Os03g04490.1	NA	cyclin-dependent kinase inhibitor, putative, expressed
Sobic.001G223300	3.13915	-0.394077	7.3256	1.12e-06	6.07e-05	5.77034	37938570	Sobic.001G223300.2	Sobic.001G223300.2.p	NA	PTHR33165,PTHR33165:SF10	NA	NA	NA	NA	NA	NA	NA	LOC_Os04g40920.1	NA	expressed protein
Sobic.001G224400	-0.524444	6.31411	-3.2049	0.00514104	0.0410745	-3.26677	37937506	Sobic.001G224400.1	Sobic.001G224400.1.p	PF01652	PTHR11960,PTHR11960:SF12	KOG1670	NA	K03259	GO:0006413,GO:0005737,GO:0003743,GO:0003723	AT5G35620.1	EIF(ISO)4E,EIF4E2,eIFiso4E,LSP,LSP1	Eukaryotic initiation factor 4E protein	LOC_Os10g32970.1	NA	eukaryotic translation initiation factor, putative, expressed
Sobic.001G225300	-1.11125	1.55749	-4.19236	0.000599744	0.00826149	-0.697598	37938998	Sobic.001G225300.1	Sobic.001G225300.1.p	NA	NA	NA	NA	NA	NA	NA	NA	NA	NA	NA	NA
Sobic.001G225600	-4.4956	0.358307	-10.6123	5.8e-09	7.79e-07	10.7584	37941650	Sobic.001G225600.1	Sobic.001G225600.1.p	NA	NA	NA	NA	NA	NA	NA	NA	NA	LOC_Os10g32930.1	NA	expressed protein
Sobic.001G226401	-0.911248	4.52436	-4.12188	0.000698915	0.00921027	-1.21001	37943723	Sobic.001G226401.1	Sobic.001G226401.1.p	PF05899	PTHR33271,PTHR33271:SF8	NA	NA	K06995	NA	AT4G10300.1	NA	RmlC-like cupins superfamily protein	LOC_Os10g32840.1	NA	enzyme of the cupin superfamily protein, putative, expressed
Sobic.001G230900	0.565108	5.11931	3.12558	0.00610025	0.0461899	-3.41037	37943571	Sobic.001G230900.1	Sobic.001G230900.1.p	PF00025	PTHR24073,PTHR24073:SF568	KOG0080	3.6.5.2	K07910	GO:0005525	AT5G03530.1	ATRAB,ATRAB ALPHA,ATRAB18B,ATRABC2A,RABC2A	RAB GTPase homolog C2A	LOC_Os10g31830.1	NA	ras-related protein, putative, expressed
Sobic.001G231500	-2.05643	7.12809	-12.5617	4.39e-10	9.94e-08	13.3375	37939336	Sobic.001G231500.1	Sobic.001G231500.1.p	PF00240,PF13855	PTHR23155,PTHR23155:SF610	KOG0617	NA	NA	GO:0005515	AT2G30105.1	NA	NA	LOC_Os10g31790.1	NA	ubiquitin family protein, putative, expressed
Sobic.001G231700	-1.62848	1.64987	-4.57767	0.000261133	0.0044244	0.171719	37944025	Sobic.001G231700.1	Sobic.001G231700.1.p	PF13561	PTHR24322,PTHR24322:SF561	KOG0725	NA	K00059	NA	AT4G13180.1	NA	NAD(P)-binding Rossmann-fold superfamily protein	LOC_Os10g31780.1	NA	oxidoreductase, short chain dehydrogenase/reductase family domain containing protein, expressed
Sobic.001G232200	-1.69892	4.45342	-5.9368	1.56e-05	0.000485979	2.62999	37943590	Sobic.001G232200.1	Sobic.001G232200.1.p	NA	PTHR33548,PTHR33548:SF3	NA	NA	NA	NA	NA	NA	NA	LOC_Os10g31540.1	NA	glycine-rich cell wall structural protein 2 precursor, putative, expressed
Sobic.001G232500	-5.9024	2.68628	-11.3311	2.15e-09	3.39e-07	11.8622	37944710	Sobic.001G232500.1	Sobic.001G232500.1.p	NA	PTHR33548,PTHR33548:SF3	NA	NA	NA	NA	NA	NA	NA	LOC_Os10g31540.1	NA	glycine-rich cell wall structural protein 2 precursor, putative, expressed
Sobic.001G238500	5.26948	0.790292	10.5532	6.31e-09	8.16e-07	10.687	37942738	Sobic.001G238500.1	Sobic.001G238500.1.p	PF00201	PTHR11926,PTHR11926:SF264	KOG1192	NA	K13691	GO:0016758,GO:0008152	AT2G43820.1	ATSAGT1,GT,SAGT1,SGT1,UGT74F2	UDP-glucosyltransferase 74F2	LOC_Os09g34250.1	NA	UDP-glucoronosyl and UDP-glucosyl transferase domain containing protein, expressed
Sobic.001G240800	1.00781	4.46396	4.98834	0.000109065	0.00227781	0.663269	37941487	Sobic.001G240800.2	Sobic.001G240800.2.p	PF07714	PTHR27001,PTHR27001:SF173	KOG1187	2.7.11.1	NA	GO:0006468,GO:0004672	AT5G56460.1	NA	Protein kinase superfamily protein	LOC_Os10g29620.1	NA	tyrosine protein kinase domain containing protein, putative, expressed
Sobic.001G242000	0.964442	2.64219	3.5198	0.00259548	0.0248066	-2.28165	37939702	Sobic.001G242000.1	Sobic.001G242000.1.p	PF03552	PTHR13301,PTHR13301:SF63	NA	2.4.2.24	NA	GO:0030244,GO:0016760,GO:0016020	AT3G03050.1	ATCSLD3,CSLD3,KJK	cellulose synthase-like D3	LOC_Os10g20260.1	NA	CSLF7 - cellulose synthase-like family F; beta1,3;1,4 glucan synthase, expressed
Sobic.001G247900	-1.56531	0.996915	-3.92966	0.00106196	0.0126133	-1.00018	37942583	Sobic.001G247900.1	Sobic.001G247900.1.p	PF00704	PTHR11177,PTHR11177:SF186	NA	3.2.1.14	NA	GO:0005975,GO:0004553	NA	NA	NA	LOC_Os10g28050.1	NA	chitinase 2, putative, expressed
Sobic.001G248300	1.70345	2.32608	6.67899	3.69e-06	0.000154649	4.41683	37941205	Sobic.001G248300.1	Sobic.001G248300.1.p	PF07676,PF12695	PTHR11731,PTHR11731:SF124	KOG4391	3.4.19.1	K01303	NA	AT4G14570.1	NA	acylaminoacyl-peptidase-related	LOC_Os10g28020.1	NA	OsPOP21 - Putative Prolyl Oligopeptidase homologue, expressed
Sobic.001G248400	2.19048	0.475319	5.31868	5.47e-05	0.001306	1.93923	37937854	Sobic.001G248400.2	Sobic.001G248400.2.p	NA	NA	NA	NA	NA	NA	NA	NA	NA	LOC_Os10g28009.1	NA	expressed protein
Sobic.001G250100	-0.639198	3.77269	-3.59053	0.00222475	0.0224013	-2.27467	37938349	Sobic.001G250100.1	Sobic.001G250100.1.p	PF00314	PTHR31048,PTHR31048:SF8	NA	NA	NA	NA	AT5G40020.1	NA	Pathogenesis-related thaumatin superfamily protein	LOC_Os10g27280.1	NA	thaumatin, putative, expressed
Sobic.001G250700	-1.18447	1.10928	-4.14389	0.00066628	0.00890206	-0.573181	37940692	Sobic.001G250700.1	Sobic.001G250700.1.p	PF09496	PTHR14582	NA	NA	NA	GO:0034508,GO:0000776	AT5G10710.1	NA	NA	LOC_Os04g21610.1	NA	expressed protein
Sobic.001G252300	0.722334	4.95666	3.37257	0.00357519	0.0312428	-2.87814	37945278	Sobic.001G252300.1	Sobic.001G252300.1.p	PF01095	PTHR31321,PTHR31321:SF12	NA	3.1.1.11	K01051	GO:0042545,GO:0030599,GO:0005618	AT3G29090.1	ATPME31,PME31	pectin methylesterase 31	LOC_Os10g26680.1	NA	pectinesterase, putative, expressed
Sobic.001G253200	0.598061	3.54098	3.15894	0.00567716	0.043923	-3.19022	37943681	Sobic.001G253200.1	Sobic.001G253200.1.p	NA	PTHR31150,PTHR31150:SF7	NA	NA	NA	NA	AT1G14180.1	NA	RING/U-box superfamily protein	LOC_Os10g26610.2	NA	mandelonitrile lyase, putative, expressed
Sobic.001G253700	0.468604	6.82304	3.41726	0.00324433	0.0291452	-2.81609	37942384	Sobic.001G253700.1	Sobic.001G253700.1.p	PF07714	PTHR27001,PTHR27001:SF160	KOG1187	2.7.11.1	K04733	GO:0006468,GO:0004672	AT2G02800.1	APK2B	protein kinase 2B	LOC_Os10g26520.1	NA	protein kinase domain containing protein, expressed
Sobic.001G255700	-1.48149	3.18367	-4.51349	0.000299708	0.00493692	-0.241752	37939735	Sobic.001G255700.1	Sobic.001G255700.1.p	NA	NA	NA	NA	NA	NA	NA	NA	NA	NA	NA	NA
Sobic.001G257400	1.90857	0.25072	4.31102	0.000463793	0.00681108	-0.13554	37942011	Sobic.001G257400.1	Sobic.001G257400.1.p	PF03637	PTHR22599,PTHR22599:SF26	KOG0440	NA	K06685	NA	AT5G45550.1	NA	Mob1/phocein family protein	LOC_Os10g25674.1	NA	mps one binder kinase activator-like 1A, putative, expressed
Sobic.001G258600	1.3058	2.27085	4.62865	0.00023412	0.00409391	0.211254	37940175	Sobic.001G258600.1	Sobic.001G258600.1.p	PF00657	PTHR22835,PTHR22835:SF201	NA	3.1.1.1	NA	GO:0016788	AT1G28600.1	NA	GDSL-like Lipase/Acylhydrolase superfamily protein	LOC_Os10g25380.1	NA	GDSL-like lipase/acylhydrolase, putative, expressed
Sobic.001G261513	1.28889	2.90105	6.51581	5.03e-06	0.000196698	3.94461	37938011	Sobic.001G261513.1	Sobic.001G261513.1.p	PF04504	NA	NA	NA	NA	NA	NA	NA	NA	LOC_Os09g01310.1	NA	expressed protein
Sobic.001G261600	-0.681203	6.29419	-3.34926	0.00376072	0.0325522	-2.95929	37939401	Sobic.001G261600.1	Sobic.001G261600.1.p	PF00150	PTHR10551,PTHR10551:SF12	NA	3.2.1.58	NA	GO:0005975,GO:0004553,GO:0051015,GO:0007015	NA	NA	NA	LOC_Os10g22520.1	NA	cellulase, putative, expressed
Sobic.001G262900	-1.37578	2.90233	-7.01596	1.96e-06	9.24e-05	4.91507	37937454	Sobic.001G262900.1	Sobic.001G262900.1.p	PF00730	PTHR15074:SF0,PTHR15074	NA	NA	K10801	GO:0006284	AT3G07930.3	NA	DNA glycosylase superfamily protein	LOC_Os09g01290.1	NA	hhH-GPD superfamily base excision DNA repair protein, putative, expressed
Sobic.001G264700	-1.75375	7.05162	-10.2533	9.71e-09	1.16e-06	10.163	37942682	Sobic.001G264700.1	Sobic.001G264700.1.p	PF00160	PTHR11071,PTHR11071:SF301	KOG0865	5.2.1.8	NA	GO:0006457,GO:0003755,GO:0000413	AT2G16600.1	ROC3	rotamase CYP 3	LOC_Os10g06630.1	NA	peptidyl-prolyl cis-trans isomerase, putative, expressed
Sobic.001G270400	2.343	1.0838	6.25773	8.28e-06	0.000292204	3.77459	37940252	Sobic.001G270400.2	Sobic.001G270400.2.p	PF12695	PTHR11614,PTHR11614:SF86	KOG1455	2.3.1.22	NA	NA	AT5G16120.2	NA	alpha/beta-Hydrolases superfamily protein	LOC_Os10g04620.1	NA	OsPOP20 - Putative Prolyl Oligopeptidase homologue, expressed
Sobic.001G272700	-0.64984	1.94372	-3.11546	0.00623468	0.0470143	-2.99183	37943882	Sobic.001G272700.1	Sobic.001G272700.1.p	PF12937	PTHR34791,PTHR34791:SF1	NA	NA	NA	GO:0005515	NA	NA	NA	LOC_Os10g04020.1	NA	OsFBX356 - F-box domain containing protein, expressed
Sobic.001G276700	1.44753	0.292689	3.67819	0.00183771	0.0193754	-1.51279	37939878	Sobic.001G276700.1	Sobic.001G276700.1.p	PF00854	PTHR11654,PTHR11654:SF107	NA	NA	K14638	GO:0016020,GO:0006810,GO:0005215	AT2G02040.1	ATPTR2,ATPTR2-B,NTR1,PTR2,PTR2-B	peptide transporter 2	LOC_Os10g02100.1	NA	peptide transporter PTR2, putative, expressed
Sobic.001G278300	2.08174	-0.155004	3.66175	0.00190479	0.0198486	-1.5166	37940462	Sobic.001G278300.2	Sobic.001G278300.2.p	PF00010	PTHR11514,PTHR11514:SF35	NA	NA	NA	GO:0046983	AT2G22760.1	NA	basic helix-loop-helix (bHLH) DNA-binding superfamily protein	LOC_Os10g01530.1	NA	helix-loop-helix DNA-binding domain containing protein, expressed
Sobic.001G279601	6.0196	2.40979	15.3664	1.81e-11	8.46e-09	16.1177	37941714	Sobic.001G279601.1	Sobic.001G279601.1.p	NA	NA	NA	NA	NA	NA	NA	NA	NA	NA	NA	NA
Sobic.001G279900	0.44474	4.74186	3.28153	0.00435567	0.0362185	-3.04697	37945199	Sobic.001G279900.1	Sobic.001G279900.1.p	PF00069	PTHR27003,PTHR27003:SF28	KOG1187	2.7.11.1	NA	GO:0006468,GO:0005524,GO:0004672	AT2G11520.1	CRCK3	calmodulin-binding receptor-like cytoplasmic kinase 3	LOC_Os09g03620.1	NA	wall-associated receptor kinase-like 20 precursor, putative, expressed
Sobic.001G280200	-1.3595	3.06592	-4.16794	0.00063238	0.00860842	-0.837618	37943560	Sobic.001G280200.1	Sobic.001G280200.1.p	PF00450	PTHR11802,PTHR11802:SF47	KOG1282	NA	K16296	GO:0006508,GO:0004185	AT1G73280.1	scpl3	serine carboxypeptidase-like 3	LOC_Os10g01110.1	NA	OsSCP44 - Putative Serine Carboxypeptidase homologue, expressed
Sobic.001G280700	1.22074	5.69861	5.65532	2.74e-05	0.000765924	2.01421	37937759	Sobic.001G280700.1	Sobic.001G280700.1.p	PF03405	PTHR31155	NA	1.14.19.2	K03921	GO:0006631,GO:0045300,GO:0055114	AT3G02610.1	NA	Plant stearoyl-acyl-carrier-protein desaturase family protein	LOC_Os04g31070.1	NA	acyl-desaturase, chloroplast precursor, putative, expressed
Sobic.001G280800	1.11758	9.3078	3.2079	0.00510777	0.0409212	-3.26436	37940526	Sobic.001G280800.1	Sobic.001G280800.1.p	PF13417	PTHR11260,PTHR11260:SF243	KOG0406	2.5.1.18	K00799	GO:0005515	AT1G10360.1	ATGSTU18,GST29,GSTU18	glutathione S-transferase TAU 18	LOC_Os10g38670.1	NA	glutathione S-transferase, putative, expressed
Sobic.001G281400	0.946929	5.97188	5.65425	2.75e-05	0.000766349	2.00817	37938145	Sobic.001G281400.1	Sobic.001G281400.1.p	NA	PTHR31033,PTHR31033:SF7	NA	NA	NA	NA	AT4G25030.2	NA	NA	LOC_Os10g43060.1	NA	expressed protein
Sobic.001G281900	0.94452	6.54292	6.25536	8.32e-06	0.000292959	3.21806	37942356	Sobic.001G281900.1	Sobic.001G281900.1.p	PF08477	PTHR11711,PTHR11711:SF168	KOG0070	NA	K07977	GO:0007264,GO:0005525	AT5G17060.1	ARFB1B,ATARFB1B	ADP-ribosylation factor B1B	LOC_Os10g42940.1	NA	miro, putative, expressed
Sobic.001G282900	0.706638	7.67409	4.29435	0.000480822	0.00701361	-0.914767	37939518	Sobic.001G282900.1	Sobic.001G282900.1.p	PF01467	PTHR10739,PTHR10739:SF30	NA	2.7.7.15	K00968	GO:0009058,GO:0003824	AT4G15130.1	ATCCT2,CCT2	phosphorylcholine cytidylyltransferase2	LOC_Os10g42790.1	NA	cytidylyltransferase domain containing protein, expressed
Sobic.001G287000	4.66419	1.07581	9.38736	3.55e-08	3.4e-06	9.09899	37942036	Sobic.001G287000.1	Sobic.001G287000.1.p	NA	PTHR33065:SF19,PTHR33065	NA	NA	NA	NA	NA	NA	NA	LOC_Os04g38290.1	NA	expressed protein
Sobic.001G287500	0.639738	5.4491	4.14467	0.000665155	0.00889736	-1.21794	37938305	Sobic.001G287500.1	Sobic.001G287500.1.p	PF00226,PF14237	PTHR36983	NA	NA	K09533	NA	AT2G26890.1	GRV2,KAM2	DNAJ heat shock N-terminal domain-containing protein	LOC_Os10g42439.1	NA	heat shock protein DnaJ, putative, expressed
Sobic.001G290200	1.65983	3.3955	6.02836	1.3e-05	0.000422458	3.01057	37940064	Sobic.001G290200.1	Sobic.001G290200.1.p	PF13855	PTHR23155,PTHR23155:SF511	KOG0617	NA	NA	GO:0005515	AT4G35470.1	PIRL4	plant intracellular ras group-related LRR 4	LOC_Os10g42190.1	NA	leucine rich repeat containing protein, expressed
Sobic.001G290300	-1.2814	1.07023	-3.8534	0.00125403	0.0142968	-1.27216	37943824	Sobic.001G290300.2	Sobic.001G290300.2.p	PF01926	PTHR11089,PTHR11089:SF29	NA	NA	NA	GO:0005525	AT4G10650.1	NA	P-loop containing nucleoside triphosphate hydrolases superfamily protein	LOC_Os10g42170.1	NA	GTPase of unknown function domain containing protein, putative, expressed
Sobic.001G291200	-1.37601	6.39168	-4.14235	0.000668512	0.008925	-1.23889	37941268	Sobic.001G291200.2	Sobic.001G291200.2.p	NA	NA	NA	NA	NA	NA	NA	NA	NA	NA	NA	NA
Sobic.001G291300	-0.936428	6.69067	-3.86177	0.00123134	0.0141097	-1.85582	37939005	Sobic.001G291300.1	Sobic.001G291300.1.p	NA	NA	NA	NA	NA	NA	NA	NA	NA	LOC_Os10g42030.1	NA	expressed protein
Sobic.001G291500	1.7071	0.925253	3.17559	0.00547683	0.0428478	-2.67025	37940267	Sobic.001G291500.1	Sobic.001G291500.1.p	NA	NA	NA	NA	NA	NA	NA	NA	NA	NA	NA	NA
Sobic.001G291900	0.552422	4.12636	3.35799	0.00369016	0.0320857	-2.84686	37939125	Sobic.001G291900.1	Sobic.001G291900.1.p	NA	PTHR36356,PTHR36356:SF1	NA	NA	NA	NA	AT2G44870.1	NA	NA	LOC_Os10g41940.1	NA	expressed protein
Sobic.001G292700	0.933439	2.22414	4.36958	0.00040865	0.00620639	-0.367093	37944477	Sobic.001G292700.1	Sobic.001G292700.1.p	PF02537	PTHR28259,PTHR28259:SF1	NA	NA	NA	GO:0016021	AT2G41705.2	NA	camphor resistance CrcB family protein	LOC_Os10g41749.1	NA	crcB-like protein, expressed
Sobic.001G292900	1.51004	0.070142	3.4513	0.00301282	0.0276623	-1.99115	37941117	Sobic.001G292900.1	Sobic.001G292900.1.p	PF15011	PTHR37904,PTHR37904:SF1	NA	NA	NA	NA	AT5G43822.1	NA	Pentatricopeptide repeat (PPR) superfamily protein	LOC_Os10g41730.1	NA	expressed protein
Sobic.001G293000	1.0315	3.91319	3.44188	0.00307521	0.028018	-2.63776	37940704	Sobic.001G293000.1	Sobic.001G293000.1.p	PF00141	PTHR31235,PTHR31235:SF70	NA	1.11.1.7	K00430	GO:0055114,GO:0020037,GO:0006979,GO:0004601	AT5G17820.1	NA	Peroxidase superfamily protein	LOC_Os09g15500.1	NA	peroxidase precursor, putative, expressed
Sobic.001G295000	0.959728	7.8252	4.85184	0.000145532	0.00283362	0.292458	37942664	Sobic.001G295000.1	Sobic.001G295000.1.p	PF00134	PTHR15615,PTHR15615:SF7	KOG1674	NA	NA	NA	AT2G44740.1	CYCP4;1	cyclin p4;1	LOC_Os10g41430.1	NA	cyclin, putative, expressed
Sobic.001G296400	0.928871	2.98418	3.98554	0.000940237	0.0114339	-1.36057	37945029	Sobic.001G296400.1	Sobic.001G296400.1.p	PF02089	PTHR11247,PTHR11247:SF26	KOG2541	3.1.2.22	K01074	GO:0098599	AT3G60340.1	NA	alpha/beta-Hydrolases superfamily protein	LOC_Os10g41340.1	NA	palmitoyl-protein thioesterase 1 precursor, putative, expressed
Sobic.001G298500	1.63859	3.80939	6.98188	2.09e-06	9.74e-05	4.79445	37941674	Sobic.001G298500.1	Sobic.001G298500.1.p	PF08458,PF05703	PTHR31351,PTHR31351:SF5	NA	NA	NA	NA	AT4G17350.1	NA	Plant protein of unknown function (DUF828) with plant pleckstrin homology-like region	LOC_Os10g41060.1	NA	expressed protein
Sobic.001G298800	-3.25318	0.945874	-5.26325	6.14e-05	0.00143342	1.77067	37944775	Sobic.001G298800.1	Sobic.001G298800.1.p	PF14389,PF04784	PTHR23054,PTHR23054:SF26	NA	NA	NA	NA	AT5G47380.1	NA	Protein of unknown function, DUF547	LOC_Os10g41040.2	NA	ternary complex factor MIP1, putative, expressed
Sobic.001G300700	1.23077	5.90463	5.50505	3.73e-05	0.000967147	1.69256	37940480	Sobic.001G300700.1	Sobic.001G300700.1.p	PF03330,PF01357	PTHR31692,PTHR31692:SF17	NA	NA	NA	NA	AT1G65680.1	ATEXPB2,ATHEXP BETA 1.4,EXPB2	expansin B2	LOC_Os10g40720.1	NA	expansin precursor, putative, expressed
Sobic.001G302666	1.1297	0.65207	3.14395	0.0058636	0.0448308	-2.76909	37939703	Sobic.001G302666.1	Sobic.001G302666.1.p	PF00743	PTHR23023,PTHR23023:SF138	KOG1399	NA	NA	GO:0055114,GO:0050661,GO:0050660,GO:0004499	AT1G62560.1	FMO GS-OX3	flavin-monooxygenase glucosinolate S-oxygenase 3	LOC_Os10g40610.1	NA	flavin-containing monooxygenase family protein, putative, expressed
Sobic.001G302732	-1.50129	0.318821	-3.33598	0.00387073	0.033213	-2.24236	37937574	Sobic.001G302732.1	Sobic.001G302732.1.p	PF00743	PTHR23023,PTHR23023:SF138	KOG1399	NA	NA	GO:0055114,GO:0050661,GO:0050660,GO:0004499	AT1G62560.1	FMO GS-OX3	flavin-monooxygenase glucosinolate S-oxygenase 3	LOC_Os10g40610.1	NA	flavin-containing monooxygenase family protein, putative, expressed
Sobic.001G303200	1.65437	2.88686	7.6772	5.96e-07	3.59e-05	6.17191	37942202	Sobic.001G303200.1	Sobic.001G303200.1.p	PF13738,PF00743	PTHR23023,PTHR23023:SF94	KOG1399	NA	NA	GO:0055114,GO:0050661,GO:0050660,GO:0004499	AT1G62620.1	NA	Flavin-binding monooxygenase family protein	LOC_Os10g40570.1	NA	flavin-containing monooxygenase family protein, putative, expressed
Sobic.001G304300	1.53792	3.01468	4.21649	0.000569158	0.00796683	-0.867255	37941476	Sobic.001G304300.1	Sobic.001G304300.1.p	PF14547	PTHR31731,PTHR31731:SF6	NA	NA	NA	NA	AT4G12490.1	NA	Bifunctional inhibitor/lipid-transfer protein/seed storage 2S albumin superfamily protein	LOC_Os03g01320.1	NA	LTPL116 - Protease inhibitor/seed storage/LTP family protein precursor, expressed
Sobic.001G304500	-0.932989	6.58427	-5.64863	2.78e-05	0.000772649	1.9798	37941883	Sobic.001G304500.1	Sobic.001G304500.1.p	PF03514	PTHR31636,PTHR31636:SF52	NA	NA	NA	NA	AT4G00150.1	ATHAM3,HAM3	GRAS family transcription factor	LOC_Os10g40390.1	NA	scarecrow, putative, expressed
Sobic.001G307200	-1.35267	2.93184	-4.1116	0.000714702	0.00936136	-1.031	37939898	Sobic.001G307200.1	Sobic.001G307200.1.p	PF00929	PTHR30231,PTHR30231:SF6	NA	2.7.7.7	NA	NA	AT5G61390.1	NA	Polynucleotidyl transferase, ribonuclease H-like superfamily protein	LOC_Os10g26730.1	NA	exonuclease, putative, expressed
Sobic.001G307700	1.0915	4.63611	5.02086	0.000101851	0.00215529	0.708316	37943718	Sobic.001G307700.1	Sobic.001G307700.1.p	PF02040	PTHR10283,PTHR10283:SF98	KOG2639	NA	NA	GO:0016021,GO:0015700,GO:0015105	AT1G02260.1	NA	Divalent ion symporter	LOC_Os10g39980.1	NA	expressed protein
Sobic.001G308400	0.929	4.59698	4.68149	0.00020911	0.00377073	-0.0140678	37938193	Sobic.001G308400.1	Sobic.001G308400.1.p	PF10474,PF10475	PTHR13258,PTHR13258:SF0	KOG2939	NA	NA	NA	AT2G27900.1	NA	NA	LOC_Os10g39910.1	NA	expressed protein
Sobic.001G308600	4.87585	3.30872	9.5542	2.75e-08	2.79e-06	9.35112	37943540	Sobic.001G308600.1	Sobic.001G308600.1.p	PF01190	PTHR33470,PTHR33470:SF6	NA	NA	NA	NA	AT3G09925.1	NA	Pollen Ole e 1 allergen and extensin family protein	LOC_Os10g39890.1	NA	POEI31 - Pollen Ole e I allergen and extensin family protein precursor, putative, expressed
Sobic.001G309900	0.924195	1.14378	3.09342	0.00653727	0.0487269	-2.90227	37940469	Sobic.001G309900.1	Sobic.001G309900.1.p	PF07690	PTHR23504,PTHR23504:SF10	KOG2816	NA	NA	GO:0055085,GO:0016021	AT2G16990.2	NA	Major facilitator superfamily protein	LOC_Os11g05390.1	NA	transporter, major facilitator family, putative, expressed
Sobic.001G310300	-2.77792	3.48883	-13.2772	1.84e-10	5.24e-08	14.3017	37938980	Sobic.001G310300.1	Sobic.001G310300.1.p	PF02798,PF00043	PTHR11260,PTHR11260:SF300	KOG0867	2.5.1.18	K00799	GO:0005515	AT3G03190.1	ATGSTF11,ATGSTF6,GSTF11	glutathione S-transferase F11	LOC_Os10g39740.1	NA	glutathione S-transferase, putative, expressed
Sobic.001G311000	-0.916272	3.29402	-3.38028	0.00351582	0.0308485	-2.71617	37942593	Sobic.001G311000.1	Sobic.001G311000.1.p	PF03330,PF01357	PTHR31692,PTHR31692:SF18	NA	NA	NA	NA	AT3G45970.1	ATEXLA1,ATEXPL1,ATHEXP BETA 2.1,EXLA1,EXPL1	expansin-like A1	LOC_Os10g39640.1	NA	expansin precursor, putative, expressed
Sobic.001G311200	-2.8726	-0.361623	-5.13835	7.96e-05	0.00175979	1.59256	37938172	Sobic.001G311200.1	Sobic.001G311200.1.p	PF02068	NA	NA	NA	NA	GO:0008270	AT2G23240.2	NA	Plant EC metallothionein-like protein, family 15	LOC_Os10g39610.2	NA	expressed protein
Sobic.001G313000	-0.899293	3.73726	-4.20217	0.000587121	0.00811342	-0.966344	37943671	Sobic.001G313000.1	Sobic.001G313000.1.p	PF10358	PTHR33414:SF3,PTHR33414	NA	NA	NA	NA	AT1G42550.1	PMI1	plastid movement impaired1	LOC_Os10g39430.1	NA	expressed protein
Sobic.001G316400	-3.41244	4.66272	-11.1856	2.62e-09	4.05e-07	11.5925	37940904	Sobic.001G316400.1	Sobic.001G316400.1.p	PF00403	PTHR22814,PTHR22814:SF92	KOG1603	NA	NA	GO:0046872,GO:0030001	AT1G01490.1	NA	Heavy metal transport/detoxification superfamily protein	LOC_Os10g38870.1	NA	heavy metal-associated domain containing protein, expressed
Sobic.001G316900	0.812258	3.21021	3.52103	0.00258851	0.0247786	-2.38047	37944464	Sobic.001G316900.2	Sobic.001G316900.2.p	PF00170	PTHR13690,PTHR13690:SF78	NA	NA	NA	GO:0043565,GO:0006355,GO:0003700	AT4G38900.2	NA	Basic-leucine zipper (bZIP) transcription factor family protein	LOC_Os10g38820.1	NA	bZIP family transcription factor, putative, expressed
Sobic.001G317000	-0.923836	6.96352	-4.18967	0.000603254	0.00828934	-1.14172	37938008	Sobic.001G317000.1	Sobic.001G317000.1.p	PF13410,PF13417	PTHR11260,PTHR11260:SF269	KOG0406	2.5.1.18	K00799	GO:0005515	AT1G10370.1	ATGSTU17,ERD9,GST30,GST30B	Glutathione S-transferase family protein	LOC_Os10g38740.1	NA	glutathione S-transferase, putative, expressed
Sobic.001G317300	1.29769	5.33267	5.05613	9.46e-05	0.00202838	0.769048	37943727	Sobic.001G317300.1	Sobic.001G317300.1.p	PF13417	PTHR11260,PTHR11260:SF326	KOG0406	2.5.1.18	K00799	GO:0005515	AT1G10360.1	ATGSTU18,GST29,GSTU18	glutathione S-transferase TAU 18	LOC_Os10g38730.1	NA	glutathione S-transferase, putative, expressed
Sobic.001G317800	1.64732	2.68436	6.91762	2.36e-06	0.00010651	4.73338	37937478	Sobic.001G317800.1	Sobic.001G317800.1.p	PF13417,PF13410	PTHR11260,PTHR11260:SF243	KOG0406	2.5.1.18	K00799	GO:0005515	AT1G10370.1	ATGSTU17,ERD9,GST30,GST30B	Glutathione S-transferase family protein	LOC_Os10g38660.1	NA	glutathione S-transferase, putative, expressed
Sobic.001G318600	1.22439	3.4749	5.91158	1.64e-05	0.000504457	2.68551	37944716	Sobic.001G318600.2	Sobic.001G318600.2.p	PF14497,PF02798	PTHR11260,PTHR11260:SF244	KOG0406	2.5.1.18	K00799	GO:0005515	AT1G10360.1	ATGSTU18,GST29,GSTU18	glutathione S-transferase TAU 18	LOC_Os10g38489.1	NA	glutathione S-transferase GSTU6, putative, expressed
Sobic.001G319300	1.16757	5.91369	4.64236	0.000227353	0.0040161	-0.143779	37938918	Sobic.001G319300.2	Sobic.001G319300.2.p	PF13410,PF02798	PTHR11260,PTHR11260:SF243	KOG0406	2.5.1.18	K00799	GO:0005515	AT1G10360.1	ATGSTU18,GST29,GSTU18	glutathione S-transferase TAU 18	LOC_Os10g38160.1	NA	glutathione S-transferase, putative, expressed
Sobic.001G320400	-2.04265	0.0182005	-3.15444	0.00573246	0.0442287	-2.47538	37943023	Sobic.001G320400.1	Sobic.001G320400.1.p	PF01476	PTHR33648:SF3,PTHR33648	NA	NA	NA	NA	AT4G25433.1	NA	peptidoglycan-binding LysM domain-containing protein	LOC_Os10g38040.1	NA	lysM domain containing protein, putative, expressed
Sobic.001G324700	-2.01398	1.31879	-4.52321	0.000293513	0.00486725	0.23889	37943529	Sobic.001G324700.1	Sobic.001G324700.1.p	PF16845	PTHR11413,PTHR11413:SF59	NA	NA	NA	GO:0004869	AT5G47550.1	NA	Cystatin/monellin superfamily protein	LOC_Os03g31510.1	NA	cysteine proteinase inhibitor 8 precursor, putative, expressed
Sobic.001G324900	-0.815059	2.19965	-3.20368	0.00515454	0.0411605	-2.90953	37940397	Sobic.001G324900.1	Sobic.001G324900.1.p	PF10225	PTHR31587,PTHR31587:SF2	NA	NA	NA	NA	AT5G67610.2	NA	Uncharacterized conserved protein (DUF2215)	LOC_Os03g31570.1	NA	proline-rich family protein, putative, expressed
Sobic.001G327900	0.607966	2.78928	3.48937	0.00277328	0.0260011	-2.42029	37938882	Sobic.001G327900.1	Sobic.001G327900.1.p	PF03514	PTHR31636,PTHR31636:SF9	NA	NA	NA	GO:0048366,GO:0043565,GO:0009956,GO:0008356,GO:0005634,GO:0003700	AT4G37650.1	SGR7,SHR	GRAS family transcription factor	LOC_Os07g39820.1	NA	SHR, putative, expressed
Sobic.001G330000	1.25604	9.50123	6.53022	4.89e-06	0.000193534	3.7594	37943821	Sobic.001G330000.1	Sobic.001G330000.1.p	PF12697	PTHR10992,PTHR10992:SF776	KOG1454,KOG4178	NA	NA	NA	AT4G37470.1	NA	alpha/beta-Hydrolases superfamily protein	LOC_Os03g32270.1	NA	hydrolase, alpha/beta fold family domain containing protein, expressed
Sobic.001G331200	1.28418	5.6202	6.18362	9.57e-06	0.000328387	3.08281	37942258	Sobic.001G331200.1	Sobic.001G331200.1.p	PF03321	PTHR31901,PTHR31901:SF4	NA	NA	K14487	NA	AT4G37390.1	AUR3,BRU6,GH3-2,GH3.2,YDK1	Auxin-responsive GH3 family protein	LOC_Os07g40290.1	NA	OsGH3.8 - Probable indole-3-acetic acid-amido synthetase, expressed
Sobic.001G331301	-2.52355	2.68778	-4.48629	0.000317763	0.00516558	-0.0880453	37940533	Sobic.001G331301.1	Sobic.001G331301.1.p	PF00004,PF14363	PTHR23070,PTHR23070:SF28	NA	NA	NA	GO:0005524	AT5G40010.1	AATP1	AAA-ATPase 1	LOC_Os03g58790.1	NA	ATPase, putative, expressed
Sobic.001G333400	0.748204	7.91646	3.38849	0.00345365	0.0304823	-2.87953	37942250	Sobic.001G333400.1	Sobic.001G333400.1.p	PF00188	PTHR10334,PTHR10334:SF195	KOG3017	NA	NA	NA	AT4G33720.1	NA	CAP (Cysteine-rich secretory proteins, Antigen 5, and Pathogenesis-related 1 protein) superfamily protein	LOC_Os10g11500.1	NA	SCP-like extracellular protein, expressed
Sobic.001G337400	1.05416	1.36338	3.42059	0.0032209	0.0290098	-2.20466	37942570	Sobic.001G337400.1	Sobic.001G337400.1.p	NA	PTHR13593,PTHR13593:SF46	NA	NA	NA	NA	AT1G13680.1	NA	PLC-like phosphodiesterases superfamily protein	LOC_Os03g30130.1	NA	phospholipase C, putative, expressed
Sobic.001G338800	-0.660533	3.17031	-3.7812	0.00146789	0.0162123	-1.82956	37944690	Sobic.001G338800.1	Sobic.001G338800.1.p	PF08766	PTHR13468,PTHR13468:SF7	NA	NA	NA	NA	AT5G55660.1	NA	DEK domain-containing chromatin associated protein	LOC_Os03g29960.1	NA	DEK C terminal domain containing protein, expressed
Sobic.001G339600	0.875075	5.92926	3.32291	0.00398204	0.0338923	-2.99674	37943331	Sobic.001G339600.1	Sobic.001G339600.1.p	PF02535	PTHR11040,PTHR11040:SF23	KOG1558	NA	K14709	GO:0055085,GO:0046873,GO:0030001,GO:0016020	AT1G55910.1	ZIP11	zinc transporter 11 precursor	LOC_Os03g29850.1	NA	metal cation transporter, putative, expressed
Sobic.001G339700	-1.18943	2.56907	-4.53441	0.000286539	0.0047768	-0.0936878	37940605	Sobic.001G339700.1	Sobic.001G339700.1.p	PF06708	PTHR34358,PTHR34358:SF2	NA	NA	NA	NA	AT4G36660.1	NA	Protein of unknown function (DUF1195)	LOC_Os03g29830.1	NA	expressed protein
Sobic.001G340000	1.67725	-0.373708	3.75417	0.00155703	0.0170232	-1.32742	37945218	Sobic.001G340000.3	Sobic.001G340000.3.p	PF13920	PTHR23163,PTHR23163:SF0	KOG0978	6.3.2.19	K10696	NA	AT1G55250.1	HUB2	histone mono-ubiquitination 2	LOC_Os10g41590.1	NA	zinc finger, C3HC4 type domain containing protein, expressed
Sobic.001G340300	1.47744	1.7218	4.3773	0.000401902	0.00611999	-0.249626	37942608	Sobic.001G340300.1	Sobic.001G340300.1.p	NA	PTHR12758,PTHR12758:SF24	NA	NA	NA	NA	AT3G13990.2	NA	Kinase-related protein of unknown function (DUF1296)	LOC_Os03g29750.1	NA	expressed protein
Sobic.001G341400	1.44504	4.08865	5.19026	7.14e-05	0.00161686	1.18094	37939995	Sobic.001G341400.1	Sobic.001G341400.1.p	PF03514	PTHR31636,PTHR31636:SF40	NA	NA	NA	NA	AT3G13840.1	NA	GRAS family transcription factor	LOC_Os03g29480.1	NA	nodulation-signaling pathway 1 protein, putative, expressed
Sobic.001G341600	-1.6401	4.1829	-6.05132	1.24e-05	0.00040598	2.93594	37937882	Sobic.001G341600.1	Sobic.001G341600.1.p	PF07714	PTHR27001,PTHR27001:SF111	KOG1187	2.7.11.1	NA	GO:0006468,GO:0004672	AT2G05940.1	NA	Protein kinase superfamily protein	LOC_Os03g29410.1	NA	tyrosine protein kinase domain containing protein, putative, expressed
Sobic.001G342600	1.0177	8.87396	3.45183	0.00300932	0.0276503	-2.74496	37937455	Sobic.001G342600.1	Sobic.001G342600.1.p	PF07649,PF13905	PTHR13871,PTHR13871:SF7	KOG2501	1.8.1.8	K17609	GO:0055114,GO:0047134	AT1G60420.1	NA	DC1 domain-containing protein	LOC_Os03g29190.2	NA	PDI, putative, expressed
Sobic.001G344400	0.649682	6.18382	4.15681	0.000647854	0.00872991	-1.20991	37944291	Sobic.001G344400.1	Sobic.001G344400.1.p	PF02801,PF00109	PTHR11712,PTHR11712:SF287	NA	2.3.1.179	K09458	NA	AT1G74960.3	ATKAS2,FAB1,KAS2	fatty acid biosynthesis 1	LOC_Os03g28420.1	NA	3-oxoacyl-synthase, putative, expressed
Sobic.001G349800	-0.891662	3.49002	-3.65531	0.0019317	0.0200206	-2.1502	37941640	Sobic.001G349800.1	Sobic.001G349800.1.p	PF12357,PF00614,PF00168	PTHR18896:SF73,PTHR18896	NA	3.1.4.4	K01115	GO:0003824,GO:0005515	AT3G15730.1	PLD,PLDALPHA1	phospholipase D alpha 1	LOC_Os03g27370.1	NA	phospholipase D, putative, expressed
Sobic.001G351000	-0.966403	7.09341	-3.42781	0.00317074	0.0286772	-2.79414	37944872	Sobic.001G351000.1	Sobic.001G351000.1.p	PF01474	PTHR21337,PTHR21337:SF5	NA	2.5.1.54	K01626	GO:0009073,GO:0003849	AT1G22410.1	NA	Class-II DAHP synthetase family protein	LOC_Os03g27230.1	NA	phospho-2-dehydro-3-deoxyheptonate aldolase, chloroplast precursor, putative, expressed
Sobic.001G351800	-1.59678	2.03975	-5.84402	1.88e-05	0.000567357	2.83456	37939516	Sobic.001G351800.1	Sobic.001G351800.1.p	PF00892	PTHR31218,PTHR31218:SF55	NA	NA	NA	GO:0016021,GO:0016020,GO:0022857	AT5G45370.2	NA	nodulin MtN21 /EamA-like transporter family protein	LOC_Os06g49500.2	NA	integral membrane protein, putative, expressed
Sobic.001G352500	0.932255	5.88417	4.43742	0.000353023	0.0055766	-0.590606	37945324	Sobic.001G352500.1	Sobic.001G352500.1.p	PF13266	PTHR31132,PTHR31132:SF5	NA	NA	NA	NA	AT1G35780.1	NA	NA	LOC_Os03g27010.1	NA	expressed protein
Sobic.001G353400	-1.76702	4.45033	-3.99743	0.000916213	0.0112205	-1.48655	37942998	Sobic.001G353400.1	Sobic.001G353400.1.p	PF00400	PTHR22847,PTHR22847:SF453	KOG0771	NA	NA	GO:0005515	AT1G78070.1	NA	Transducin/WD40 repeat-like superfamily protein	LOC_Os03g26870.1	NA	WD-40 repeat family protein, putative, expressed
Sobic.001G355800	-0.799492	2.92646	-4.78045	0.000169349	0.00321078	0.409616	37937515	Sobic.001G355800.1	Sobic.001G355800.1.p	PF03141	PTHR10108,PTHR10108:SF794	NA	2.1.1.157	NA	GO:0008168	AT1G26850.2	NA	S-adenosyl-L-methionine-dependent methyltransferases superfamily protein	LOC_Os03g26200.1	NA	methyltransferase, putative, expressed
Sobic.001G357700	1.85891	0.865063	4.51765	0.000297045	0.00489969	0.200613	37944621	Sobic.001G357700.1	Sobic.001G357700.1.p	PF13520	PTHR11785,PTHR11785:SF316	KOG1287	NA	NA	GO:0016020,GO:0015171,GO:0003333	AT3G13620.1	NA	Amino acid permease family protein	LOC_Os03g25920.1	NA	amino acid permease family protein, putative, expressed
Sobic.001G357900	-1.16346	0.680787	-3.19626	0.00523784	0.0416551	-2.65583	37939655	Sobic.001G357900.1	Sobic.001G357900.1.p	PF07983,PF00332	PTHR32227,PTHR32227:SF124	NA	3.2.1.39	NA	GO:0005975,GO:0004553	AT3G13560.3	NA	O-Glycosyl hydrolases family 17 protein	LOC_Os03g25790.2	NA	glycosyl hydrolases family 17 protein, expressed
Sobic.001G358200	-2.11214	1.04349	-4.68252	0.00020865	0.00376634	0.573259	37940737	Sobic.001G358200.1	Sobic.001G358200.1.p	NA	PTHR31250,PTHR31250:SF6	NA	NA	NA	NA	AT3G13600.1	NA	calmodulin-binding family protein	LOC_Os03g25760.1	NA	calmodulin-binding protein, putative, expressed
Sobic.001G358300	0.579621	5.70073	3.45033	0.00301919	0.0276823	-2.73234	37937785	Sobic.001G358300.2	Sobic.001G358300.2.p	PF09335	PTHR12677,PTHR12677:SF25	NA	NA	NA	NA	AT2G02370.1	NA	SNARE associated Golgi protein family	LOC_Os03g25750.1	NA	SNARE associated Golgi protein, putative, expressed
Sobic.001G358700	1.33373	0.756704	3.32869	0.0039324	0.0336064	-2.28804	37940957	Sobic.001G358700.1	Sobic.001G358700.1.p	PF00403	PTHR22814:SF116,PTHR22814	KOG1603	NA	NA	GO:0030001,GO:0046872	AT1G01490.1	NA	Heavy metal transport/detoxification superfamily protein	LOC_Os03g03500.1	NA	heavy metal-associated domain containing protein, expressed
Sobic.001G360000	1.20966	4.33006	5.81114	2e-05	0.000599754	2.43578	37939015	Sobic.001G360000.1	Sobic.001G360000.1.p	PF02518,PF10436	PTHR11947,PTHR11947:SF24	KOG0787	2.7.11.2	K00898	NA	AT3G06483.1	ATPDHK,PDK	pyruvate dehydrogenase kinase	LOC_Os03g25400.1	NA	kinase, putative, expressed
Sobic.001G360500	1.01214	8.86569	3.52781	0.00255059	0.0245342	-2.58164	37939209	Sobic.001G360500.2	Sobic.001G360500.2.p	PF00141	PTHR31235,PTHR31235:SF26	NA	1.11.1.7	K00430	GO:0055114,GO:0020037,GO:0006979,GO:0004601	AT4G11290.1	NA	Peroxidase superfamily protein	LOC_Os03g25330.1	NA	peroxidase precursor, putative, expressed
Sobic.001G364900	1.8771	0.0361713	4.34527	0.000430684	0.00647296	-0.0539316	37943789	Sobic.001G364900.1	Sobic.001G364900.1.p	NA	NA	NA	NA	NA	NA	NA	NA	NA	LOC_Os01g13850.1	NA	expressed protein
Sobic.001G365100	0.854325	3.96523	3.40112	0.00336016	0.029922	-2.74738	37942662	Sobic.001G365100.2	Sobic.001G365100.2.p	PF01764	PTHR31828,PTHR31828:SF4	KOG4569	3.1.1.32	NA	GO:0006629	AT4G18550.1	NA	alpha/beta-Hydrolases superfamily protein	LOC_Os05g49840.1	NA	phospholipase, putative, expressed
Sobic.001G370500	0.542265	5.94406	3.47074	0.00288804	0.0268056	-2.69737	37937876	Sobic.001G370500.1	Sobic.001G370500.1.p	PF09805	PTHR14577	KOG4709	NA	K14851	NA	AT1G11240.1	NA	NA	LOC_Os03g23020.1	NA	expressed protein
Sobic.001G371750	2.15631	-0.483308	3.93005	0.00106105	0.0126111	-0.90509	37942172	Sobic.001G371750.1	Sobic.001G371750.1.p	NA	NA	NA	NA	NA	NA	NA	NA	NA	NA	NA	NA
Sobic.001G371800	2.73109	0.557546	7.96171	3.64e-07	2.34e-05	6.85944	37943435	Sobic.001G371800.1	Sobic.001G371800.1.p	NA	NA	NA	NA	NA	NA	NA	NA	NA	LOC_Os03g22820.1	NA	expressed protein
Sobic.001G373600	-3.58005	-0.00793044	-4.2043	0.000584405	0.00808878	-0.364707	37943062	Sobic.001G373600.1	Sobic.001G373600.1.p	PF03083	PTHR10791,PTHR10791:SF39	KOG1623	NA	K15382	NA	AT3G48740.1	NA	Nodulin MtN3 family protein	LOC_Os03g22590.1	NA	nodulin MtN3 family protein, putative, expressed
Sobic.001G377000	-0.870489	8.41469	-3.31812	0.00402355	0.0341116	-3.03084	37944712	Sobic.001G377000.1	Sobic.001G377000.1.p	PF05564	PTHR33565,PTHR33565:SF1	NA	NA	NA	NA	AT1G56220.3	NA	Dormancy/auxin associated family protein	LOC_Os03g22270.1	NA	auxin-repressed protein, putative, expressed
Sobic.001G377600	-1.60953	1.53935	-3.50859	0.00265962	0.025254	-2.1768	37941078	Sobic.001G377600.1	Sobic.001G377600.1.p	PF03083	PTHR10791:SF35,PTHR10791	KOG1623	NA	K15382	NA	AT4G15920.1	NA	Nodulin MtN3 family protein	LOC_Os03g22200.1	NA	nodulin MtN3 family protein, putative, expressed
Sobic.001G379400	1.11074	5.1049	7.04848	1.85e-06	8.8e-05	4.78821	37937372	Sobic.001G379400.1	Sobic.001G379400.1.p	PF00141	PTHR31388,PTHR31388:SF26	NA	1.11.1.7	K00430	GO:0055114,GO:0020037,GO:0006979,GO:0004601	AT5G05340.1	NA	Peroxidase superfamily protein	LOC_Os03g22020.1	NA	peroxidase precursor, putative, expressed
Sobic.001G381700	-2.50483	0.613612	-3.16	0.0056642	0.0438976	-2.74216	37942517	Sobic.001G381700.2	Sobic.001G381700.2.p	NA	PTHR37758	NA	NA	NA	NA	AT5G05220.1	NA	NA	LOC_Os03g21650.1	NA	expressed protein
Sobic.001G383000	-3.8297	2.26545	-5.69747	2.52e-05	0.000714743	2.4906	37942437	Sobic.001G383000.1	Sobic.001G383000.1.p	PF00252	PTHR11726,PTHR11726:SF13	KOG0857	NA	K02866	GO:0006412,GO:0005840,GO:0003735	AT1G14320.1	RPL10,RPL10A,SAC52	Ribosomal protein L16p/L10e family protein	LOC_Os11g11390.1	NA	ribosomal protein, putative, expressed
Sobic.001G383200	-1.49647	-0.41446	-3.55599	0.00239871	0.0234976	-1.60577	37939669	Sobic.001G383200.1	Sobic.001G383200.1.p	PF00439	PTHR22881,PTHR22881:SF15	NA	NA	NA	GO:0005515	AT1G76380.2	NA	DNA-binding bromodomain-containing protein	LOC_Os03g21450.1	NA	bromodomain domain containing protein, expressed
Sobic.001G383400	1.27405	3.57171	5.46336	4.06e-05	0.00103485	1.77904	37937485	Sobic.001G383400.1	Sobic.001G383400.1.p	PF00067	PTHR24282,PTHR24282:SF11	KOG0157	NA	NA	GO:0055114,GO:0020037,GO:0016705,GO:0005506	AT5G24910.1	CYP714A1	cytochrome P450, family 714, subfamily A, polypeptide 1	LOC_Os03g21400.1	NA	cytochrome P450, putative, expressed
Sobic.001G384100	-2.45908	3.55943	-4.87204	0.000139433	0.00274572	0.458954	37942633	Sobic.001G384100.1	Sobic.001G384100.1.p	PF06415,PF01676	PTHR31637,PTHR31637:SF3	NA	5.4.2.12,5.4.2.11	K15633	GO:0030145,GO:0006007,GO:0005737,GO:0004619,GO:0046872,GO:0003824	AT1G09780.1	NA	Phosphoglycerate mutase, 2,3-bisphosphoglycerate-independent	LOC_Os03g21260.1	NA	2,3-bisphosphoglycerate-independent phosphoglycerate mutase, putative, expressed
Sobic.001G384300	0.715695	4.172	3.33713	0.00386105	0.0331886	-2.90269	37942723	Sobic.001G384300.1	Sobic.001G384300.1.p	PF00249,PF14379	PTHR31314,PTHR31314:SF21	NA	NA	NA	NA	AT4G28610.1	AtPHR1,PHR1	phosphate starvation response 1	LOC_Os03g21240.1	NA	myb-like DNA-binding domain containing protein, expressed
Sobic.001G384600	-1.51972	0.228406	-3.39721	0.0033888	0.0300381	-2.07597	37940747	Sobic.001G384600.1	Sobic.001G384600.1.p	PF00759	PTHR22298,PTHR22298:SF36	NA	3.2.1.4	NA	GO:0005975,GO:0004553	AT5G49720.1	ATGH9A1,DEC,GH9A1,IRX2,KOR,KOR1,RSW2,TSD1	glycosyl hydrolase 9A1	LOC_Os03g21210.1	NA	endoglucanase, putative, expressed
Sobic.001G385000	0.859559	4.90092	5.04638	9.65e-05	0.00206779	0.752613	37940726	Sobic.001G385000.1	Sobic.001G385000.1.p	PF01150	PTHR11782,PTHR11782:SF48	KOG1385	3.6.1.5	K14641	GO:0016787	AT5G18280.2	APY2,ATAPY2	apyrase 2	LOC_Os03g21120.1	NA	nucleoside-triphosphatase, putative, expressed
Sobic.001G387700	1.83491	1.03409	4.19507	0.000596229	0.00822615	-0.495618	37941921	Sobic.001G387700.1	Sobic.001G387700.1.p	PF14368	PTHR33044,PTHR33044:SF18	NA	NA	NA	NA	AT3G43720.2	NA	Bifunctional inhibitor/lipid-transfer protein/seed storage 2S albumin superfamily protein	LOC_Os03g20760.1	NA	LTPL66 - Protease inhibitor/seed storage/LTP family protein precursor, expressed
Sobic.001G388200	-0.706103	4.3923	-3.39213	0.00342646	0.0303099	-2.76456	37940789	Sobic.001G388200.2	Sobic.001G388200.2.p	PF04727	PTHR12771,PTHR12771:SF25	NA	NA	NA	NA	AT3G03610.1	NA	ELMO/CED-12 family protein	LOC_Os03g20670.1	NA	ELMO/CED-12 family protein, putative, expressed
Sobic.001G391300	-1.31827	3.27367	-4.5646	0.000268561	0.00451396	-0.129921	37942894	Sobic.001G391300.1	Sobic.001G391300.1.p	PF01501	PTHR11183,PTHR11183:SF33	KOG1950	2.4.1.123	K18819	GO:0016757,GO:0047216,GO:0006012	AT2G47180.1	AtGolS1,GolS1	galactinol synthase 1	LOC_Os03g20120.1	NA	glycosyl transferase 8 domain containing protein, putative, expressed
Sobic.001G391900	1.03946	4.08686	4.92381	0.000124972	0.00253291	0.561326	37943349	Sobic.001G391900.1	Sobic.001G391900.1.p	PF01106	PTHR11178	NA	NA	NA	GO:0051536,GO:0016226,GO:0005506	AT4G01940.1	AtCNFU1,NFU1	NFU domain protein 1	LOC_Os03g20010.1	NA	nifU, putative, expressed
Sobic.001G393000	2.02647	-0.906804	3.18373	0.0053815	0.0423313	-2.37668	37940566	Sobic.001G393000.1	Sobic.001G393000.1.p	NA	PTHR33124,PTHR33124:SF3	NA	NA	NA	NA	AT2G47270.1	NA	sequence-specific DNA binding transcription factors;transcription regulators	LOC_Os03g19820.1	NA	expressed protein
Sobic.001G395800	1.08445	6.51542	4.8918	0.000133722	0.00265437	0.386655	37944792	Sobic.001G395800.1	Sobic.001G395800.1.p	NA	PTHR31460,PTHR31460:SF0	NA	NA	NA	NA	AT2G16760.1	NA	Calcium-dependent phosphotriesterase superfamily protein	LOC_Os03g19452.1	NA	SMP-30/Gluconolaconase/LRE domain protein, putative, expressed
Sobic.001G396000	0.72523	3.63412	3.22612	0.00491062	0.0396534	-3.07686	37939782	Sobic.001G396000.1	Sobic.001G396000.1.p	PF00326	PTHR11731,PTHR11731:SF117	KOG2100	3.4.19.1	NA	GO:0008236,GO:0006508	AT2G47390.1	NA	Prolyl oligopeptidase family protein	LOC_Os03g19410.1	NA	OsPOP7 - Putative Prolyl Oligopeptidase homologue, expressed
Sobic.001G396600	1.21308	1.45845	3.37808	0.00353263	0.0309646	-2.38272	37943707	Sobic.001G396600.1	Sobic.001G396600.1.p	PF05637	PTHR31311,PTHR31311:SF7	KOG4748	2.4.2.39	K08238	GO:0016757,GO:0016021	AT3G62720.2	ATXT1,XT1,XXT1	xylosyltransferase 1	LOC_Os03g19310.1	NA	glycosyltransferase, putative, expressed
Sobic.001G396900	-2.78211	0.906408	-3.26699	0.00449502	0.0371342	-2.50689	37941147	Sobic.001G396900.1	Sobic.001G396900.1.p	PF02466	PTHR15371,PTHR15371:SF1	NA	NA	NA	NA	AT4G16160.2	ATOEP16-2,ATOEP16-S	Mitochondrial import inner membrane translocase subunit Tim17/Tim22/Tim23 family protein	LOC_Os03g19290.1	NA	mitochondrial import inner membrane translocase subunit Tim17, putative, expressed
Sobic.001G397100	2.61314	1.58855	5.98077	1.43e-05	0.000456568	3.06777	37942924	Sobic.001G397100.1	Sobic.001G397100.1.p	NA	NA	NA	NA	NA	NA	NA	NA	NA	LOC_Os03g19275.1	NA	expressed protein
Sobic.001G397400	-2.97627	3.54723	-11.5018	1.71e-09	2.85e-07	12.0561	37945055	Sobic.001G397400.1	Sobic.001G397400.1.p	PF13193,PF00501	PTHR24095,PTHR24095:SF174	NA	6.2.1.1,6.2.1.2	NA	GO:0008152,GO:0003824	AT3G16910.1	AAE7,ACN1	acyl-activating enzyme 7	LOC_Os03g19250.1	NA	AMP-binding enzyme, putative, expressed
Sobic.001G400300	0.812337	5.42157	3.70626	0.00172857	0.0184676	-2.15528	37944607	Sobic.001G400300.1	Sobic.001G400300.1.p	PF00226	PTHR24078	NA	NA	NA	NA	AT1G56300.1	NA	Chaperone DnaJ-domain superfamily protein	LOC_Os03g18870.1	NA	heat shock protein DnaJ, putative, expressed
Sobic.001G400700	-1.93726	6.88308	-6.70748	3.49e-06	0.000149069	4.11358	37941672	Sobic.001G400700.1	Sobic.001G400700.1.p	PF00407	PTHR31213,PTHR31213:SF20	NA	NA	NA	GO:0009607,GO:0006952	AT2G40330.1	PYL6,RCAR9	PYR1-like 6	LOC_Os03g18850.1	NA	pathogenesis-related Bet v I family protein, putative, expressed
Sobic.001G400800	-1.54495	9.27242	-4.94185	0.000120299	0.00246085	0.486043	37937898	Sobic.001G400800.1	Sobic.001G400800.1.p	PF00407	PTHR31213,PTHR31213:SF20	NA	NA	NA	GO:0009607,GO:0006952	AT2G40330.1	PYL6,RCAR9	PYR1-like 6	LOC_Os03g18850.1	NA	pathogenesis-related Bet v I family protein, putative, expressed
Sobic.001G400900	4.28364	2.4737	9.46761	3.14e-08	3.09e-06	9.24617	37940325	Sobic.001G400900.1	Sobic.001G400900.1.p	PF00407	PTHR31213,PTHR31213:SF20	NA	NA	NA	GO:0009607,GO:0006952	AT2G40330.1	PYL6,RCAR9	PYR1-like 6	LOC_Os03g18850.1	NA	pathogenesis-related Bet v I family protein, putative, expressed
Sobic.001G401000	5.07366	7.04652	23.0311	2.37e-14	1.03e-10	23.1246	37941847	Sobic.001G401000.1	Sobic.001G401000.1.p	PF00407	PTHR31213,PTHR31213:SF20	NA	NA	NA	GO:0009607,GO:0006952	AT5G45870.1	PYL12,RCAR6	PYR1-like 12	LOC_Os03g18850.1	NA	pathogenesis-related Bet v I family protein, putative, expressed
Sobic.001G401100	-1.97655	3.61201	-3.15377	0.00574076	0.0442534	-2.98481	37940157	Sobic.001G401100.1	Sobic.001G401100.1.p	PF00407	PTHR31213,PTHR31213:SF20	NA	NA	NA	GO:0009607,GO:0006952	AT2G40330.1	PYL6,RCAR9	PYR1-like 6	LOC_Os03g18850.1	NA	pathogenesis-related Bet v I family protein, putative, expressed
Sobic.001G401200	-1.39037	8.65277	-4.15901	0.000644759	0.00870851	-1.20954	37943145	Sobic.001G401200.1	Sobic.001G401200.1.p	PF00407	PTHR31213,PTHR31213:SF20	NA	NA	NA	GO:0009607,GO:0006952	AT2G40330.1	PYL6,RCAR9	PYR1-like 6	LOC_Os03g18850.1	NA	pathogenesis-related Bet v I family protein, putative, expressed
Sobic.001G401300	-2.22067	10.0965	-6.41706	6.08e-06	0.000229005	3.53693	37940272	Sobic.001G401300.1	Sobic.001G401300.1.p	PF00407	PTHR31213,PTHR31213:SF20	NA	NA	NA	GO:0009607,GO:0006952	AT5G45870.1	PYL12,RCAR6	PYR1-like 12	LOC_Os03g18850.1	NA	pathogenesis-related Bet v I family protein, putative, expressed
Sobic.001G402200	0.875514	6.15552	4.8166	0.000156827	0.00301293	0.224608	37940925	Sobic.001G402200.1	Sobic.001G402200.1.p	PF13561	PTHR24322,PTHR24322:SF309	KOG0725	1.1.1.288	NA	NA	AT3G51680.1	NA	NAD(P)-binding Rossmann-fold superfamily protein	LOC_Os03g18740.1	NA	oxidoreductase, short chain dehydrogenase/reductase family, putative, expressed
Sobic.001G403500	-0.645068	7.2031	-3.18603	0.00535478	0.0421978	-3.30905	37942464	Sobic.001G403500.1	Sobic.001G403500.1.p	PF01251	PTHR11278,PTHR11278:SF2	KOG3320	NA	K02993	GO:0006412,GO:0005840,GO:0005622,GO:0003735	AT1G48830.2	NA	Ribosomal protein S7e family protein	LOC_Os03g18570.1	NA	40S ribosomal protein S7, putative, expressed
Sobic.001G404800	2.96299	3.97847	9.09722	5.59e-08	4.92e-06	8.5283	37945246	Sobic.001G404800.1	Sobic.001G404800.1.p	PF06747	PTHR13344,PTHR13344:SF0	NA	NA	K03952	NA	AT5G18800.2	NA	Cox19-like CHCH family protein	LOC_Os03g18420.1	NA	CHCH domain containing protein, expressed
Sobic.001G404900	0.873292	2.66027	3.3316	0.00390768	0.0334897	-2.69262	37943310	Sobic.001G404900.1	Sobic.001G404900.1.p	PF16191,PF09358,PF16190,PF10585,PF00899	PTHR10953,PTHR10953:SF154	NA	NA	K03178	GO:0008641	AT5G06460.1	ATUBA2,UBA 2	ubiquitin activating enzyme 2	LOC_Os03g18380.3	NA	ubiquitin-activating enzyme, putative, expressed
Sobic.001G408300	-0.941889	1.52868	-3.33164	0.00390731	0.0334897	-2.48269	37940156	Sobic.001G408300.1	Sobic.001G408300.1.p	PF09786	PTHR21780,PTHR21780:SF0	KOG4670	NA	NA	NA	AT1G07970.1	NA	NA	LOC_Os03g17950.1	NA	expressed protein
Sobic.001G409400	-3.06003	6.54594	-4.38342	0.000396628	0.00606634	-0.716556	37942206	Sobic.001G409400.1	Sobic.001G409400.1.p	PF01679	PTHR21659,PTHR21659:SF23	KOG1773	NA	NA	GO:0016021	AT2G38905.1	NA	Low temperature and salt responsive protein family	LOC_Os03g17790.1	NA	OsRCI2-5 - Putative low temperature and salt responsive protein, expressed
Sobic.001G411900	1.46047	-0.102671	3.85355	0.00125361	0.0142968	-1.13527	37945323	Sobic.001G411900.1	Sobic.001G411900.1.p	PF00566	PTHR22957,PTHR22957:SF318	NA	NA	NA	NA	AT3G55020.1	NA	Ypt/Rab-GAP domain of gyp1p superfamily protein	LOC_Os03g17540.1	NA	TBC domain containing protein, expressed
Sobic.001G412100	0.766324	4.27184	3.85272	0.00125589	0.0143086	-1.76657	37943668	Sobic.001G412100.1	Sobic.001G412100.1.p	PF01066	PTHR14269,PTHR14269:SF20	KOG1617	2.7.8.5	K00995	GO:0016780,GO:0016020,GO:0008654	AT2G39290.1	PGP1,PGPS1,PGS1	phosphatidylglycerolphosphate synthase 1	LOC_Os03g17520.1	NA	CDP-alcohol phosphatidyltransferase, putative, expressed
Sobic.001G412800	-1.4528	7.10486	-5.81692	1.98e-05	0.000593882	2.32658	37944982	Sobic.001G412800.1	Sobic.001G412800.1.p	PF13410,PF13417	PTHR11260,PTHR11260:SF261	KOG0406	NA	K00799	GO:0005515	AT5G02790.1	GSTL3	Glutathione S-transferase family protein	LOC_Os03g17470.1	NA	IN2-1 protein, putative, expressed
Sobic.001G414100	1.63317	0.0174512	4.13617	0.000677548	0.00901784	-0.458434	37944801	Sobic.001G414100.1	Sobic.001G414100.1.p	NA	PTHR34121,PTHR34121:SF2	NA	NA	NA	NA	AT5G13560.1	NA	NA	LOC_Os03g17270.1	NA	expressed protein
Sobic.001G414400	1.18261	1.87489	4.85839	0.000143525	0.00280717	0.728444	37944154	Sobic.001G414400.1	Sobic.001G414400.1.p	PF13962,PF13637,PF12796	PTHR24186,PTHR24186:SF4	KOG4412,KOG0508	NA	NA	NA	AT1G07710.1	NA	Ankyrin repeat family protein	LOC_Os03g17250.1	NA	ankyrin repeat-containing protein, putative, expressed
Sobic.001G415200	1.87253	6.33357	6.24516	8.48e-06	0.00029764	3.20705	37943079	Sobic.001G415200.1	Sobic.001G415200.1.p	PF09713	PTHR31871,PTHR31871:SF3	NA	3.4.17.23	NA	NA	AT3G28990.1	NA	Plant protein 1589 of unknown function	LOC_Os03g17200.1	NA	plant-specific domain TIGR01589 family protein, expressed
Sobic.001G417600	-1.28538	2.61202	-5.02679	0.00010059	0.00213619	1.04937	37942465	Sobic.001G417600.1	Sobic.001G417600.1.p	PF00241	PTHR11913,PTHR11913:SF30	KOG1735	NA	K05765	GO:0005622,GO:0003779,GO:0030042,GO:0015629	AT5G59890.1	ADF4,ATADF4	actin depolymerizing factor 4	LOC_Os04g46910.1	NA	actin-depolymerizing factor, putative, expressed
Sobic.001G430500	5.79191	1.34447	10.9961	3.4e-09	5.07e-07	11.3002	37939875	Sobic.001G430500.1	Sobic.001G430500.1.p	PF02212,PF00350,PF01031	PTHR11566,PTHR11566:SF45	KOG0446	3.6.5.5	NA	GO:0005525,GO:0003924	AT1G60500.1	DRP4C	Dynamin related protein 4C	LOC_Os03g15420.1	NA	dynamin family protein, putative, expressed
Sobic.001G432200	1.58215	0.634605	3.36461	0.00363746	0.031755	-2.24426	37939332	Sobic.001G432200.1	Sobic.001G432200.1.p	PF00169,PF14389,PF00620	PTHR23176,PTHR23176:SF38	KOG4271	NA	NA	GO:0007165	AT5G19390.2	NA	Rho GTPase activation protein (RhoGAP) with PH domain	LOC_Os03g11140.2	NA	pleckstrin homology domain-containing protein-related taxo, putative, expressed
Sobic.001G434800	-1.43216	6.47012	-4.04468	0.000826672	0.0103883	-1.45263	37944313	Sobic.001G434800.1	Sobic.001G434800.1.p	NA	NA	NA	NA	NA	NA	AT1G75250.1	ATRL6,RL6,RSM3	RAD-like 6	LOC_Os03g14810.1	NA	MYB-like transcription factor DIVARICATA, putative, expressed
Sobic.001G436000	-0.902691	8.08642	-4.51769	0.000297018	0.00489969	-0.429048	37938110	Sobic.001G436000.1	Sobic.001G436000.1.p	NA	PTHR33306,PTHR33306:SF7	NA	NA	NA	NA	AT2G21180.1	NA	NA	LOC_Os03g14570.2	NA	expressed protein
Sobic.001G439800	-1.02687	2.55748	-4.7169	0.000193892	0.00355927	0.290907	37943604	Sobic.001G439800.1	Sobic.001G439800.1.p	PF05922,PF02225,PF00082	PTHR10795,PTHR10795:SF358	NA	3.4.14.10	NA	GO:0006508,GO:0004252	AT4G34980.1	SLP2	subtilisin-like serine protease 2	LOC_Os03g13930.1	NA	OsSub28 - Putative Subtilisin homologue, expressed
Sobic.001G441100	-2.21903	1.08693	-3.56167	0.00236919	0.0234203	-1.81664	37945244	Sobic.001G441100.1	Sobic.001G441100.1.p	PF04564	PTHR22849,PTHR22849:SF43	NA	6.3.2.19	NA	GO:0016567,GO:0004842	AT1G66160.1	ATCMPG1,CMPG1	CYS, MET, PRO, and GLY protein 1	LOC_Os03g13740.1	NA	immediate-early fungal elicitor protein CMPG1, putative, expressed
Sobic.001G442300	0.921262	2.79798	4.17992	0.000616151	0.00842512	-0.906384	37942158	Sobic.001G442300.1	Sobic.001G442300.1.p	PF00149	PTHR10161,PTHR10161:SF14	KOG2679	3.1.3.2	K14379	GO:0016787	AT1G14700.1	ATPAP3,PAP3	purple acid phosphatase 3	LOC_Os03g13540.1	NA	Ser/Thr protein phosphatase family protein, putative, expressed
Sobic.001G442500	1.43795	3.78666	6.0748	1.19e-05	0.000389781	3.03123	37941651	Sobic.001G442500.1	Sobic.001G442500.1.p	PF03372	PTHR11200,PTHR11200:SF141	KOG0565	NA	NA	NA	AT2G01900.1	NA	DNAse I-like superfamily protein	LOC_Os03g13520.1	NA	endonuclease/exonuclease/phosphatase family domain containing protein, expressed
Sobic.001G443100	-1.25962	4.40431	-4.03381	0.000846452	0.0105678	-1.37813	37944449	Sobic.001G443100.1	Sobic.001G443100.1.p	PF00248	PTHR11732,PTHR11732:SF237	KOG1577	1.1.1.285	NA	NA	AT1G59960.1	NA	NAD(P)-linked oxidoreductase superfamily protein	LOC_Os03g13390.2	NA	oxidoreductase, aldo/keto reductase family protein, putative, expressed
Sobic.001G446000	2.42876	3.3589	8.73763	9.94e-08	7.98e-06	7.94036	37941702	Sobic.001G446000.1	Sobic.001G446000.1.p	PF00069	PTHR27001,PTHR27001:SF25	KOG1187	2.7.11.1	NA	GO:0006468,GO:0005524,GO:0004672	AT4G34500.1	NA	Protein kinase superfamily protein	LOC_Os03g12680.1	NA	protein kinase, putative, expressed
Sobic.001G446500	1.40879	2.10942	3.7911	0.00143653	0.015937	-1.64016	37939576	Sobic.001G446500.1	Sobic.001G446500.1.p	PF00010	PTHR12565,PTHR12565:SF103	NA	NA	NA	GO:0046983	AT4G37850.1	NA	basic helix-loop-helix (bHLH) DNA-binding superfamily protein	LOC_Os03g12760.1	NA	helix-loop-helix DNA-binding domain containing protein, expressed
Sobic.001G447100	-1.09484	2.45326	-4.28845	0.000486998	0.00707121	-0.570877	37937549	Sobic.001G447100.1	Sobic.001G447100.1.p	PF00644,PF12174	PTHR32263	NA	2.4.2.30	NA	GO:0003950	AT1G32230.1	ATP8,CEO,CEO1,RCD1	WWE protein-protein interaction domain protein family	LOC_Os03g12820.1	NA	ATP8, putative, expressed
Sobic.001G447400	-0.685835	4.3825	-3.17475	0.0054868	0.0428871	-3.24788	37938981	Sobic.001G447400.1	Sobic.001G447400.1.p	PF02183,PF00046	PTHR24326,PTHR24326:SF271	NA	NA	K09338	GO:0043565,GO:0006355,GO:0003700,GO:0003677	AT4G37790.1	HAT22	Homeobox-leucine zipper protein family	LOC_Os03g12860.1	NA	homeobox associated leucine zipper, putative, expressed
Sobic.001G447500	-1.97493	0.190112	-3.44137	0.0030786	0.0280342	-1.96871	37940730	Sobic.001G447500.2	Sobic.001G447500.2.p	PF01063	PTHR11825,PTHR11825:SF56	KOG0975	2.6.1.42	K00826	GO:0008152,GO:0003824	AT3G49680.1	ATBCAT-3,BCAT3	branched-chain aminotransferase 3	LOC_Os03g12890.2	NA	aminotransferase domain containing protein, putative, expressed
Sobic.001G449000	-2.61788	2.37496	-6.35222	6.89e-06	0.000250328	3.8221	37939683	Sobic.001G449000.1	Sobic.001G449000.1.p	PF03006	PTHR20855,PTHR20855:SF52	KOG0748	NA	K07297	GO:0016021	AT4G37680.1	HHP4	heptahelical protein 4	LOC_Os03g13040.1	NA	haemolysin-III, putative, expressed
Sobic.001G449500	0.680568	4.16605	3.07793	0.00675856	0.0499442	-3.45241	37939859	Sobic.001G449500.1	Sobic.001G449500.1.p	PF14389,PF04784	PTHR23054,PTHR23054:SF31	NA	NA	NA	NA	AT2G23700.1	NA	Protein of unknown function, DUF547	LOC_Os03g13130.3	NA	ternary complex factor MIP1, putative, expressed
Sobic.001G449700	-1.12942	6.21493	-5.81021	2.01e-05	0.000599754	2.32184	37944663	Sobic.001G449700.1	Sobic.001G449700.1.p	PF00067	PTHR24286,PTHR24286:SF50	NA	4.2.1.92	K01723	GO:0055114,GO:0020037,GO:0016705,GO:0005506	AT5G42650.1	AOS,CYP74A,DDE2	allene oxide synthase	LOC_Os03g12500.1	NA	cytochrome P450, putative, expressed
Sobic.001G453200	1.00565	5.87941	5.28176	5.91e-05	0.00138691	1.22436	37944168	Sobic.001G453200.1	Sobic.001G453200.1.p	PF08541,PF08392	PTHR31561,PTHR31561:SF5	NA	2.3.1.199	K15397	GO:0016747,GO:0008610,GO:0016020,GO:0006633	AT1G68530.1	CER6,CUT1,G2,KCS6,POP1	3-ketoacyl-CoA synthase 6	LOC_Os03g12030.1	NA	3-ketoacyl-CoA synthase, putative, expressed
Sobic.001G462200	1.54342	4.83111	7.14589	1.55e-06	7.7e-05	4.98792	37942413	Sobic.001G462200.1	Sobic.001G462200.1.p	PF12804,PF00132	PTHR22572,PTHR22572:SF104	NA	2.7.7.13	K00966	NA	AT1G74910.1	NA	ADP-glucose pyrophosphorylase family protein	LOC_Os03g11050.1	NA	mannose-1-phosphate guanyltransferase, putative, expressed
Sobic.001G464300	1.44363	-0.00204913	3.38664	0.00346755	0.0305331	-2.0247	37939907	Sobic.001G464300.1	Sobic.001G464300.1.p	PF00010	PTHR16223,PTHR16223:SF9	NA	NA	NA	GO:0046983	AT2G14760.1	NA	basic helix-loop-helix (bHLH) DNA-binding superfamily protein	LOC_Os03g10770.1	NA	helix-loop-helix DNA-binding domain containing protein, expressed
Sobic.001G464900	-1.26657	5.41645	-8.46224	1.56e-07	1.18e-05	7.32924	37941074	Sobic.001G464900.1	Sobic.001G464900.1.p	PF00690,PF12515,PF12710,PF00689,PF00122	PTHR24093,PTHR24093:SF221	NA	3.6.3.8	K01537	GO:0005516,GO:0046872,GO:0000166	AT4G37640.1	ACA2	calcium ATPase 2	LOC_Os03g10640.1	NA	calcium-transporting ATPase, plasma membrane-type, putative, expressed
Sobic.001G466000	-0.93738	6.73067	-4.09666	0.000738304	0.00961237	-1.3419	37938304	Sobic.001G466000.1	Sobic.001G466000.1.p	PF02018,PF00331	PTHR31490,PTHR31490:SF2	NA	3.2.1.8	NA	GO:0016798,GO:0005975,GO:0004553	AT4G33840.1	NA	Glycosyl hydrolase family 10 protein	LOC_Os03g10478.1	NA	glycosyl hydrolase family 10 protein, putative, expressed
Sobic.001G467000	0.50417	7.28617	3.24493	0.00471477	0.0384481	-3.18445	37940326	Sobic.001G467000.1	Sobic.001G467000.1.p	PF00071	PTHR11711,PTHR11711:SF178	KOG0075	NA	K07955	GO:0007264,GO:0005525	AT3G49870.1	ARLA1C,ATARLA1C	ADP-ribosylation factor-like A1C	LOC_Os03g10370.1	NA	ADP-ribosylation factor, putative, expressed
Sobic.001G467300	-2.01312	6.80687	-5.96518	1.47e-05	0.000466634	2.63444	37939153	Sobic.001G467300.2	Sobic.001G467300.2.p	PF01015	PTHR11830	KOG1628	NA	K02984	GO:0006412,GO:0005840,GO:0005622,GO:0003735	AT4G34670.1	NA	Ribosomal protein S3Ae	LOC_Os02g18550.1	NA	40S ribosomal protein S3a, putative, expressed
Sobic.001G468000	-0.645744	4.40842	-3.195	0.00525216	0.0417116	-3.21566	37944659	Sobic.001G468000.1	Sobic.001G468000.1.p	PF05055	PTHR31113,PTHR31113:SF3	NA	NA	NA	NA	AT4G34320.1	NA	Protein of unknown function (DUF677)	LOC_Os03g10240.1	NA	DUF677 domain containing protein, putative, expressed
Sobic.001G470200	-1.29897	1.81115	-4.78583	0.000167425	0.00318126	0.557599	37938489	Sobic.001G470200.2	Sobic.001G470200.2.p	PF04535	PTHR11615,PTHR11615:SF100	NA	NA	NA	NA	AT4G16442.1	NA	Uncharacterised protein family (UPF0497)	LOC_Os03g10030.1	NA	membrane associated DUF588 domain containing protein, putative, expressed
Sobic.001G473200	-1.13288	4.07052	-4.62094	0.000238012	0.00414245	-0.111785	37945305	Sobic.001G473200.1	Sobic.001G473200.1.p	PF14368	PTHR33044,PTHR33044:SF27	NA	NA	NA	NA	AT5G64080.2	NA	Bifunctional inhibitor/lipid-transfer protein/seed storage 2S albumin superfamily protein	LOC_Os03g09230.1	NA	LTPL69 - Protease inhibitor/seed storage/LTP family protein precursor, expressed
Sobic.001G473900	-1.18869	4.05273	-4.26616	0.000511075	0.00733148	-0.839121	37941904	Sobic.001G473900.1	Sobic.001G473900.1.p	PF00847	PTHR31657,PTHR31657:SF5	NA	NA	K09286	GO:0006355,GO:0003700	AT1G78080.1	RAP2.4	related to AP2 4	LOC_Os03g09170.1	NA	ethylene-responsive transcription factor, putative, expressed
Sobic.001G475000	-4.16268	0.49224	-5.574	3.24e-05	0.000865304	2.47329	37941403	Sobic.001G475000.1	Sobic.001G475000.1.p	NA	NA	NA	NA	NA	NA	NA	NA	NA	LOC_Os07g47070.1	NA	expressed protein
Sobic.001G475200	-4.96735	4.2446	-22.3354	3.95e-14	1.37e-10	22.4433	37937545	Sobic.001G475200.1	Sobic.001G475200.1.p	PF13365	PTHR18868,PTHR18868:SF17	NA	NA	NA	NA	NA	NA	NA	LOC_Os07g47030.1	NA	expressed protein
Sobic.001G475900	0.847727	4.36056	4.28618	0.000489397	0.00708501	-0.793988	37938906	Sobic.001G475900.1	Sobic.001G475900.1.p	PF00107,PF08240	PTHR11695,PTHR11695:SF592	NA	1.1.1.1	K00121	GO:0055114,GO:0016491,GO:0008270	AT5G42250.1	NA	Zinc-binding alcohol dehydrogenase family protein	LOC_Os07g42924.1	NA	dehydrogenase, putative, expressed
Sobic.001G477400	1.57062	4.48889	7.11135	1.65e-06	8.04e-05	4.94276	37939430	Sobic.001G477400.1	Sobic.001G477400.1.p	NA	PTHR24006,PTHR24006:SF430	KOG1947	NA	NA	NA	AT4G24390.2	NA	RNI-like superfamily protein	LOC_Os03g08850.1	NA	AUXIN SIGNALING F-BOX 2, putative, expressed
Sobic.001G478400	4.99218	4.29076	24.8058	6.86e-15	3.96e-11	23.9032	37941905	Sobic.001G478400.1	Sobic.001G478400.1.p	PF01486,PF00319	PTHR11945,PTHR11945:SF179	KOG0014	NA	NA	GO:0006355,GO:0005634,GO:0003700,GO:0046983,GO:0003677	AT2G22540.1	AGL22,SVP	K-box region and MADS-box transcription factor family protein	LOC_Os03g08754.1	NA	OsMADS47 - MADS-box family gene with MIKCc type-box, expressed
Sobic.001G478500	0.815118	2.46893	3.19517	0.00525016	0.0417116	-2.92389	37945057	Sobic.001G478500.1	Sobic.001G478500.1.p	PF12371	PTHR22050	NA	NA	NA	NA	AT5G66820.1	NA	NA	LOC_Os03g08740.1	NA	expressed protein
Sobic.001G479900	1.85358	1.12007	4.49733	0.000310304	0.00506811	0.0999903	37942547	Sobic.001G479900.1	Sobic.001G479900.1.p	PF07798,PF01535,PF13041,PF05701	PTHR24015,PTHR24015:SF797	KOG0963	NA	NA	NA	AT4G13650.1	NA	Pentatricopeptide repeat (PPR) superfamily protein	LOC_Os06g20870.1	NA	pentatricopeptide repeat protein PPR1106-17, putative, expressed
Sobic.001G480100	-1.22547	2.20007	-5.3465	5.17e-05	0.001245	1.72617	37942976	Sobic.001G480100.1	Sobic.001G480100.1.p	NA	NA	NA	NA	NA	NA	NA	NA	NA	NA	NA	NA
Sobic.001G481201	0.931053	7.90632	5.01111	0.000103962	0.00219337	0.634923	37941703	Sobic.001G481201.1	Sobic.001G481201.1.p	NA	NA	NA	NA	NA	NA	NA	NA	NA	NA	NA	NA
Sobic.001G481400	0.835593	7.96016	3.32104	0.00399818	0.0339691	-3.0235	37940550	Sobic.001G481400.1	Sobic.001G481400.1.p	PF00847	PTHR31190,PTHR31190:SF4	NA	NA	K09286	GO:0006355,GO:0003700	AT1G72360.2	HRE1	Integrase-type DNA-binding superfamily protein	LOC_Os03g08470.3	NA	AP2 domain containing protein, expressed
Sobic.001G481700	-1.28407	5.03819	-5.31539	5.51e-05	0.00131133	1.32184	37944619	Sobic.001G481700.1	Sobic.001G481700.1.p	PF10075	PTHR13022	KOG3252	NA	K15028	GO:0005852,GO:0005737,GO:0003743	AT4G33250.1	ATTIF3K1,EIF3K,TIF3K1	eukaryotic translation initiation factor 3K	LOC_Os03g08450.1	NA	eukaryotic translation initiation factor 3 subunit K, putative, expressed
Sobic.001G482100	0.734656	6.2434	4.26935	0.000507564	0.00729923	-0.96509	37942672	Sobic.001G482100.1	Sobic.001G482100.1.p	PF06075	PTHR31928,PTHR31928:SF2	NA	NA	NA	NA	AT3G14170.1	NA	Plant protein of unknown function (DUF936)	LOC_Os03g08390.2	NA	expressed protein
Sobic.001G483600	0.981374	6.78305	3.49533	0.00273751	0.0257957	-2.64792	37944462	Sobic.001G483600.1	Sobic.001G483600.1.p	PF07714	PTHR27001,PTHR27001:SF72	KOG1187	2.7.11.1	NA	GO:0006468,GO:0004672	AT2G05940.1	NA	Protein kinase superfamily protein	LOC_Os03g08170.1	NA	protein kinase APK1B, chloroplast precursor, putative, expressed
Sobic.001G483900	1.04979	3.33528	5.11935	8.28e-05	0.00181261	1.06801	37943134	Sobic.001G483900.1	Sobic.001G483900.1.p	PF12697	PTHR10992,PTHR10992:SF828	KOG1454	3.7.1.8,3.7.1.17	NA	NA	AT5G09430.1	NA	alpha/beta-Hydrolases superfamily protein	LOC_Os03g08110.1	NA	hydrolase protein, putative, expressed
Sobic.001G484000	-4.29063	2.61918	-14.6625	3.83e-11	1.53e-08	15.7637	37943410	Sobic.001G484000.1	Sobic.001G484000.1.p	PF12697	PTHR10992,PTHR10992:SF901	KOG1454	3.1.1.23	NA	NA	AT5G21950.1	NA	alpha/beta-Hydrolases superfamily protein	LOC_Os03g08100.1	NA	hydrolase, alpha/beta fold family protein, putative, expressed
Sobic.001G484100	-2.71568	-0.145623	-5.85953	1.82e-05	0.000552899	3.07188	37942984	Sobic.001G484100.1	Sobic.001G484100.1.p	PF12697	PTHR10992,PTHR10992:SF731	KOG1454	3.1.1.3	NA	NA	AT5G21950.1	NA	alpha/beta-Hydrolases superfamily protein	LOC_Os03g08100.1	NA	hydrolase, alpha/beta fold family protein, putative, expressed
Sobic.001G484200	1.0394	4.64415	5.73322	2.34e-05	0.000678235	2.20556	37945038	Sobic.001G484200.1	Sobic.001G484200.1.p	PF00503	PTHR10218,PTHR10218:SF224	KOG0082	NA	K04640	GO:0031683,GO:0019001,GO:0007186,GO:0004871,GO:0003924	AT2G26300.1	ATGPA1,GP ALPHA 1,GPA1	G protein alpha subunit 1	LOC_Os05g26890.1	NA	G-protein alpha subunit, putative, expressed
Sobic.001G484400	0.922589	1.76234	3.52933	0.00254216	0.0245342	-2.08298	37945181	Sobic.001G484400.1	Sobic.001G484400.1.p	PF00403,PF00702,PF00122	PTHR24093,PTHR24093:SF246	NA	3.6.3.4	K01533	GO:0046872,GO:0030001,GO:0000166	AT5G21930.2	ATHMA8,HMA8,PAA2	P-type ATPase of Arabidopsis 2	LOC_Os03g08070.1	NA	copper-transporting ATPase PAA1, putative, expressed
Sobic.001G486100	0.738963	6.53736	3.87627	0.00119302	0.0137918	-1.8219	37944918	Sobic.001G486100.1	Sobic.001G486100.1.p	NA	PTHR36616,PTHR36616:SF2	NA	NA	NA	NA	AT3G52105.1	NA	NA	LOC_Os03g07870.1	NA	expressed protein
Sobic.001G487400	3.20222	-0.337803	5.23778	6.47e-05	0.00149519	1.82967	37944110	Sobic.001G487400.1	Sobic.001G487400.1.p	NA	PTHR11413,PTHR11413:SF51	NA	NA	NA	GO:0004869	NA	NA	NA	LOC_Os03g07660.1	NA	expressed protein
Sobic.001G487500	-1.50564	2.39525	-3.64435	0.00197843	0.0204194	-1.96442	37937344	Sobic.001G487500.1	Sobic.001G487500.1.p	PF16845	PTHR11413,PTHR11413:SF51	NA	NA	NA	GO:0004869	AT5G47550.1	NA	Cystatin/monellin superfamily protein	LOC_Os03g07650.1	NA	expressed protein
Sobic.001G490950	-2.31174	0.740712	-4.74382	0.000183082	0.00341877	0.638876	37941595	Sobic.001G490950.1	Sobic.001G490950.1.p	NA	PTHR10044,PTHR10044:SF133	NA	NA	NA	NA	AT2G35330.2	NA	RING/U-box superfamily protein	LOC_Os09g20550.1	NA	zinc finger protein-related, putative, expressed
Sobic.001G492000	-3.20539	4.07452	-5.31282	5.54e-05	0.00131651	1.38402	37939865	Sobic.001G492000.1	Sobic.001G492000.1.p	NA	PTHR23241,PTHR23241:SF63	NA	NA	NA	NA	AT2G18340.1	NA	late embryogenesis abundant domain-containing protein / LEA domain-containing protein	LOC_Os03g07180.1	NA	embryonic protein DC-8, putative, expressed
Sobic.001G500800	0.992937	3.31825	4.65722	0.000220243	0.00392653	0.0597359	37941815	Sobic.001G500800.1	Sobic.001G500800.1.p	PF13193,PF00501	PTHR24096,PTHR24096:SF213	NA	NA	K01904	GO:0008152,GO:0003824	AT4G05160.1	NA	AMP-dependent synthetase and ligase family protein	LOC_Os03g05780.1	NA	4-coumarate--CoA ligase-like 7, putative, expressed
Sobic.001G503300	-0.815162	3.78065	-3.15751	0.00569473	0.0439964	-3.16505	37942655	Sobic.001G503300.1	Sobic.001G503300.1.p	PF00069	PTHR27003,PTHR27003:SF117	KOG1187	2.7.11.1	NA	GO:0006468,GO:0005524,GO:0004672	AT4G00330.1	CRCK2	calmodulin-binding receptor-like cytoplasmic kinase 2	LOC_Os03g05470.1	NA	tyrosine protein kinase domain containing protein, putative, expressed
Sobic.001G506600	1.47074	-0.792481	4.23462	0.00054723	0.00775384	-0.241484	37941136	Sobic.001G506600.1	Sobic.001G506600.1.p	PF03016	PTHR11062,PTHR11062:SF71	KOG1021	NA	NA	NA	AT2G20370.1	KAM1,MUR3	Exostosin family protein	LOC_Os03g05060.1	NA	exostosin family domain containing protein, expressed
Sobic.001G507100	1.21242	6.56153	5.00694	0.000104879	0.00220832	0.629085	37939146	Sobic.001G507100.1	Sobic.001G507100.1.p	PF03018	PTHR21495,PTHR21495:SF39	NA	NA	NA	NA	AT4G13580.1	NA	Disease resistance-responsive (dirigent-like protein) family protein	LOC_Os03g05030.1	NA	dirigent, putative, expressed
Sobic.001G507500	2.25053	-0.675321	5.36768	4.94e-05	0.00120343	2.11965	37941426	Sobic.001G507500.1	Sobic.001G507500.1.p	PF00118	PTHR11353,PTHR11353:SF80	NA	NA	NA	GO:0005524	AT3G23990.1	HSP60,HSP60-3B	heat shock protein 60	LOC_Os10g32550.1	NA	T-complex protein, putative, expressed
Sobic.001G508532	0.961203	2.7017	3.53669	0.00250173	0.024225	-2.29696	37938589	Sobic.001G508532.1	Sobic.001G508532.1.p	PF17123,PF14624,PF13519	PTHR10579,PTHR10579:SF51	NA	NA	NA	NA	AT2G38970.1	NA	Zinc finger (C3HC4-type RING finger) family protein	LOC_Os10g32760.1	NA	zinc finger family protein, putative, expressed
Sobic.001G508800	4.17851	2.58873	8.28538	2.1e-07	1.49e-05	7.31156	37937383	Sobic.001G508800.1	Sobic.001G508800.1.p	PF01373	PTHR31352,PTHR31352:SF14	NA	3.2.1.2	K01177	GO:0016161,GO:0000272	AT3G23920.1	BAM1,BMY7,TR-BAMY	beta-amylase 1	LOC_Os03g04770.1	NA	beta-amylase, putative, expressed
Sobic.001G513300	-1.38927	3.15294	-5.50899	3.7e-05	0.000962265	1.99133	37940039	Sobic.001G513300.1	Sobic.001G513300.1.p	NA	PTHR33674,PTHR33674:SF5	NA	NA	NA	NA	AT2G17705.1	NA	NA	LOC_Os03g04370.1	NA	protein-methionine-S-oxide reductase, putative, expressed
Sobic.001G514300	-1.15486	3.62266	-3.58204	0.00226634	0.0227145	-2.30355	37944719	Sobic.001G514300.2	Sobic.001G514300.2.p	PF13417,PF00043	PTHR11260,PTHR11260:SF209	KOG0867	2.5.1.18	K00799	GO:0005515	AT2G47730.1	ATGSTF5,ATGSTF8,GST6,GSTF8	glutathione S-transferase phi 8	LOC_Os03g04240.1	NA	glutathione S-transferase, putative, expressed
Sobic.001G515200	1.60678	-0.122438	3.51349	0.00263136	0.0250957	-1.75557	37937963	Sobic.001G515200.2	Sobic.001G515200.2.p	NA	NA	NA	NA	NA	NA	NA	NA	NA	NA	NA	NA
Sobic.001G517200	-1.78352	0.260992	-3.88089	0.00118108	0.0136902	-1.01677	37941592	Sobic.001G517200.2	Sobic.001G517200.2.p	PF01743,PF12627	PTHR13734:SF48,PTHR13734	KOG2159	2.7.7.19	NA	GO:0003723,GO:0006396,GO:0016779	AT2G17580.1	NA	Polynucleotide adenylyltransferase family protein	LOC_Os03g03930.1	NA	tRNA nucleotidyltransferase/polyA polymerase family protein, putative, expressed
Sobic.001G517800	1.21168	1.50158	4.16441	0.000637253	0.00864207	-0.689195	37941691	Sobic.001G517800.1	Sobic.001G517800.1.p	PF00564,PF02042	PTHR32002,PTHR32002:SF9	NA	NA	NA	GO:0005515	AT1G76350.1	NA	Plant regulator RWP-RK family protein	LOC_Os03g03900.1	NA	NIN, putative, expressed
Sobic.001G520300	-1.19274	4.20484	-5.61556	2.98e-05	0.000809129	2.01154	37940214	Sobic.001G520300.1	Sobic.001G520300.1.p	PF04597	PTHR21049,PTHR21049:SF1	NA	2.4.99.18	K12666	GO:0016021,GO:0006486,GO:0005783,GO:0004579	AT1G76400.1	NA	Ribophorin I	LOC_Os05g23600.1	NA	dolichyl-diphosphooligosaccharide--protein glycosyltransferase 67 kDasubunit precursor, putative, expressed
Sobic.001G520500	-1.52498	2.2304	-4.3875	0.000393142	0.00602367	-0.32717	37941028	Sobic.001G520500.1	Sobic.001G520500.1.p	PF04969	PTHR12356,PTHR12356:SF3	KOG2265	NA	NA	NA	AT5G53400.1	BOB1	HSP20-like chaperones superfamily protein	LOC_Os06g12530.1	NA	CS domain containing protein, putative, expressed
Sobic.001G521500	-0.636909	5.18915	-4.34401	0.000431859	0.006485	-0.769059	37938947	Sobic.001G521500.1	Sobic.001G521500.1.p	PF04652,PF14288,PF02364	PTHR12741,PTHR12741:SF21	NA	2.4.1.34	K11000	GO:0016020,GO:0006075,GO:0003843,GO:0000148	AT5G13000.1	ATGSL12,gsl12	glucan synthase-like 12	LOC_Os03g03610.3	NA	1,3-beta-glucan synthase component domain containing protein, expressed
Sobic.001G522500	1.15315	2.60306	3.4892	0.00277431	0.0260011	-2.3819	37944393	Sobic.001G522500.1	Sobic.001G522500.1.p	PF00170	PTHR13690,PTHR13690:SF76	NA	NA	NA	GO:0043565,GO:0006355,GO:0003700	AT4G38900.2	NA	Basic-leucine zipper (bZIP) transcription factor family protein	LOC_Os03g03550.1	NA	bZIP family transcription factor, putative, expressed
Sobic.001G522600	0.940356	3.01942	3.54884	0.00243636	0.0237189	-2.2892	37937644	Sobic.001G522600.2	Sobic.001G522600.2.p	PF01448	PTHR10615,PTHR10615:SF117	NA	NA	NA	NA	AT2G19260.1	NA	RING/FYVE/PHD zinc finger superfamily protein	LOC_Os04g34720.2	NA	PHD-finger domain containing protein, putative, expressed
Sobic.001G523700	1.57481	2.04248	4.6299	0.000233492	0.00408815	0.215011	37939263	Sobic.001G523700.1	Sobic.001G523700.1.p	PF02826	PTHR10996,PTHR10996:SF134	KOG0067	1.1.1.26	NA	GO:0055114,GO:0051287	AT1G01510.1	AN	NAD(P)-binding Rossmann-fold superfamily protein	LOC_Os10g38900.1	NA	erythronate-4-phosphate dehydrogenase, putative, expressed
Sobic.001G523866	-0.728248	3.69367	-3.17497	0.00548422	0.0428863	-3.15491	37939630	Sobic.001G523866.1	Sobic.001G523866.1.p	NA	PTHR34193,PTHR34193:SF4	NA	NA	NA	NA	NA	NA	NA	LOC_Os03g03440.1	NA	expressed protein
Sobic.001G525900	0.687197	5.19811	3.15228	0.00575928	0.0443567	-3.3393	37937472	Sobic.001G525900.1	Sobic.001G525900.1.p	PF05920,PF07526	PTHR11850,PTHR11850:SF105	KOG0773	NA	NA	GO:0006355,GO:0003677	AT5G41410.1	BEL1	POX (plant homeobox) family protein	LOC_Os03g03260.1	NA	homeobox domain containing protein, expressed
Sobic.001G526800	-1.28625	2.7238	-4.31434	0.000460473	0.00678733	-0.543381	37942303	Sobic.001G526800.2	Sobic.001G526800.2.p	PF01486,PF00319	PTHR11945,PTHR11945:SF208	KOG0014	NA	NA	GO:0006355,GO:0005634,GO:0003700,GO:0046983,GO:0003677	AT2G45660.1	AGL20,ATSOC1,SOC1	AGAMOUS-like 20	LOC_Os10g39130.1	NA	OsMADS56 - MADS-box family gene with MIKCc type-box, expressed
Sobic.001G528300	-0.583364	6.80991	-3.39506	0.00340465	0.0301324	-2.86482	37944521	Sobic.001G528300.1	Sobic.001G528300.1.p	PF00403	PTHR22814:SF136,PTHR22814	KOG1603	NA	NA	GO:0030001,GO:0046872	AT2G18196.1	NA	Heavy metal transport/detoxification superfamily protein	LOC_Os03g02860.1	NA	heavy metal-associated domain containing protein, expressed
Sobic.001G534132	-1.66297	2.69176	-6.36338	6.74e-06	0.000246416	3.70462	37940020	Sobic.001G534132.1	Sobic.001G534132.1.p	NA	NA	NA	NA	NA	NA	NA	NA	NA	NA	NA	NA
Sobic.001G534600	0.875965	1.99715	4.01427	0.000883227	0.0109091	-1.08507	37938075	Sobic.001G534600.1	Sobic.001G534600.1.p	PF05277	PTHR17920:SF7,PTHR17920	NA	NA	NA	NA	AT4G36210.3	NA	Protein of unknown function (DUF726)	LOC_Os03g02170.2	NA	transmembrane and coiled-coil domain-containing protein 4, putative, expressed
Sobic.001G536700	1.54246	1.36162	5.99519	1.39e-05	0.000446973	3.16338	37943570	Sobic.001G536700.1	Sobic.001G536700.1.p	NA	PTHR35115,PTHR35115:SF1	NA	NA	NA	NA	AT4G34090.1	NA	NA	LOC_Os03g01920.1	NA	expressed protein
Sobic.001G539200	0.836652	7.5192	3.07938	0.00673756	0.0498769	-3.53227	37937843	Sobic.001G539200.1	Sobic.001G539200.1.p	PF03600	PTHR10283,PTHR10283:SF107	KOG2639	NA	NA	GO:0055085,GO:0016021	AT1G02260.1	NA	Divalent ion symporter	LOC_Os03g01700.1	NA	expressed protein
Sobic.001G540300	-0.805209	4.73695	-3.27378	0.00442943	0.0367204	-3.09399	37938181	Sobic.001G540300.1	Sobic.001G540300.1.p	PF12552,PF14309	PTHR21726,PTHR21726:SF48	NA	NA	NA	NA	AT3G61380.1	NA	Phosphatidylinositol N-acetyglucosaminlytransferase subunit P-related	LOC_Os03g01580.2	NA	expressed protein
Sobic.001G540600	-1.64452	0.872808	-5.03675	9.85e-05	0.00210223	1.24419	37943846	Sobic.001G540600.2	Sobic.001G540600.2.p	PF01062	PTHR33281,PTHR33281:SF1	NA	NA	NA	NA	AT3G61320.1	NA	Bestrophin-like protein	LOC_Os03g01570.2	NA	expressed protein
Sobic.001G540700	-0.811093	2.83129	-3.30873	0.00410639	0.0346621	-2.83957	37937841	Sobic.001G540700.1	Sobic.001G540700.1.p	PF12043	PTHR31390,PTHR31390:SF1	NA	NA	NA	NA	AT4G11450.1	NA	Protein of unknown function (DUF3527)	LOC_Os03g01550.1	NA	expressed protein
Sobic.001G540800	0.649307	3.14353	3.46075	0.00295154	0.0272204	-2.51596	37938259	Sobic.001G540800.1	Sobic.001G540800.1.p	PF03479	PTHR31500,PTHR31500:SF20	NA	NA	NA	NA	AT2G33620.4	NA	AT hook motif DNA-binding family protein	LOC_Os03g01540.1	NA	DNA binding protein, putative, expressed
Sobic.001G541000	1.10556	1.3335	3.83629	0.00130171	0.0147145	-1.39603	37943403	Sobic.001G541000.1	Sobic.001G541000.1.p	PF00249	PTHR21717	NA	NA	K11111	NA	AT5G58340.2	NA	myb-like HTH transcriptional regulator family protein	LOC_Os06g08290.1	NA	MYB family transcription factor, putative, expressed
Sobic.001G541166	1.30178	0.761007	3.79864	0.00141309	0.0157172	-1.28871	37942967	Sobic.001G541166.1	Sobic.001G541166.1.p	NA	NA	NA	NA	NA	NA	NA	NA	NA	LOC_Os03g01330.1	NA	sodium/potassium/calcium exchanger 1, putative, expressed
Sobic.001G542100	0.926693	3.99031	3.49961	0.00271211	0.0255981	-2.53816	37943078	Sobic.001G542100.1	Sobic.001G542100.1.p	PF03330,PF01357	PTHR31692,PTHR31692:SF23	NA	NA	NA	NA	AT1G65680.1	ATEXPB2,ATHEXP BETA 1.4,EXPB2	expansin B2	LOC_Os03g01270.1	NA	expansin precursor, putative, expressed
Sobic.001G542200	-1.0175	2.99721	-4.91768	0.000126601	0.00254508	0.654523	37940547	Sobic.001G542200.1	Sobic.001G542200.1.p	PF03330,PF01357	PTHR31692,PTHR31692:SF20	NA	NA	NA	NA	AT1G65680.1	ATEXPB2,ATHEXP BETA 1.4,EXPB2	expansin B2	LOC_Os10g40730.1	NA	expansin precursor, putative, expressed
Sobic.001G543400	0.944117	2.83	4.76938	0.000173387	0.003273	0.397939	37939573	Sobic.001G543400.1	Sobic.001G543400.1.p	PF00300	PTHR16469	KOG3734	NA	NA	NA	AT3G60450.1	NA	Phosphoglycerate mutase family protein	LOC_Os03g01180.1	NA	phosphoglycerate mutase, putative, expressed
Sobic.001G543600	-1.36356	0.49861	-3.41122	0.00328718	0.0293929	-2.13917	37937936	Sobic.001G543600.1	Sobic.001G543600.1.p	PF00335	PTHR32191,PTHR32191:SF14	NA	NA	NA	GO:0016021	AT5G46700.1	TET1,TRN2	Tetraspanin family protein	LOC_Os03g01012.1	NA	tetraspanin family protein, putative, expressed
Sobic.002G000400	-2.10329	4.52846	-5.8318	1.92e-05	0.000579413	2.55549	37949841	Sobic.002G000400.1	Sobic.002G000400.1.p	PF00067	PTHR24298,PTHR24298:SF59	KOG0156	1.14.13.136	NA	GO:0055114,GO:0020037,GO:0016705,GO:0005506	AT5G06900.1	CYP93D1	cytochrome P450, family 93, subfamily D, polypeptide 1	LOC_Os06g01250.1	NA	cytochrome P450, putative, expressed
Sobic.002G003800	-2.23782	5.33954	-5.79178	2.08e-05	0.000614024	2.35798	37955599	Sobic.002G003800.1	Sobic.002G003800.1.p	PF02298	PTHR33021,PTHR33021:SF37	NA	NA	NA	GO:0009055	AT2G32300.1	UCC1	uclacyanin 1	LOC_Os07g01440.1	NA	plastocyanin-like domain containing protein, putative, expressed
Sobic.002G004700	2.67605	1.87044	5.21936	6.72e-05	0.0015433	1.66427	37954420	Sobic.002G004700.1	Sobic.002G004700.1.p	PF03358	PTHR30546,PTHR30546:SF4	KOG3135	1.6.5.2	K03809	GO:0016491	AT4G27270.1	NA	Quinone reductase family protein	LOC_Os05g42190.1	NA	NADPH-dependent FMN reductase domain containing protein, expressed
Sobic.002G005100	2.15281	0.358159	5.47215	3.99e-05	0.00102085	2.28522	37950326	Sobic.002G005100.1	Sobic.002G005100.1.p	PF03018	PTHR21495,PTHR21495:SF53	NA	NA	NA	NA	AT5G42510.1	NA	Disease resistance-responsive (dirigent-like protein) family protein	LOC_Os08g28790.1	NA	dirigent, putative, expressed
Sobic.002G006900	-0.901203	3.67996	-3.51516	0.00262181	0.0250183	-2.38501	37950226	Sobic.002G006900.1	Sobic.002G006900.1.p	PF13371,PF13414	PTHR23083,PTHR23083:SF443	KOG0547	NA	NA	NA	AT4G37460.1	SRFR1	Tetratricopeptide repeat (TPR)-like superfamily protein	LOC_Os07g02300.1	NA	tetratricopeptide repeat domain containing protein, expressed
Sobic.002G008500	0.684967	5.55847	5.09653	8.69e-05	0.001887	0.834603	37954524	Sobic.002G008500.1	Sobic.002G008500.1.p	PF16656,PF14008,PF00149	PTHR22953,PTHR22953:SF46	KOG1378	3.1.4.1	NA	GO:0016787	AT1G13900.1	NA	Purple acid phosphatases superfamily protein	LOC_Os07g02090.1	NA	Ser/Thr protein phosphatase family protein, putative, expressed
Sobic.002G009300	0.917998	1.9672	3.42257	0.00320708	0.0289154	-2.37449	37950452	Sobic.002G009300.1	Sobic.002G009300.1.p	PF00699,PF00547,PF00449,PF01979	PTHR22642,PTHR22642:SF7	NA	3.5.1.5	K01427	GO:0043419,GO:0016151,GO:0016787	AT1G67550.1	URE	urease	ChrSy.fgenesh.mRNA.49	NA	expressed protein
Sobic.002G009500	1.24014	1.2007	3.99371	0.000923658	0.0112957	-0.989264	37952766	Sobic.002G009500.1	Sobic.002G009500.1.p	PF12937	PTHR32133,PTHR32133:SF134	NA	NA	NA	GO:0005515	NA	NA	NA	LOC_Os07g02910.1	NA	OsFBL33 - F-box domain and LRR containing protein, expressed
Sobic.002G010600	2.34131	-0.472072	4.06626	0.000788759	0.0100577	-0.561279	37950897	Sobic.002G010600.1	Sobic.002G010600.1.p	PF00141	PTHR31517,PTHR31517:SF3	NA	1.11.1.7	NA	GO:0055114,GO:0020037,GO:0006979,GO:0004601	AT3G49960.1	NA	Peroxidase superfamily protein	LOC_Os07g02440.1	NA	peroxidase precursor, putative, expressed
Sobic.002G012500	1.8809	6.25666	6.76257	3.15e-06	0.000137548	4.235	37951342	Sobic.002G012500.1	Sobic.002G012500.1.p	PF04398	PTHR31676,PTHR31676:SF26	NA	NA	NA	NA	AT1G09310.1	NA	Protein of unknown function, DUF538	LOC_Os11g38220.1	NA	DUF538 domain containing protein, putative, expressed
Sobic.002G013400	-1.6014	1.19844	-3.44285	0.0030687	0.0279896	-2.03715	37951715	Sobic.002G013400.1	Sobic.002G013400.1.p	PF00931	PTHR23155,PTHR23155:SF629	NA	NA	NA	GO:0043531	AT3G14470.1	NA	NB-ARC domain-containing disease resistance protein	LOC_Os07g02630.2	NA	expressed protein
[truncated: 1,932 more rows]

## Sheet: S3 DEGs-Time
Supplementary Table 3. Genes detected as differentially expressed between timepoints.
[truncated: 485 more rows]

[truncated: 6 more sheets: S4 DEGs-Genotype x Time, S5 Cluster ID, S6 GO enrichments, S7 LCMS, S8 Pathway analysis -28day, S9 Pathway analysis -35day]
